# Supplementary material for: Cell Type-Specific Differentiation Between Indica and Japonica Rice Root Tip Responses to Different Environments Based on Single-Cell RNA Sequencing
Source: Front Genet. 2021 May 17;12:659500. doi: 10.3389/fgene.2021.659500 (PMC8166412; doi:10.3389/fgene.2021.659500)
Supplement: Supplementary file 8 [file Table_1.XLS]

## Sheet: 1
Supplementary Table 1. Genes in WHRY, BZIP and NAC transcriptional factors family and putative QC markers in rice.
WHRY transcriptional factors family	BZIP transcriptional factors family	NAC transcriptional factors family	QC markers
LOC-Os01g14440	LOC-Os01g07880	LOC-Os01g01430	LOC-Os01g23630
LOC-Os10g42850	LOC-Os01g10320	LOC-Os01g01470	LOC-Os12g08760
LOC-Os03g55080	LOC-Os01g11350	LOC-Os01g09550	LOC-Os01g44220
LOC-Os03g55164	LOC-Os01g17260	LOC-Os01g15640	LOC-Os04g55710
LOC-Os03g58420	LOC-Os01g31570	LOC-Os01g28050	LOC-Os12g38610
LOC-Os05g46020	LOC-Os01g36220	LOC-Os01g29840	LOC-Os06g40960
LOC-Os05g50610	LOC-Os01g46970	LOC-Os01g48130	LOC-Os01g66030
LOC-Os01g18584	LOC-Os01g55150	LOC-Os01g48460	LOC-Os02g15980
LOC-Os01g09100	LOC-Os01g59350	LOC-Os01g59640	LOC-Os02g14120
LOC-Os01g43650	LOC-Os01g64000	LOC-Os01g60020	LOC-Os09g38350
LOC-Os01g43550	LOC-Os01g64020	LOC-Os01g64310	LOC-Os04g49430
LOC-Os01g54600	LOC-Os01g72970	LOC-Os01g66120	LOC-Os05g34940
LOC-Os01g54600	LOC-Os02g03580	LOC-Os01g66490	LOC-Os01g65970
LOC-Os01g53040	LOC-Os02g03960	LOC-Os01g70110	LOC-Os10g41640
LOC-Os01g46800	LOC-Os02g08540	LOC-Os01g71790	LOC-Os10g28330
LOC-Os01g47560	LOC-Os02g09830	LOC-Os02g06950	LOC-Os01g03490
LOC-Os01g74140	LOC-Os02g10140	LOC-Os02g12310	LOC-Os06g09240
LOC-Os10g18099	LOC-Os02g10860	LOC-Os02g15340	LOC-Os11g40210
LOC-Os05g49620	LOC-Os02g13810	LOC-Os02g18460	LOC-Os09g38350
LOC-Os01g60540	LOC-Os02g14910	LOC-Os02g18470	LOC-Os04g49430
LOC-Os01g60640	LOC-Os02g16680	LOC-Os02g34970	LOC-Os11g03300
LOC-Os01g60490	LOC-Os02g33560	LOC-Os02g36880	LOC-Os03g37290
LOC-Os01g53260	LOC-Os02g43770	LOC-Os02g38130	LOC-Os10g11520
LOC-Os01g61080	LOC-Os02g44900	LOC-Os02g41450	LOC-Os02g40664
LOC-Os08g13840	LOC-Os02g45250	LOC-Os02g42970	LOC-Os03g59240
LOC-Os01g51690	LOC-Os02g52780	LOC-Os02g51120	LOC-Os04g52960
LOC-Os01g40430	LOC-Os02g58670	LOC-Os02g56600	LOC-Os03g22040
LOC-Os06g44010	LOC-Os03g03550	LOC-Os02g57650	LOC-Os03g20680
LOC-Os07g02060	LOC-Os03g13614	LOC-Os03g01870	LOC-Os01g18670
LOC-Os08g38990	LOC-Os03g19370	LOC-Os03g02800	LOC-Os02g35130
LOC-Os06g30860	LOC-Os03g20310	LOC-Os03g03540	LOC-Os01g19770
LOC-Os02g53100	LOC-Os03g21800	LOC-Os03g04070	LOC-Os03g19900
LOC-Os02g43560	LOC-Os03g26440	LOC-Os03g12120	LOC-Os01g67410
LOC-Os04g39570	LOC-Os03g43930	LOC-Os03g21030	LOC-Os01g16810
LOC-Os04g46060	LOC-Os03g58250	LOC-Os03g21060	LOC-Os06g15480
LOC-Os04g50920	LOC-Os03g59460	LOC-Os03g39050	LOC-Os12g03040
LOC-Os02g16540	LOC-Os04g41820	LOC-Os03g39100	LOC-Os05g50380
LOC-Os11g02530	LOC-Os04g48030	LOC-Os03g42630	LOC-Os04g08824
LOC-Os02g26430	LOC-Os04g54474	LOC-Os03g56580	LOC-Os02g56280
LOC-Os05g49210	LOC-Os05g03860	LOC-Os03g59730	LOC-Os07g10530
LOC-Os05g25770	LOC-Os05g11510	LOC-Os03g60080	LOC-Os08g09350
LOC-Os11g02480	LOC-Os05g34050	LOC-Os03g61249	LOC-Os07g48080
LOC-Os07g48260	LOC-Os05g36160	LOC-Os03g61319	LOC-Os03g04890
LOC-Os05g40060	LOC-Os05g37170	LOC-Os03g62470	LOC-Os04g42980
LOC-Os05g49100	LOC-Os05g41070	LOC-Os04g35660	LOC-Os10g32740
LOC-Os11g02540	LOC-Os05g41540	LOC-Os04g38720	LOC-Os05g04610
LOC-Os04g21950	LOC-Os05g49420	LOC-Os04g39960	LOC-Os03g19290
LOC-Os11g02470	LOC-Os06g15480	LOC-Os04g40140	LOC-Os04g08828
LOC-Os05g27730	LOC-Os06g41100	LOC-Os04g43560	LOC-Os04g09430
LOC-Os05g40080	LOC-Os06g41770	LOC-Os04g52810	LOC-Os06g44770
LOC-Os03g20550	LOC-Os06g43870	LOC-Os04g59470	LOC-Os06g31190
LOC-Os01g62514	LOC-Os06g45140	LOC-Os05g10620
LOC-Os12g01180	LOC-Os06g50310	LOC-Os05g25960
LOC-Os05g45230	LOC-Os06g50830	LOC-Os05g34310
LOC-Os03g45450	LOC-Os07g08420	LOC-Os05g34600
LOC-Os11g45850	LOC-Os07g10890	LOC-Os05g34830
LOC-Os09g25070	LOC-Os07g11070	LOC-Os05g35170
LOC-Os11g45920	LOC-Os07g48180	LOC-Os05g37080
LOC-Os12g02450	LOC-Os07g48660	LOC-Os05g43960
LOC-Os12g02470	LOC-Os07g48820	LOC-Os05g48850
LOC-Os02g47060	LOC-Os08g07970	LOC-Os06g01230
LOC-Os05g09020	LOC-Os08g19590	LOC-Os06g01480
LOC-Os04g51560	LOC-Os08g26880	LOC-Os06g04090
LOC-Os08g29660	LOC-Os08g36790	LOC-Os06g15690
LOC-Os08g29660	LOC-Os08g38020	LOC-Os06g23650
LOC-Os05g39720	LOC-Os08g43090	LOC-Os06g33940
LOC-Os02g08440	LOC-Os08g43600	LOC-Os06g36480
LOC-Os11g29870	LOC-Os08g43730	LOC-Os06g46270
LOC-Os06g05380	LOC-Os09g09470	LOC-Os06g51070
LOC-Os09g16510	LOC-Os09g10840	LOC-Os07g04560
LOC-Os09g25060	LOC-Os09g21900	LOC-Os07g09740
LOC-Os01g40260	LOC-Os09g29820	LOC-Os07g09830
LOC-Os03g63810	LOC-Os09g31390	LOC-Os07g09860
LOC-Os05g14370	LOC-Os09g34060	LOC-Os07g12340
LOC-Os05g40070	LOC-Os09g34880	LOC-Os07g13920
LOC-Os07g39480	LOC-Os09g35790	LOC-Os07g17180
LOC-Os07g39480	LOC-Os09g37040	LOC-Os07g27330
LOC-Os07g40570	LOC-Os09g37520	LOC-Os07g27340
LOC-Os08g17400	LOC-Os10g38820	LOC-Os07g31410
LOC-Os09g30400	LOC-Os11g04390	LOC-Os07g37920
LOC-Os12g40570	LOC-Os11g05480	LOC-Os07g48450
LOC-Os12g02440	LOC-Os11g06170	LOC-Os07g48550
LOC-Os12g32250	LOC-Os11g11100	LOC-Os08g01330
LOC-Os12g32250	LOC-Os11g44310	LOC-Os08g02160
LOC-Os12g02420	LOC-Os12g05680	LOC-Os08g02300
LOC-Os11g02520	LOC-Os12g06520	LOC-Os08g06140
LOC-Os08g09800	LOC-Os12g13170	LOC-Os08g10080
LOC-Os08g09810	LOC-Os01g58760	LOC-Os08g23880
LOC-Os01g09080	LOC-Os01g59760	LOC-Os08g33670
LOC-Os01g60600	LOC-Os01g64730	LOC-Os08g33910
LOC-Os05g03900	LOC-Os02g07840	LOC-Os08g40030
LOC-Os05g50700	LOC-Os02g49560	LOC-Os08g42400
LOC-Os09g09630	LOC-Os03g20650	LOC-Os08g44820
LOC-Os06g06360	LOC-Os03g47200	LOC-Os09g12380
LOC-Os12g02400	LOC-Os03g56010	LOC-Os09g24560
LOC-Os07g27670	LOC-Os04g10260	LOC-Os09g32040
LOC-Os01g60520	LOC-Os05g41280	LOC-Os09g32260
LOC-Os08g09840	LOC-Os06g10880	LOC-Os09g33490
LOC-Os08g09900	LOC-Os06g39960	LOC-Os09g38000
LOC-Os08g09900	LOC-Os06g42690	LOC-Os09g38010
LOC-Os03g53050	LOC-Os06g50480	LOC-Os10g09820
	LOC-Os06g50600	LOC-Os10g21560
	LOC-Os07g03220	LOC-Os10g25620
	LOC-Os07g44950	LOC-Os10g25640
	LOC-Os09g13570	LOC-Os10g26240
	LOC-Os09g28310	LOC-Os10g26270
	LOC-Os09g36910	LOC-Os10g27360
	LOC-Os11g05640	LOC-Os10g27390
	LOC-Os12g09270	LOC-Os10g33760
	LOC-Os12g37410	LOC-Os10g38834
	LOC-Os12g40920	LOC-Os10g42130
	LOC-Os12g43790	LOC-Os11g03300
		LOC-Os11g03310
		LOC-Os11g03370
		LOC-Os11g04470
		LOC-Os11g04960
		LOC-Os11g05614
		LOC-Os11g07700
		LOC-Os11g08210
		LOC-Os11g31330
		LOC-Os11g31340
		LOC-Os11g31360
		LOC-Os11g31380
		LOC-Os11g45950
		LOC-Os12g03040
		LOC-Os12g03050
		LOC-Os12g04230
		LOC-Os12g05990
		LOC-Os12g07790
		LOC-Os12g22630
		LOC-Os12g22940
		LOC-Os12g23090
		LOC-Os12g29330
		LOC-Os12g41680
		LOC-Os12g43530
