# Supplementary material for: Cell Type-Specific Differentiation Between Indica and Japonica Rice Root Tip Responses to Different Environments Based on Single-Cell RNA Sequencing
Source: Front Genet. 2021 May 17;12:659500. doi: 10.3389/fgene.2021.659500 (PMC8166412; doi:10.3389/fgene.2021.659500)
Supplement: Supplementary file 9 [file Table_2.XLS]

## Sheet: Root_cap
Supplementary table 2. Differential expression genes between indica and japonica rice varieties in root cap
p_val	avg_logFC	pct.1	pct.2	p_val_adj	cluster	gene
7.79661e-22	3.38975	1	0	2.01948e-17	9311	LOC_Os06g47239
7.79676e-22	4.28935	1	0	2.01952e-17	9311	LOC_Os10g28170
1.82504e-21	3.00201	0.991	0	4.72722e-17	9311	LOC_Os01g68950
2.78187e-21	2.40511	0.986	0	7.20559e-17	9311	LOC_Os01g09214
1.03318e-20	2.39328	0.991	0.361	2.67615e-16	9311	LOC_Os02g35610
1.4649e-20	2.5087	0.967	0	3.79439e-16	9311	LOC_Os04g42064
1.46493e-20	4.58279	0.967	0	3.79446e-16	9311	LOC_Os02g48710
2.20543e-20	2.64994	0.962	0	5.7125e-16	9311	LOC_Os01g54734
3.45114e-20	2.21493	0.995	0.528	8.93915e-16	9311	LOC_Os11g41875
4.96152e-20	2.5133	0.953	0	1.28513e-15	9311	LOC_Os02g52150
7.41405e-20	3.5794	0.948	0	1.92039e-15	9311	LOC_Os01g73729
1.56548e-19	1.49959	1	0.972	4.05491e-15	9311	LOC_Os07g39680
2.96589e-19	1.97959	0.958	0.306	7.68226e-15	9311	LOC_Os06g08564
3.60667e-19	2.17748	0.929	0	9.34201e-15	9311	LOC_Os01g58048
9.72491e-19	2.18848	0.991	0.556	2.51895e-14	9311	LOC_Os06g21410
1.15127e-18	2.05221	0.915	0	2.98202e-14	9311	LOC_Os04g37778
1.15127e-18	1.97229	0.915	0	2.98202e-14	9311	LOC_Os02g12521
1.15129e-18	3.08462	0.915	0	2.98207e-14	9311	LOC_Os03g47059
1.55313e-18	2.01088	0.948	0.25	4.02292e-14	9311	LOC_Os07g12200
1.68685e-18	2.09996	0.91	0	4.36927e-14	9311	LOC_Os10g26834
6.01004e-18	2.49926	0.962	0.417	1.55672e-13	9311	LOC_Os01g05064
1.30279e-17	1.95424	0.92	0.194	3.37448e-13	9311	LOC_Os06g05410
1.58567e-17	2.05731	0.882	0	4.1072e-13	9311	LOC_Os09g17574
2.11567e-17	1.51175	1	0.917	5.48002e-13	9311	LOC_Os06g13190
4.51555e-17	1.82901	0.981	0.583	1.16962e-12	9311	LOC_Os02g36530
1.73023e-16	1.82668	0.929	0.306	4.48163e-12	9311	LOC_Os01g04330
2.45882e-16	1.81342	0.986	0.806	6.36884e-12	9311	LOC_Os07g44180
3.23879e-16	1.59788	0.929	0.389	8.38911e-12	9311	LOC_Os02g08180
5.79957e-16	1.7268	0.896	0.333	1.5022e-11	9311	LOC_Os01g28790
7.7084e-16	1.73192	0.83	0	1.99663e-11	9311	LOC_Os10g34801
1.52344e-15	2.11095	0.929	0.306	3.94601e-11	9311	LOC_Os06g05510
3.64075e-15	1.60032	0.868	0.194	9.43028e-11	9311	LOC_Os01g70470
7.87909e-15	1.77059	0.797	0	2.04084e-10	9311	LOC_Os05g10656
3.87295e-14	1.54247	0.774	0	1.00317e-09	9311	LOC_Os11g06340
3.87304e-14	3.13418	0.774	0	1.00319e-09	9311	LOC_Os05g47939
5.47598e-14	1.88798	0.981	0.833	1.41839e-09	9311	LOC_Os04g52504
8.66366e-14	1.30682	0.821	0.139	2.24406e-09	9311	LOC_Os01g07760
9.80526e-14	2.02923	0.759	0	2.53976e-09	9311	LOC_Os06g12180
1.19857e-13	1.41847	0.986	0.833	3.10453e-09	9311	LOC_Os03g40920
3.28196e-13	2.67168	0.741	0	8.50092e-09	9311	LOC_Os12g36229
3.63163e-13	1.3687	0.991	0.833	9.40664e-09	9311	LOC_Os03g56860
4.20414e-13	1.32793	0.802	0.083	1.08896e-08	9311	LOC_Os10g38580
4.4154e-13	1.44994	0.736	0	1.14368e-08	9311	LOC_Os12g34389
1.06168e-12	1.50938	0.722	0	2.74997e-08	9311	LOC_Os09g34020
1.41639e-12	1.41835	0.717	0	3.66874e-08	9311	LOC_Os07g42390
1.41641e-12	2.06339	0.717	0	3.66878e-08	9311	LOC_Os11g10510
1.9815e-12	1.38797	0.774	0.111	5.13249e-08	9311	LOC_Os05g44170
2.59525e-12	1.78927	0.722	0.028	6.72223e-08	9311	LOC_Os01g57570
3.32178e-12	1.17905	0.703	0	8.60409e-08	9311	LOC_Os02g51500
4.66072e-12	2.07658	0.722	0.056	1.20722e-07	9311	LOC_Os04g28250
5.80394e-12	1.45416	0.693	0	1.50334e-07	9311	LOC_Os02g08330
8.07338e-12	1.3185	0.863	0.472	2.09117e-07	9311	LOC_Os01g46926
9.02245e-12	1.39405	0.788	0.278	2.337e-07	9311	LOC_Os08g44340
1.00592e-11	1.35204	0.684	0	2.60554e-07	9311	LOC_Os01g24280
1.32037e-11	1.57227	0.679	0	3.42003e-07	9311	EVM024455
1.32037e-11	1.4348	0.679	0	3.42003e-07	9311	LOC_Os09g30412
1.72966e-11	1.21225	0.675	0	4.48017e-07	9311	EVM035660
2.26134e-11	1.41007	0.67	0	5.85733e-07	9311	LOC_Os01g05949
2.26137e-11	1.39311	0.67	0	5.85739e-07	9311	LOC_Os08g10504
2.35049e-11	1.29067	0.717	0.111	6.08823e-07	9311	LOC_Os01g64630
2.42251e-11	1.38336	0.995	0.944	6.27479e-07	9311	LOC_Os03g30430
2.95073e-11	1.52614	0.665	0	7.64299e-07	9311	LOC_Os05g12481
4.24131e-11	1.37306	0.712	0.111	1.09858e-06	9311	LOC_Os01g52214
4.99483e-11	1.41802	0.656	0	1.29376e-06	9311	LOC_Os01g40189
5.04786e-11	1.19513	0.934	0.694	1.3075e-06	9311	LOC_Os06g46950
6.47981e-11	1.42125	0.651	0	1.6784e-06	9311	LOC_Os03g58464
7.69691e-11	1.2874	0.75	0.194	1.99365e-06	9311	LOC_Os05g14180
7.96548e-11	1.17258	0.948	0.639	2.06322e-06	9311	LOC_Os08g37370
9.00493e-11	1.40354	0.934	0.694	2.33246e-06	9311	LOC_Os02g03710
1.2827e-10	0.820014	1	0.917	3.32244e-06	9311	LOC_Os05g05940
1.90171e-10	1.10602	0.665	0.056	4.92582e-06	9311	LOC_Os02g48210
2.06261e-10	1.31948	0.986	0.778	5.34257e-06	9311	LOC_Os01g32670
2.14856e-10	2.05288	0.868	0.472	5.56519e-06	9311	LOC_Os11g41150
2.25922e-10	1.79078	0.774	0.389	5.85182e-06	9311	LOC_Os11g11970
2.31439e-10	1.33086	0.627	0	5.99473e-06	9311	LOC_Os01g39923
2.31441e-10	2.55481	0.627	0	5.99479e-06	9311	LOC_Os01g42864
2.43321e-10	1.28542	0.788	0.306	6.3025e-06	9311	LOC_Os04g58110
2.96884e-10	1.0396	0.623	0	7.68989e-06	9311	LOC_Os06g33904
3.12019e-10	1.01012	0.849	0.528	8.08191e-06	9311	LOC_Os11g02200
3.65387e-10	0.98435	0.84	0.444	9.46424e-06	9311	LOC_Os05g03760
3.98472e-10	1.56875	0.759	0.278	1.03212e-05	9311	LOC_Os01g58310
6.92831e-10	0.941385	0.825	0.444	1.79457e-05	9311	LOC_Os09g20660
1.00337e-09	1.05027	0.599	0	2.59892e-05	9311	LOC_Os03g08050
1.00338e-09	1.78475	0.599	0	2.59895e-05	9311	LOC_Os03g64264
1.14722e-09	0.847518	1	1	2.97152e-05	9311	LOC_Os07g45320
1.41871e-09	0.88217	0.906	0.75	3.67475e-05	9311	LOC_Os08g42000
1.44273e-09	1.04939	0.915	0.639	3.73695e-05	9311	LOC_Os06g11130
1.6128e-09	1.08454	0.59	0	4.17747e-05	9311	LOC_Os08g13294
1.91878e-09	1.18164	0.623	0.056	4.97002e-05	9311	LOC_Os10g04020
1.99823e-09	0.948528	0.948	0.833	5.17581e-05	9311	LOC_Os11g43900
2.03936e-09	1.36603	0.585	0	5.28236e-05	9311	LOC_Os04g37769
2.4196e-09	1.11255	0.877	0.611	6.26726e-05	9311	LOC_Os01g26664
2.5404e-09	1.24655	0.604	0.028	6.58014e-05	9311	LOC_Os08g42590
2.57425e-09	1.03867	0.58	0	6.66782e-05	9311	LOC_Os07g23696
3.24382e-09	1.44065	0.575	0	8.40213e-05	9311	LOC_Os01g22010
3.24629e-09	1.30219	0.679	0.167	8.40855e-05	9311	LOC_Os03g60090
3.39836e-09	1.08131	0.665	0.111	8.80244e-05	9311	LOC_Os02g10070
4.0806e-09	2.8444	0.571	0	0.000105696	9311	LOC_Os09g29710
6.28998e-09	1.67463	0.792	0.278	0.000162923	9311	LOC_Os01g72009
7.39755e-09	1.26628	0.792	0.417	0.000191611	9311	LOC_Os01g57470
9.60215e-09	1.11798	0.854	0.556	0.000248715	9311	LOC_Os03g60080
1.10075e-08	0.681146	0.981	0.861	0.000285117	9311	LOC_Os04g02670
1.12369e-08	0.958362	0.623	0.083	0.000291058	9311	LOC_Os06g43210
1.24639e-08	0.80471	0.92	0.694	0.000322841	9311	LOC_Os12g32950
1.53836e-08	1.1864	0.608	0.083	0.000398465	9311	LOC_Os02g37280
1.56086e-08	1.08188	0.542	0	0.000404295	9311	LOC_Os03g22270
1.56086e-08	0.982674	0.542	0	0.000404295	9311	LOC_Os06g50420
1.56463e-08	1.45192	0.604	0.056	0.00040527	9311	LOC_Os06g04889
2.0528e-08	0.750817	1	1	0.000531715	9311	LOC_Os08g10480
2.12466e-08	1.09595	0.608	0.083	0.000550329	9311	LOC_Os08g02420
2.17509e-08	0.641913	0.981	0.972	0.000563392	9311	LOC_Os03g56190
2.28649e-08	0.974916	0.675	0.222	0.000592246	9311	LOC_Os02g39400
2.30885e-08	0.994722	0.91	0.639	0.000598039	9311	LOC_Os07g30970
2.98571e-08	1.22327	0.528	0	0.00077336	9311	LOC_Os03g25164
3.69446e-08	1.18648	0.524	0	0.00095694	9311	EVM019851
3.69446e-08	0.990901	0.524	0	0.00095694	9311	LOC_Os08g20594
3.69449e-08	1.1938	0.524	0	0.000956947	9311	LOC_Os08g41210
3.74123e-08	2.14901	0.623	0.111	0.000969054	9311	LOC_Os04g46820
4.10046e-08	0.840549	0.91	0.528	0.0010621	9311	LOC_Os07g37400
4.56426e-08	1.0333	0.519	0	0.00118223	9311	LOC_Os11g23824
4.79764e-08	0.948667	0.726	0.222	0.00124268	9311	LOC_Os05g41590
5.31124e-08	0.862009	0.972	0.889	0.00137572	9311	LOC_Os06g02470
5.31666e-08	0.822769	0.825	0.583	0.00137712	9311	LOC_Os02g38050
6.31911e-08	1.10347	0.552	0.056	0.00163678	9311	LOC_Os03g57900
6.93355e-08	1.26345	0.509	0	0.00179593	9311	LOC_Os05g02310
6.9336e-08	1.90699	0.509	0	0.00179594	9311	LOC_Os08g24200
8.24809e-08	0.923682	0.972	0.806	0.00213642	9311	LOC_Os02g53410
8.25904e-08	0.757647	0.929	0.861	0.00213926	9311	LOC_Os08g06430
8.47584e-08	0.870265	0.594	0.083	0.00219541	9311	LOC_Os07g07240
8.52594e-08	1.04281	0.505	0	0.00220839	9311	LOC_Os11g10045
8.66558e-08	0.925221	0.783	0.417	0.00224456	9311	LOC_Os01g42380
1.04679e-07	1.29974	0.5	0	0.00271139	9311	LOC_Os11g14410
1.04679e-07	1.00472	0.5	0	0.00271139	9311	LOC_Os05g08356
1.12663e-07	0.948795	0.67	0.25	0.00291821	9311	LOC_Os01g65900
1.1406e-07	0.690652	0.953	0.667	0.00295438	9311	LOC_Os01g17190
1.28326e-07	1.10108	0.495	0	0.00332389	9311	LOC_Os03g63539
1.29513e-07	0.82151	0.892	0.611	0.00335465	9311	LOC_Os04g53620
1.65838e-07	1.54107	0.637	0.167	0.00429554	9311	LOC_Os11g30910
1.89161e-07	1.04554	0.92	0.75	0.00489965	9311	LOC_Os11g10470
1.91979e-07	0.838923	0.486	0	0.00497264	9311	LOC_Os05g01799
1.9198e-07	1.59559	0.486	0	0.00497268	9311	LOC_Os03g02771
2.12812e-07	0.928856	0.599	0.139	0.00551226	9311	LOC_Os12g06870
2.3429e-07	1.39347	0.481	0	0.00606857	9311	LOC_Os03g35873
2.34291e-07	0.954091	0.481	0	0.00606861	9311	LOC_Os05g40779
2.41764e-07	0.504791	1	1	0.00626218	9311	LOC_Os07g02340
2.50041e-07	0.749117	0.882	0.611	0.00647657	9311	LOC_Os05g49890
2.69274e-07	1.22789	0.533	0.056	0.00697473	9311	LOC_Os03g28330
2.71602e-07	0.796172	0.915	0.75	0.00703503	9311	LOC_Os02g41820
2.78099e-07	1.01057	0.741	0.361	0.00720332	9311	LOC_Os05g32860
2.85503e-07	0.918517	0.476	0	0.0073951	9311	LOC_Os02g56560
2.85505e-07	1.26715	0.476	0	0.00739515	9311	LOC_Os02g43644
2.85505e-07	1.1243	0.476	0	0.00739515	9311	LOC_Os10g38189
2.85505e-07	1.05998	0.476	0	0.00739515	9311	LOC_Os10g39406
2.89416e-07	0.710632	0.981	0.833	0.00749644	9311	LOC_Os07g48244
2.92894e-07	0.829791	0.542	0.083	0.00758654	9311	LOC_Os02g47580
3.43155e-07	1.04359	0.708	0.306	0.0088884	9311	LOC_Os03g60540
3.47402e-07	1.00127	0.472	0	0.0089984	9311	LOC_Os02g53040
3.47404e-07	0.949063	0.472	0	0.00899846	9311	LOC_Os04g51940
3.60794e-07	0.970317	0.524	0.056	0.0093453	9311	LOC_Os08g44370
4.08903e-07	0.988154	0.981	0.917	0.0105914	9311	LOC_Os11g04409
4.22106e-07	0.849527	0.467	0	0.0109334	9311	LOC_Os07g31300
4.38993e-07	0.785011	0.741	0.417	0.0113708	9311	LOC_Os01g37800
4.41294e-07	0.819339	0.816	0.5	0.0114304	9311	LOC_Os12g32580
4.61518e-07	0.930474	0.755	0.389	0.0119542	9311	LOC_Os01g58150
4.82188e-07	0.862344	0.623	0.222	0.0124896	9311	LOC_Os09g39550
5.27181e-07	0.823445	0.566	0.083	0.013655	9311	LOC_Os08g44820
5.31845e-07	0.706667	0.995	1	0.0137758	9311	LOC_Os06g05880
6.20482e-07	0.787266	0.458	0	0.0160717	9311	LOC_Os01g01704
6.33266e-07	1.25254	0.778	0.528	0.0164028	9311	LOC_Os08g06100
6.72226e-07	0.539799	1	1	0.017412	9311	LOC_Os07g34589
6.89864e-07	0.561041	0.995	1	0.0178689	9311	LOC_Os09g30300
7.17132e-07	0.552032	0.991	0.944	0.0185751	9311	LOC_Os02g06640
7.46114e-07	0.897283	0.58	0.083	0.0193259	9311	LOC_Os06g39912
7.50679e-07	0.885408	0.453	0	0.0194441	9311	LOC_Os03g50969
7.50679e-07	0.824869	0.453	0	0.0194441	9311	EVM029068
8.10059e-07	0.731939	0.835	0.583	0.0209821	9311	LOC_Os10g40410
9.06918e-07	0.794217	0.448	0	0.023491	9311	LOC_Os06g39902
1.04065e-06	0.801	0.91	0.583	0.0269548	9311	LOC_Os03g38520
1.04308e-06	1.28825	0.66	0.25	0.0270178	9311	LOC_Os01g62840
1.09414e-06	0.960222	0.443	0	0.0283404	9311	LOC_Os11g46860
1.09414e-06	0.754897	0.443	0	0.0283404	9311	LOC_Os10g29559
1.09415e-06	0.895343	0.443	0	0.0283406	9311	LOC_Os08g32170
1.14487e-06	1.00661	0.542	0.139	0.0296545	9311	LOC_Os07g44610
1.14781e-06	0.737524	0.514	0.083	0.0297306	9311	LOC_Os09g36100
1.31819e-06	1.63968	0.439	0	0.0341438	9311	LOC_Os07g49116
1.3182e-06	1.48879	0.439	0	0.034144	9311	EVM018052
1.33805e-06	0.906706	0.486	0.056	0.0346583	9311	LOC_Os05g08370
1.33957e-06	1.06057	0.467	0.028	0.0346976	9311	LOC_Os06g41600
1.3944e-06	0.762461	0.575	0.111	0.0361178	9311	LOC_Os09g38750
1.53781e-06	0.726672	0.858	0.667	0.0398324	9311	LOC_Os03g29240
1.55894e-06	0.651686	0.967	0.917	0.0403797	9311	LOC_Os04g37710
1.5628e-06	0.678752	0.901	0.722	0.0404796	9311	LOC_Os09g21210
1.58594e-06	0.823709	0.434	0	0.0410791	9311	LOC_Os06g41940
1.58595e-06	1.50877	0.434	0	0.0410794	9311	LOC_Os08g01370
1.70283e-06	0.889221	0.741	0.444	0.0441068	9311	LOC_Os11g08380
1.8705e-06	0.521669	0.995	0.972	0.0484497	9311	LOC_Os05g34770
1.9055e-06	0.859891	0.429	0	0.0493562	9311	EVM019481
1.9055e-06	0.787252	0.429	0	0.0493562	9311	LOC_Os12g15884
1.9055e-06	0.708692	0.429	0	0.0493562	9311	LOC_Os09g07615
1.92531e-06	0.852502	0.533	0.111	0.0498693	9311	LOC_Os12g43580
1.97277e-06	1.19346	0.566	0.167	0.0510988	9311	LOC_Os04g05650
2.23306e-06	0.949061	0.807	0.639	0.0578407	9311	LOC_Os05g42190
2.28633e-06	0.753619	0.425	0	0.0592205	9311	LOC_Os03g29350
2.39488e-06	0.566775	0.962	0.917	0.0620321	9311	LOC_Os01g07970
2.53816e-06	0.736399	0.873	0.694	0.0657435	9311	LOC_Os03g03770
2.60124e-06	0.791549	0.769	0.472	0.0673772	9311	LOC_Os05g02770
2.69639e-06	0.763347	0.575	0.167	0.0698418	9311	LOC_Os09g13920
2.73961e-06	1.017	0.42	0	0.0709613	9311	LOC_Os04g49249
2.99024e-06	0.808302	0.868	0.611	0.0774532	9311	LOC_Os03g52410
3.14398e-06	0.620878	0.939	0.833	0.0814354	9311	LOC_Os03g20370
3.27837e-06	0.775428	0.415	0	0.0849164	9311	LOC_Os01g49026
3.27839e-06	1.13736	0.415	0	0.084917	9311	LOC_Os08g05964
3.29793e-06	0.828633	0.448	0.028	0.085423	9311	LOC_Os05g24010
3.70135e-06	1.11827	0.825	0.556	0.0958724	9311	LOC_Os09g26340
3.74678e-06	0.534979	1	1	0.0970492	9311	LOC_Os12g37419
3.91798e-06	0.995698	0.41	0	0.101483	9311	LOC_Os09g25749
4.03571e-06	0.612442	0.892	0.694	0.104533	9311	LOC_Os06g11135
4.40723e-06	0.808984	0.646	0.333	0.114156	9311	LOC_Os08g31280
4.42311e-06	0.912982	0.627	0.25	0.114568	9311	LOC_Os06g01990
4.55463e-06	0.872307	0.439	0.028	0.117974	9311	LOC_Os06g43810
4.67623e-06	1.21304	0.406	0	0.121124	9311	LOC_Os06g05034
4.67623e-06	0.669555	0.406	0	0.121124	9311	LOC_Os02g10374
4.84749e-06	0.830942	0.481	0.083	0.12556	9311	LOC_Os12g32190
5.08721e-06	1.01285	0.703	0.417	0.131769	9311	LOC_Os01g09080
5.46956e-06	0.723085	0.934	0.806	0.141673	9311	LOC_Os05g40300
6.36406e-06	0.729041	0.925	0.778	0.164842	9311	LOC_Os01g72530
6.63563e-06	0.74884	0.396	0	0.171876	9311	LOC_Os05g43245
6.66521e-06	1.06381	0.514	0.111	0.172642	9311	LOC_Os03g49600
6.79261e-06	1.15862	0.486	0.083	0.175942	9311	LOC_Os01g07300
7.0786e-06	0.589583	0.792	0.667	0.18335	9311	LOC_Os09g38560
7.65728e-06	0.957091	0.557	0.194	0.198339	9311	LOC_Os04g56520
7.88936e-06	0.748416	0.392	0	0.20435	9311	LOC_Os04g42480
7.88941e-06	0.85643	0.392	0	0.204351	9311	LOC_Os04g56044
7.88941e-06	0.831648	0.392	0	0.204351	9311	LOC_Os04g52464
8.01165e-06	0.77353	0.5	0.111	0.207518	9311	LOC_Os03g06620
8.33084e-06	0.714025	0.429	0.028	0.215786	9311	LOC_Os01g72970
8.35416e-06	0.658996	0.825	0.611	0.21639	9311	LOC_Os06g21550
8.41052e-06	0.734136	0.722	0.389	0.217849	9311	LOC_Os01g16640
9.28535e-06	0.672571	0.821	0.5	0.240509	9311	LOC_Os09g38740
9.36827e-06	0.718627	0.387	0	0.242657	9311	LOC_Os01g34974
9.36827e-06	0.713152	0.387	0	0.242657	9311	LOC_Os03g19049
9.36827e-06	0.691221	0.387	0	0.242657	9311	LOC_Os01g56300
1.0064e-05	0.845469	0.873	0.806	0.260679	9311	LOC_Os05g04510
1.02395e-05	0.842584	0.524	0.139	0.265225	9311	LOC_Os01g51410
1.05202e-05	0.914771	0.708	0.333	0.272494	9311	LOC_Os05g11900
1.076e-05	0.545003	1	0.972	0.278704	9311	LOC_Os07g08840
1.10673e-05	0.787068	0.481	0.083	0.286666	9311	LOC_Os02g48190
1.1448e-05	0.758408	0.882	0.639	0.296525	9311	LOC_Os03g51600
1.25979e-05	0.674576	0.472	0.083	0.326311	9311	LOC_Os11g41140
1.31603e-05	0.631698	0.377	0	0.340877	9311	LOC_Os01g57119
1.34254e-05	0.684924	0.425	0.028	0.347745	9311	LOC_Os03g61330
1.34883e-05	0.671456	0.684	0.361	0.349373	9311	LOC_Os03g55150
1.35922e-05	0.915033	0.59	0.25	0.352065	9311	LOC_Os04g45280
1.36153e-05	0.709063	0.755	0.5	0.352664	9311	LOC_Os01g47690
1.39633e-05	0.558934	0.778	0.472	0.361677	9311	LOC_Os05g16274
1.46739e-05	0.849315	0.892	0.806	0.380084	9311	LOC_Os02g52290
1.50272e-05	0.708376	0.429	0.056	0.389234	9311	LOC_Os03g37090
1.55693e-05	0.758575	0.373	0	0.403276	9311	LOC_Os02g05329
1.57498e-05	0.969643	0.689	0.389	0.407953	9311	LOC_Os05g02760
1.57598e-05	0.670926	0.434	0.056	0.408211	9311	LOC_Os07g47350
1.6747e-05	0.689377	0.552	0.167	0.433781	9311	LOC_Os12g25210
1.83967e-05	0.749424	0.368	0	0.476512	9311	LOC_Os11g42989
1.83968e-05	1.33753	0.368	0	0.476515	9311	LOC_Os04g52750
1.83968e-05	0.695258	0.368	0	0.476515	9311	LOC_Os01g41124
1.96661e-05	0.884214	0.604	0.306	0.509392	9311	LOC_Os01g32780
2.01852e-05	0.811443	0.533	0.167	0.522836	9311	LOC_Os08g43270
2.02107e-05	0.631397	0.712	0.361	0.523497	9311	LOC_Os09g16760
2.07041e-05	0.882584	0.509	0.139	0.536278	9311	LOC_Os11g03420
2.13561e-05	0.733493	0.392	0.028	0.553164	9311	LOC_Os07g39210
2.17117e-05	0.716356	0.363	0	0.562377	9311	LOC_Os01g48770
2.1734e-05	0.706718	0.425	0.056	0.562954	9311	LOC_Os03g25610
2.28658e-05	0.717285	0.703	0.333	0.592271	9311	LOC_Os07g32570
2.29165e-05	0.685814	0.608	0.306	0.593582	9311	LOC_Os01g48760
2.52367e-05	0.679674	0.679	0.361	0.65368	9311	LOC_Os03g11060
2.52601e-05	0.694393	0.566	0.194	0.654287	9311	LOC_Os03g11900
2.55934e-05	0.730326	0.358	0	0.662919	9311	LOC_Os10g24006
2.58466e-05	0.755473	0.858	0.694	0.66948	9311	LOC_Os03g55980
2.77578e-05	0.758842	0.769	0.417	0.718983	9311	LOC_Os01g53520
2.84004e-05	0.542197	0.892	0.75	0.735626	9311	LOC_Os06g03486
2.99193e-05	0.905366	0.41	0.056	0.774969	9311	LOC_Os11g30290
3.01333e-05	1.02698	0.354	0	0.780513	9311	LOC_Os02g13660
3.01645e-05	0.718676	0.66	0.389	0.78132	9311	LOC_Os01g64170
3.13016e-05	0.734026	0.392	0.028	0.810775	9311	LOC_Os03g18400
3.23852e-05	0.593586	0.755	0.583	0.838841	9311	LOC_Os01g24070
3.33748e-05	0.915612	0.604	0.306	0.864475	9311	LOC_Os07g42200
3.40727e-05	0.903243	0.439	0.083	0.88255	9311	LOC_Os11g05614
3.46822e-05	0.613577	0.665	0.25	0.898338	9311	LOC_Os06g04220
3.50783e-05	0.626679	0.849	0.667	0.908597	9311	LOC_Os01g21440
3.6682e-05	0.656748	0.741	0.639	0.950136	9311	LOC_Os04g53190
3.73488e-05	0.79739	0.448	0.083	0.967408	9311	LOC_Os07g48780
3.77485e-05	0.700768	0.434	0.083	0.977761	9311	LOC_Os08g37060
3.99165e-05	0.978656	0.939	0.889	1	9311	LOC_Os12g04204
4.16261e-05	0.975313	0.344	0	1	9311	LOC_Os09g32489
4.16261e-05	0.725533	0.344	0	1	9311	LOC_Os11g12093
4.22154e-05	0.817507	0.542	0.194	1	9311	LOC_Os08g04800
4.37017e-05	0.597577	0.849	0.778	1	9311	LOC_Os11g06890
4.56592e-05	0.724627	0.495	0.139	1	9311	LOC_Os01g46610
4.88394e-05	0.78846	0.34	0	1	9311	LOC_Os01g04619
4.88399e-05	0.724077	0.34	0	1	9311	LOC_Os03g06710
4.88399e-05	0.591928	0.34	0	1	9311	LOC_Os02g34729
4.90806e-05	0.686188	0.858	0.556	1	9311	LOC_Os01g32380
5.00063e-05	0.730502	0.439	0.083	1	9311	LOC_Os12g39640
5.06963e-05	0.835871	0.524	0.194	1	9311	LOC_Os01g41010
5.32946e-05	0.867316	0.575	0.278	1	9311	LOC_Os04g52370
5.34476e-05	0.720348	0.481	0.139	1	9311	LOC_Os10g28210
5.34644e-05	0.919925	0.726	0.417	1	9311	LOC_Os08g02120
5.40065e-05	0.826696	0.462	0.111	1	9311	LOC_Os03g62480
5.40367e-05	0.649884	0.585	0.25	1	9311	LOC_Os03g20949
5.72387e-05	0.704363	0.335	0	1	9311	LOC_Os04g44314
5.72387e-05	0.6783	0.335	0	1	9311	LOC_Os01g56570
5.72387e-05	0.63464	0.335	0	1	9311	LOC_Os12g34045
5.81607e-05	0.932088	0.769	0.444	1	9311	LOC_Os01g15970
5.95506e-05	0.626049	0.66	0.389	1	9311	LOC_Os02g52430
6.06921e-05	0.63591	0.41	0.056	1	9311	LOC_Os06g49700
6.70059e-05	0.633855	0.33	0	1	9311	LOC_Os03g60950
6.74138e-05	0.796677	0.547	0.222	1	9311	LOC_Os09g26300
6.88673e-05	0.970279	0.533	0.194	1	9311	LOC_Os02g30600
7.05489e-05	0.957175	0.557	0.222	1	9311	LOC_Os08g42800
7.21621e-05	0.589237	0.66	0.306	1	9311	LOC_Os04g42910
7.3831e-05	0.67514	0.42	0.083	1	9311	LOC_Os03g08020
7.44502e-05	0.607238	0.896	0.861	1	9311	LOC_Os09g07920
7.83533e-05	0.97219	0.325	0	1	9311	LOC_Os11g19871
7.83533e-05	0.643928	0.325	0	1	9311	LOC_Os09g30254
8.44397e-05	0.574613	0.368	0.028	1	9311	LOC_Os08g01290
8.83328e-05	0.854715	0.604	0.306	1	9311	LOC_Os04g33520
8.87621e-05	0.815891	0.552	0.222	1	9311	LOC_Os09g39940
9.0386e-05	0.593308	0.788	0.694	1	9311	LOC_Os08g37444
9.1349e-05	0.503002	0.741	0.389	1	9311	LOC_Os03g20780
9.15208e-05	0.695013	0.321	0	1	9311	LOC_Os03g59430
9.15208e-05	0.555593	0.321	0	1	9311	LOC_Os05g04340
9.61294e-05	0.701629	0.448	0.111	1	9311	LOC_Os04g31110
9.83402e-05	0.650801	0.608	0.306	1	9311	LOC_Os04g42600
9.85271e-05	0.586891	0.349	0.028	1	9311	LOC_Os01g43420
9.85415e-05	0.579163	0.533	0.167	1	9311	LOC_Os03g48390
0.000100259	0.464088	0.976	0.972	1	9311	LOC_Os05g03150
0.000103201	0.415874	0.783	0.528	1	9311	LOC_Os02g11870
0.000105451	0.628885	0.825	0.583	1	9311	LOC_Os07g40580
0.000106784	0.943568	0.316	0	1	9311	LOC_Os02g30470
0.000106784	0.67515	0.316	0	1	9311	LOC_Os01g64644
0.000106784	0.589984	0.316	0	1	9311	LOC_Os05g01600
0.000107191	0.717503	0.679	0.417	1	9311	LOC_Os04g58190
0.000108345	0.421307	0.981	1	1	9311	LOC_Os05g41060
0.000110798	0.681113	0.575	0.278	1	9311	LOC_Os03g07380
0.00012069	0.717229	0.349	0.028	1	9311	LOC_Os01g16714
0.000123545	0.743267	0.467	0.167	1	9311	LOC_Os03g01910
0.000124459	0.817549	0.311	0	1	9311	LOC_Os01g48714
0.000124459	0.62024	0.311	0	1	9311	LOC_Os06g48520
0.000124459	0.511113	0.311	0	1	9311	EVM014147
0.000125533	0.562313	0.439	0.083	1	9311	LOC_Os01g13660
0.000129225	0.541152	0.382	0.056	1	9311	LOC_Os03g52760
0.000129671	0.799606	0.75	0.556	1	9311	LOC_Os01g19020
0.000139297	0.670588	0.538	0.194	1	9311	LOC_Os09g26310
0.000140061	0.623271	0.406	0.083	1	9311	LOC_Os09g32080
0.000146232	0.552564	0.373	0.056	1	9311	LOC_Os07g38970
0.000150449	0.664231	0.726	0.5	1	9311	LOC_Os07g45060
0.000155676	0.677264	0.585	0.333	1	9311	LOC_Os01g09000
0.000163036	0.6012	0.425	0.111	1	9311	LOC_Os03g17000
0.000166941	0.913704	0.34	0.028	1	9311	LOC_Os04g51680
0.000168529	0.605098	0.302	0	1	9311	LOC_Os01g33204
0.00016853	0.671881	0.302	0	1	9311	LOC_Os07g39360
0.00016853	0.583633	0.302	0	1	9311	LOC_Os02g26770
0.00016853	0.571563	0.302	0	1	9311	LOC_Os12g01030
0.000169396	0.692395	0.547	0.194	1	9311	LOC_Os06g04620
0.000172471	0.67295	0.495	0.194	1	9311	LOC_Os04g53230
0.000187009	0.720668	0.613	0.333	1	9311	LOC_Os09g30486
0.000195801	0.541123	0.297	0	1	9311	LOC_Os03g17940
0.000195801	0.501089	0.297	0	1	9311	LOC_Os06g50818
0.000195802	0.733385	0.297	0	1	9311	LOC_Os07g38290
0.000195802	0.552304	0.297	0	1	9311	LOC_Os02g32469
0.00020242	0.560432	0.373	0.056	1	9311	LOC_Os06g07580
0.00020735	0.507748	0.934	0.667	1	9311	LOC_Os03g55240
0.000209105	0.376393	1	1	1	9311	LOC_Os04g57220
0.000210553	0.485528	0.896	0.778	1	9311	LOC_Os12g29400
0.000211904	1.26941	0.41	0.111	1	9311	LOC_Os08g39300
0.000217484	0.510862	0.967	0.944	1	9311	LOC_Os07g07040
0.000227252	0.598791	0.292	0	1	9311	LOC_Os04g50216
0.000238504	0.534388	0.656	0.389	1	9311	LOC_Os02g50210
0.000240546	0.536601	0.759	0.5	1	9311	LOC_Os03g09210
0.000246903	0.465494	0.901	0.778	1	9311	LOC_Os04g51270
0.000249743	0.515096	1	0.944	1	9311	LOC_Os04g44870
0.000250073	0.912618	0.594	0.306	1	9311	LOC_Os02g09490
0.000259024	0.494235	0.943	0.833	1	9311	LOC_Os01g58220
0.000263483	0.594055	0.288	0	1	9311	LOC_Os10g38540
0.000270466	0.671243	0.58	0.361	1	9311	LOC_Os08g37630
0.000284222	0.769146	0.689	0.361	1	9311	LOC_Os01g15320
0.000293578	0.495855	0.939	0.778	1	9311	LOC_Os04g30420
0.000298981	0.800058	0.816	0.722	1	9311	LOC_Os01g25560
0.000305181	0.483147	0.283	0	1	9311	EVM035742
0.000305183	0.538461	0.283	0	1	9311	LOC_Os09g27030
0.000305183	0.504204	0.283	0	1	9311	LOC_Os01g14860
0.000322066	1.11248	0.939	0.806	1	9311	LOC_Os01g14540
0.000322806	0.519653	0.321	0.028	1	9311	LOC_Os08g45220
0.00034301	0.533571	0.726	0.444	1	9311	LOC_Os04g02830
0.000353128	0.564891	0.278	0	1	9311	LOC_Os10g38562
0.000353128	0.486134	0.278	0	1	9311	LOC_Os10g34803
0.000361068	1.26033	0.34	0.056	1	9311	LOC_Os08g24300
0.000372388	0.815211	0.481	0.222	1	9311	LOC_Os11g07960
0.000375235	0.506538	0.349	0.056	1	9311	LOC_Os01g46932
0.000376124	0.561601	0.472	0.167	1	9311	LOC_Os08g15170
0.000404596	0.508184	0.604	0.306	1	9311	LOC_Os05g43850
0.0004082	0.583349	0.274	0	1	9311	LOC_Os06g17076
0.0004082	0.569585	0.274	0	1	9311	LOC_Os04g51152
0.000408202	1.76124	0.274	0	1	9311	LOC_Os03g07674
0.000408202	0.557916	0.274	0	1	9311	LOC_Os04g17664
0.000408202	0.478085	0.274	0	1	9311	EVM021700
0.000411103	0.61509	0.34	0.056	1	9311	LOC_Os06g37070
0.000426757	0.469342	0.325	0.028	1	9311	LOC_Os04g49510
0.000430747	0.476735	0.731	0.556	1	9311	LOC_Os03g59710
0.000446715	0.407693	0.519	0.167	1	9311	LOC_Os02g52540
0.000449923	0.567453	0.448	0.167	1	9311	LOC_Os06g03580
0.000455842	0.620789	0.439	0.111	1	9311	LOC_Os12g02080
0.000471405	0.899566	0.269	0	1	9311	LOC_Os04g55709
0.000471405	0.433456	0.269	0	1	9311	LOC_Os02g46260
0.000475409	0.679915	0.302	0.028	1	9311	LOC_Os01g72100
0.000489246	0.538337	0.307	0.028	1	9311	LOC_Os03g58170
0.000503154	0.52901	0.896	0.833	1	9311	LOC_Os03g59220
0.000506973	0.68125	0.429	0.139	1	9311	LOC_Os02g09990
0.000516747	0.564291	0.679	0.472	1	9311	LOC_Os04g21950
0.000521922	0.725597	0.387	0.111	1	9311	LOC_Os04g38610
0.000543125	0.791015	0.613	0.333	1	9311	LOC_Os07g27810
0.000543866	0.480588	0.264	0	1	9311	LOC_Os01g42016
0.000543869	0.760308	0.264	0	1	9311	LOC_Os04g34600
0.000543869	0.537447	0.264	0	1	9311	LOC_Os02g50340
0.000543869	0.46907	0.264	0	1	9311	LOC_Os02g57919
0.000551056	0.43131	0.717	0.444	1	9311	LOC_Os05g46620
0.00057734	0.563833	0.396	0.111	1	9311	LOC_Os08g38220
0.000578181	0.577725	0.547	0.278	1	9311	LOC_Os12g06780
0.000581204	0.463048	0.297	0.028	1	9311	LOC_Os06g12390
0.000581822	0.578189	0.67	0.5	1	9311	LOC_Os05g48800
0.000589562	0.375223	0.981	1	1	9311	LOC_Os07g43730
0.000597687	0.77697	0.363	0.083	1	9311	LOC_Os10g02380
0.000620946	0.492748	0.325	0.056	1	9311	LOC_Os03g57450
0.000623257	0.384442	1	0.972	1	9311	LOC_Os06g04240
0.000626875	0.593365	0.259	0	1	9311	LOC_Os01g61680
0.000626875	0.560192	0.259	0	1	9311	LOC_Os06g01879
0.000626875	0.496531	0.259	0	1	9311	LOC_Os02g40900
0.000638609	0.632253	0.759	0.583	1	9311	LOC_Os04g42930
0.000644414	0.848462	0.547	0.278	1	9311	LOC_Os01g27390
0.000679386	0.467738	0.297	0.028	1	9311	LOC_Os09g21230
0.00068154	0.529019	0.354	0.083	1	9311	LOC_Os05g43570
0.000687457	0.400689	0.925	0.889	1	9311	LOC_Os03g27310
0.000706926	0.764045	0.335	0.056	1	9311	LOC_Os02g50374
0.00072187	0.498815	0.255	0	1	9311	LOC_Os05g43300
0.00072187	0.487706	0.255	0	1	9311	LOC_Os08g03584
0.000726519	0.607483	0.292	0.028	1	9311	LOC_Os11g07670
0.000728151	0.429212	0.901	0.778	1	9311	LOC_Os06g43590
0.00077697	1.23765	0.316	0.056	1	9311	LOC_Os11g10590
0.000778917	0.531337	0.892	0.806	1	9311	LOC_Os06g46970
0.000785943	0.488414	0.632	0.417	1	9311	LOC_Os01g40650
0.000830489	0.459777	0.25	0	1	9311	LOC_Os06g05464
0.000830489	0.440003	0.25	0	1	9311	LOC_Os01g67824
0.000852073	0.561461	0.825	0.611	1	9311	LOC_Os02g44870
0.000870409	0.470307	0.717	0.444	1	9311	LOC_Os03g18420
0.000878016	0.580523	0.401	0.139	1	9311	LOC_Os01g59610
0.000890642	0.612913	0.283	0.028	1	9311	LOC_Os03g16070
0.000905765	0.4451	0.981	0.972	1	9311	LOC_Os01g25540
0.000907736	0.653977	0.491	0.222	1	9311	LOC_Os03g02070
0.000924864	0.428027	0.849	0.667	1	9311	LOC_Os04g24520
0.000954574	0.586648	0.245	0	1	9311	LOC_Os06g48560
0.000954578	0.526399	0.245	0	1	9311	LOC_Os06g15754
0.000954578	0.433431	0.245	0	1	9311	LOC_Os01g03760
0.000954578	0.430553	0.245	0	1	9311	LOC_Os01g43639
0.000954578	0.389438	0.245	0	1	9311	EVM030255
0.000961516	0.46544	0.533	0.306	1	9311	LOC_Os02g57650
0.000968943	0.642441	0.505	0.222	1	9311	LOC_Os04g28990
0.00100896	0.43204	0.792	0.639	1	9311	LOC_Os03g08330
0.00102709	0.489485	0.505	0.222	1	9311	LOC_Os08g16559
0.00102943	0.54652	0.693	0.5	1	9311	LOC_Os03g10510
0.00103031	0.432959	0.948	0.917	1	9311	LOC_Os09g25760
0.00105635	0.429475	0.34	0.056	1	9311	LOC_Os10g22050
0.00107043	0.38683	0.778	0.472	1	9311	LOC_Os01g56930
0.00109153	0.701428	0.462	0.167	1	9311	LOC_Os01g04050
0.00109622	0.529667	0.241	0	1	9311	LOC_Os01g51870
0.00109622	0.526887	0.241	0	1	9311	LOC_Os04g36641
0.00109622	0.465886	0.241	0	1	9311	LOC_Os01g66350
0.00109622	0.44345	0.241	0	1	9311	LOC_Os11g26594
0.0010989	0.594958	0.679	0.417	1	9311	LOC_Os05g02140
0.00113766	0.44063	0.363	0.083	1	9311	LOC_Os02g47090
0.00113881	0.51754	0.467	0.194	1	9311	LOC_Os08g21350
0.00113987	0.545833	0.613	0.417	1	9311	LOC_Os08g09180
0.00114308	0.426731	0.316	0.056	1	9311	LOC_Os02g09650
0.0011649	0.497787	0.349	0.083	1	9311	LOC_Os05g41380
0.00118904	0.609144	0.358	0.083	1	9311	LOC_Os01g49710
0.00120312	0.400344	0.835	0.694	1	9311	LOC_Os06g41010
0.00120945	0.450581	0.967	0.972	1	9311	LOC_Os11g14220
0.00121832	0.594445	0.278	0.028	1	9311	LOC_Os01g52230
0.00123559	0.590982	0.561	0.278	1	9311	LOC_Os11g05170
0.00125775	0.535676	0.236	0	1	9311	LOC_Os10g08280
0.00125775	0.412196	0.236	0	1	9311	LOC_Os03g31570
0.00125776	0.868469	0.236	0	1	9311	LOC_Os11g22296
0.00125776	0.529814	0.236	0	1	9311	LOC_Os02g24579
0.00125776	0.49971	0.236	0	1	9311	LOC_Os04g35226
0.00125776	0.470202	0.236	0	1	9311	LOC_Os02g04010
0.00125776	0.445426	0.236	0	1	9311	EVM036215
0.00129927	0.383238	0.825	0.722	1	9311	LOC_Os04g54830
0.00135292	0.511439	0.816	0.694	1	9311	LOC_Os04g47220
0.00135319	0.455122	0.269	0.028	1	9311	LOC_Os07g45260
0.00138377	0.551156	0.547	0.278	1	9311	LOC_Os07g38570
0.00143396	0.450423	0.278	0.028	1	9311	LOC_Os04g51950
0.00144183	0.496363	0.231	0	1	9311	LOC_Os01g03136
0.00144183	0.374597	0.231	0	1	9311	LOC_Os03g62808
0.00144183	0.506957	0.231	0	1	9311	LOC_Os01g53350
0.00144183	0.45975	0.231	0	1	9311	LOC_Os09g08910
0.00144551	0.434786	0.755	0.556	1	9311	LOC_Os07g39710
0.00145531	0.57762	0.335	0.083	1	9311	LOC_Os04g40630
0.00151282	0.501863	0.472	0.194	1	9311	LOC_Os03g14250
0.00153337	0.529894	0.302	0.056	1	9311	LOC_Os02g42585
0.00156565	0.489538	0.33	0.083	1	9311	LOC_Os06g35410
0.00156792	0.469898	0.453	0.194	1	9311	LOC_Os06g50030
0.00160995	0.445833	0.316	0.056	1	9311	LOC_Os02g38080
0.00162293	0.377018	0.934	0.889	1	9311	LOC_Os04g58890
0.00163984	0.445732	0.264	0.028	1	9311	LOC_Os04g56800
0.00164473	0.436689	0.311	0.056	1	9311	LOC_Os06g47700
0.00165142	0.383732	0.226	0	1	9311	LOC_Os11g10070
0.00165142	0.922531	0.226	0	1	9311	LOC_Os01g27609
0.00165142	0.432153	0.226	0	1	9311	LOC_Os07g47460
0.00165142	0.415724	0.226	0	1	9311	LOC_Os07g35180
0.00165142	0.398045	0.226	0	1	9311	EVM031447
0.00165142	0.396569	0.226	0	1	9311	LOC_Os12g12334
0.00165142	0.394696	0.226	0	1	9311	LOC_Os05g11005
0.00165142	0.393859	0.226	0	1	9311	LOC_Os02g58324
0.00165142	0.381106	0.226	0	1	9311	LOC_Os03g59170
0.00165142	0.333799	0.226	0	1	9311	LOC_Os03g29910
0.00165626	0.620891	0.458	0.222	1	9311	LOC_Os08g09200
0.00169403	0.480183	0.302	0.056	1	9311	LOC_Os01g09570
0.00169787	0.508267	0.387	0.139	1	9311	LOC_Os03g01770
0.00172313	0.544082	0.613	0.361	1	9311	LOC_Os03g21390
0.00173087	0.418555	0.66	0.444	1	9311	LOC_Os02g50620
0.0017429	0.544266	0.349	0.083	1	9311	LOC_Os08g35600
0.0017895	0.493859	0.561	0.306	1	9311	LOC_Os05g50180
0.00179094	0.506363	0.868	0.806	1	9311	LOC_Os07g46800
0.00180807	0.45647	0.259	0.028	1	9311	LOC_Os02g47570
0.00186832	0.375196	0.689	0.5	1	9311	LOC_Os03g16800
0.00188567	0.445608	0.797	0.472	1	9311	LOC_Os08g43620
0.00188987	0.515289	0.222	0	1	9311	LOC_Os02g57354
0.00188987	0.413443	0.222	0	1	9311	LOC_Os05g46845
0.00188987	0.393397	0.222	0	1	9311	LOC_Os06g48749
0.00188987	0.373236	0.222	0	1	9311	LOC_Os11g05870
0.00188987	0.358019	0.222	0	1	9311	LOC_Os02g07680
0.00190095	0.499251	0.434	0.167	1	9311	LOC_Os12g23280
0.00201948	0.409994	0.264	0.028	1	9311	LOC_Os02g25060
0.00203908	0.432134	0.255	0.028	1	9311	LOC_Os10g20250
0.00203918	0.61114	0.491	0.278	1	9311	LOC_Os12g39860
0.00204808	0.54245	0.552	0.278	1	9311	LOC_Os06g15990
0.00211817	0.522251	0.458	0.222	1	9311	LOC_Os05g50810
0.00212065	0.496963	0.481	0.222	1	9311	LOC_Os01g65780
0.00215456	0.578187	0.807	0.556	1	9311	LOC_Os03g16980
0.00216095	0.531273	0.217	0	1	9311	LOC_Os11g16296
0.00217392	0.513671	0.297	0.056	1	9311	LOC_Os05g37130
0.00217819	0.390943	0.939	0.944	1	9311	LOC_Os02g39850
0.00218018	0.483086	0.858	0.806	1	9311	LOC_Os03g60589
0.00218063	0.479881	0.547	0.306	1	9311	LOC_Os10g42540
0.00223187	0.622848	0.505	0.278	1	9311	LOC_Os01g07420
0.00225643	0.489633	0.646	0.528	1	9311	LOC_Os02g17470
0.00229373	0.475728	0.901	0.778	1	9311	LOC_Os02g41630
0.00237802	0.540703	0.415	0.167	1	9311	LOC_Os01g17330
0.00238116	0.597138	0.392	0.139	1	9311	LOC_Os06g31090
0.00238931	0.411636	0.585	0.306	1	9311	LOC_Os06g49790
0.00246887	0.685113	0.212	0	1	9311	LOC_Os06g37139
0.00246887	0.429302	0.212	0	1	9311	LOC_Os01g43729
0.00246887	0.4103	0.212	0	1	9311	LOC_Os03g43989
0.00246887	0.4004	0.212	0	1	9311	LOC_Os06g40415
0.00246887	0.363243	0.212	0	1	9311	LOC_Os05g49270
0.00246887	0.357871	0.212	0	1	9311	LOC_Os03g19959
0.00252502	0.392242	0.783	0.722	1	9311	LOC_Os05g34680
0.00255977	0.525989	0.665	0.583	1	9311	LOC_Os02g54780
0.00260263	0.647003	0.717	0.5	1	9311	LOC_Os01g47780
0.00263897	0.465159	0.486	0.25	1	9311	LOC_Os01g58580
0.00266531	0.498415	0.542	0.306	1	9311	LOC_Os07g44650
0.00272955	0.46103	0.792	0.694	1	9311	LOC_Os08g14570
0.00274496	0.603296	0.439	0.222	1	9311	LOC_Os02g45180
0.00276178	0.4677	0.25	0.028	1	9311	LOC_Os06g37560
0.00277477	0.438518	0.684	0.556	1	9311	LOC_Os02g52170
0.0028184	0.351213	0.208	0	1	9311	LOC_Os01g44050
0.0028184	0.316287	0.208	0	1	9311	LOC_Os12g02030
0.00285108	0.474261	0.656	0.444	1	9311	LOC_Os06g42720
0.00286357	0.632747	0.448	0.222	1	9311	LOC_Os01g01450
0.00293222	0.418363	0.547	0.361	1	9311	LOC_Os02g09960
0.00294052	0.515076	0.255	0.028	1	9311	LOC_Os01g62200
0.00300833	0.435921	0.594	0.306	1	9311	LOC_Os07g06680
0.00308314	0.416663	0.868	0.639	1	9311	LOC_Os03g04770
0.00311554	0.507612	0.717	0.583	1	9311	LOC_Os08g44460
0.00312413	0.48234	0.274	0.056	1	9311	LOC_Os02g11820
0.00316424	0.401177	0.25	0.028	1	9311	LOC_Os03g62280
0.00321484	0.376634	0.203	0	1	9311	LOC_Os01g73011
0.00321484	0.365867	0.203	0	1	9311	LOC_Os07g31850
0.00321484	0.344842	0.203	0	1	9311	LOC_Os02g27400
0.00321486	0.679336	0.203	0	1	9311	LOC_Os03g47160
0.00321486	0.385951	0.203	0	1	9311	LOC_Os01g55780
0.00321486	0.382429	0.203	0	1	9311	LOC_Os12g07714
0.00321486	0.342832	0.203	0	1	9311	LOC_Os02g09920
0.00322474	0.69363	0.755	0.694	1	9311	LOC_Os05g30510
0.00328845	0.443883	0.769	0.667	1	9311	LOC_Os01g55770
0.00333039	0.579978	0.292	0.056	1	9311	LOC_Os01g70500
0.00335021	0.498261	0.476	0.278	1	9311	LOC_Os02g40040
0.00335593	0.463117	0.283	0.056	1	9311	LOC_Os12g38650
0.00336715	0.501442	0.443	0.222	1	9311	LOC_Os07g44744
0.00347931	0.449063	0.311	0.083	1	9311	LOC_Os07g41280
0.00350722	0.454971	0.344	0.111	1	9311	LOC_Os07g39560
0.00351766	0.439344	0.528	0.306	1	9311	LOC_Os05g41210
0.00353235	0.461519	0.425	0.194	1	9311	LOC_Os08g34070
0.00357662	0.42296	0.283	0.056	1	9311	LOC_Os02g46660
0.00359095	0.490189	0.321	0.083	1	9311	LOC_Os04g41540
0.00359974	0.380896	0.245	0.028	1	9311	LOC_Os01g51280
0.00366422	0.339391	0.198	0	1	9311	LOC_Os12g43620
0.00366422	0.336009	0.198	0	1	9311	LOC_Os03g21690
0.00366424	0.649349	0.198	0	1	9311	LOC_Os04g13332
0.00366424	0.360127	0.198	0	1	9311	LOC_Os06g38950
0.00366424	0.359673	0.198	0	1	9311	LOC_Os02g01360
0.00366424	0.356085	0.198	0	1	9311	LOC_Os08g38410
0.00366424	0.343679	0.198	0	1	9311	LOC_Os02g47220
0.00371335	0.575997	0.453	0.222	1	9311	LOC_Os03g08310
0.00387936	0.635166	0.571	0.389	1	9311	LOC_Os05g29000
0.00392819	0.421039	0.236	0.028	1	9311	LOC_Os01g74370
0.00394576	0.502158	0.486	0.278	1	9311	LOC_Os02g02890
0.00396017	0.362483	0.887	0.806	1	9311	LOC_Os08g31850
0.00398963	0.266245	0.632	0.389	1	9311	LOC_Os01g72360
0.0040696	0.449951	0.42	0.194	1	9311	LOC_Os05g44100
0.00406961	0.413733	0.42	0.194	1	9311	LOC_Os02g51414
0.00413844	0.398599	0.264	0.056	1	9311	LOC_Os06g04000
0.00417325	0.425637	0.193	0	1	9311	EVM016332
0.00417325	0.351507	0.193	0	1	9311	LOC_Os03g24664
0.00417325	0.343831	0.193	0	1	9311	LOC_Os05g43629
0.00417325	0.341603	0.193	0	1	9311	LOC_Os10g02936
0.00417325	0.327114	0.193	0	1	9311	LOC_Os04g51780
0.00418422	0.352707	0.241	0.028	1	9311	LOC_Os04g32590
0.00431164	0.435622	0.387	0.167	1	9311	LOC_Os03g62340
0.004326	0.528236	0.632	0.472	1	9311	LOC_Os01g48420
0.00435839	0.390834	0.797	0.722	1	9311	LOC_Os08g02080
0.00443281	0.570007	0.387	0.167	1	9311	LOC_Os07g41790
0.00444487	0.382514	0.236	0.028	1	9311	LOC_Os02g01240
0.00447695	0.450193	0.439	0.222	1	9311	LOC_Os03g17084
0.00449121	0.48842	0.467	0.25	1	9311	LOC_Os08g07830
0.00459334	0.400207	0.278	0.056	1	9311	LOC_Os12g29340
0.00461422	0.332326	0.231	0.028	1	9311	LOC_Os07g43060
0.00463105	0.464697	0.259	0.056	1	9311	LOC_Os03g53650
0.00463105	0.425206	0.259	0.056	1	9311	LOC_Os05g45910
0.00464617	0.40266	0.335	0.111	1	9311	LOC_Os09g29300
0.00464828	0.405424	0.34	0.111	1	9311	LOC_Os06g50840
0.00469321	0.445197	0.34	0.111	1	9311	LOC_Os04g47180
0.00469948	0.373655	0.236	0.028	1	9311	LOC_Os07g42890
0.00474943	0.393503	0.189	0	1	9311	LOC_Os03g15084
0.00474943	0.37481	0.189	0	1	9311	LOC_Os08g37500
0.00474943	0.351842	0.189	0	1	9311	LOC_Os04g56417
0.00474943	0.342135	0.189	0	1	9311	LOC_Os09g38079
0.00474943	0.334199	0.189	0	1	9311	LOC_Os09g35560
0.00474943	0.318746	0.189	0	1	9311	LOC_Os12g41700
0.00481517	0.450942	0.575	0.361	1	9311	LOC_Os02g39790
0.0049395	0.420732	0.448	0.194	1	9311	LOC_Os07g05950
0.00501829	0.367899	0.335	0.111	1	9311	LOC_Os03g56460
0.00512661	0.449421	0.292	0.083	1	9311	LOC_Os01g12910
0.00513444	0.35228	0.236	0.028	1	9311	LOC_Os06g50870
0.00515493	0.410136	0.778	0.694	1	9311	LOC_Os04g40910
0.00516464	0.538472	0.335	0.111	1	9311	LOC_Os05g04490
0.0051958	0.414255	0.675	0.472	1	9311	LOC_Os10g42840
0.00524642	0.550671	0.363	0.139	1	9311	LOC_Os02g15290
0.00526982	0.376715	0.571	0.333	1	9311	LOC_Os02g50490
0.00532656	0.615685	0.807	0.667	1	9311	LOC_Os08g06550
0.00533441	0.40072	0.264	0.056	1	9311	LOC_Os06g03682
0.00540122	0.518278	0.184	0	1	9311	LOC_Os01g29791
0.00540122	0.390849	0.184	0	1	9311	LOC_Os02g46424
0.00540122	0.372036	0.184	0	1	9311	LOC_Os01g63820
0.00540122	0.331923	0.184	0	1	9311	LOC_Os04g53760
0.00540122	0.278932	0.184	0	1	9311	LOC_Os07g10246
0.00545243	0.377736	0.231	0.028	1	9311	LOC_Os10g19970
0.00550577	0.4054	0.321	0.111	1	9311	LOC_Os03g42050
0.00561761	0.417926	0.491	0.306	1	9311	LOC_Os09g35960
0.00572941	0.561308	0.769	0.583	1	9311	LOC_Os03g45280
0.00573467	0.982019	0.83	0.806	1	9311	LOC_Os03g16020
0.00582437	0.443056	0.41	0.194	1	9311	LOC_Os02g47000
0.00584401	0.394881	0.396	0.167	1	9311	LOC_Os06g09540
0.0058547	0.595218	0.429	0.222	1	9311	LOC_Os07g43290
0.00590573	0.526037	0.429	0.222	1	9311	LOC_Os06g06980
0.00592199	0.422363	0.439	0.222	1	9311	LOC_Os02g10720
0.00601459	0.410288	0.292	0.083	1	9311	LOC_Os06g14550
0.00604564	0.365363	0.769	0.611	1	9311	LOC_Os02g52770
0.00605597	0.47508	0.396	0.167	1	9311	LOC_Os05g44340
0.00613806	0.409115	0.179	0	1	9311	LOC_Os01g46709
0.00613806	0.330725	0.179	0	1	9311	LOC_Os02g38386
0.00613806	0.296903	0.179	0	1	9311	LOC_Os03g05470
0.00613809	0.545585	0.179	0	1	9311	LOC_Os05g10330
0.00613809	0.444867	0.179	0	1	9311	LOC_Os04g39994
0.00613809	0.369883	0.179	0	1	9311	LOC_Os11g06240
0.00613809	0.29394	0.179	0	1	9311	LOC_Os02g56760
0.00613809	0.288013	0.179	0	1	9311	LOC_Os04g32043
0.00615183	0.460856	0.509	0.333	1	9311	LOC_Os06g49780
0.00616154	0.339622	0.976	0.972	1	9311	LOC_Os04g33110
0.00621592	0.379962	0.259	0.056	1	9311	LOC_Os04g44650
0.00632004	0.396188	0.528	0.333	1	9311	LOC_Os01g07376
0.00641505	0.346232	0.222	0.028	1	9311	LOC_Os09g30360
0.00643329	0.346598	0.217	0.028	1	9311	LOC_Os09g32240
0.0065814	0.359222	0.575	0.333	1	9311	LOC_Os02g12480
0.00668032	0.517227	0.439	0.25	1	9311	LOC_Os06g04790
0.00668694	0.803007	0.75	0.667	1	9311	LOC_Os03g17870
0.00669678	0.521485	0.519	0.306	1	9311	LOC_Os12g41110
0.00683866	0.375583	0.297	0.083	1	9311	LOC_Os04g57600
0.0068862	0.410918	0.373	0.167	1	9311	LOC_Os01g22900
0.00689853	0.453913	0.481	0.278	1	9311	LOC_Os03g14880
0.00697064	0.397308	0.175	0	1	9311	LOC_Os06g35564
0.00697064	0.387792	0.175	0	1	9311	LOC_Os04g48380
0.00697064	0.344649	0.175	0	1	9311	LOC_Os04g40874
0.00697064	0.331568	0.175	0	1	9311	LOC_Os01g02034
0.00697064	0.316382	0.175	0	1	9311	LOC_Os08g02905
0.00697064	0.307474	0.175	0	1	9311	LOC_Os01g20840
0.00697064	0.256336	0.175	0	1	9311	LOC_Os06g08005
0.00697473	0.249692	0.722	0.5	1	9311	LOC_Os02g10500
0.00700464	0.363267	0.222	0.028	1	9311	LOC_Os02g04120
0.00700688	0.436198	0.401	0.194	1	9311	LOC_Os02g56840
0.00705238	0.441382	0.467	0.25	1	9311	LOC_Os08g15230
0.00707461	0.458484	0.703	0.583	1	9311	LOC_Os07g42220
0.00708166	0.341518	0.222	0.028	1	9311	LOC_Os03g43400
0.00719704	0.38216	0.255	0.056	1	9311	LOC_Os08g05480
0.00726566	0.340422	0.217	0.028	1	9311	LOC_Os06g50146
0.00728156	0.471634	0.632	0.444	1	9311	LOC_Os02g06650
0.0073658	0.362704	0.212	0.028	1	9311	LOC_Os09g34280
0.00739274	0.408465	0.325	0.111	1	9311	LOC_Os01g69920
0.00742116	0.439517	0.627	0.444	1	9311	LOC_Os03g21640
0.00745644	0.385674	0.288	0.083	1	9311	LOC_Os05g41670
0.0074877	0.538609	0.462	0.25	1	9311	LOC_Os01g25820
0.00753692	0.330453	0.255	0.056	1	9311	LOC_Os04g56610
0.0075618	0.462588	0.571	0.361	1	9311	LOC_Os03g10050
0.00756523	0.463918	0.524	0.333	1	9311	LOC_Os01g70110
0.00765487	0.365883	0.802	0.639	1	9311	LOC_Os09g21470
0.00774078	0.423359	0.406	0.167	1	9311	LOC_Os01g74450
0.00791077	0.44489	0.17	0	1	9311	LOC_Os04g29880
0.00791077	0.39712	0.17	0	1	9311	LOC_Os09g28510
0.00791077	0.343217	0.17	0	1	9311	LOC_Os11g47330
0.00791077	0.32847	0.17	0	1	9311	LOC_Os01g51420
0.00791077	0.298392	0.17	0	1	9311	EVM022699
0.00791077	0.275781	0.17	0	1	9311	LOC_Os10g25150
0.00791077	0.257992	0.17	0	1	9311	LOC_Os10g20240
0.00792907	0.46562	0.594	0.444	1	9311	LOC_Os01g09560
0.00793337	0.385569	0.561	0.361	1	9311	LOC_Os01g72690
0.00799029	0.390052	0.25	0.056	1	9311	LOC_Os04g34030
0.00803646	0.469637	0.278	0.083	1	9311	LOC_Os06g06180
0.00807246	0.397804	0.25	0.056	1	9311	LOC_Os05g44290
0.00819342	0.310279	0.217	0.028	1	9311	LOC_Os05g11140
0.00822364	0.64332	0.698	0.5	1	9311	LOC_Os12g36240
0.00828254	0.418615	0.406	0.194	1	9311	LOC_Os02g36340
0.00834419	0.32152	0.255	0.056	1	9311	LOC_Os06g49030
0.00840388	0.430892	0.462	0.25	1	9311	LOC_Os02g43930
0.008461	0.552174	0.637	0.417	1	9311	LOC_Os05g39054
0.00848014	0.410171	0.358	0.167	1	9311	LOC_Os04g48730
0.00855287	0.434982	0.722	0.639	1	9311	LOC_Os01g06590
0.00857332	0.285953	0.825	0.611	1	9311	LOC_Os05g37970
0.00867158	0.385119	0.344	0.139	1	9311	LOC_Os08g37690
0.00883755	0.390242	0.665	0.417	1	9311	LOC_Os01g49190
0.00885809	0.713319	0.585	0.333	1	9311	LOC_Os01g57030
0.00893072	0.344467	0.972	0.944	1	9311	LOC_Os09g21710
0.00895339	0.41302	0.623	0.444	1	9311	LOC_Os01g41610
0.00897181	0.45525	0.165	0	1	9311	LOC_Os09g37976
0.00897181	0.413202	0.165	0	1	9311	LOC_Os05g04450
0.00897181	0.409454	0.165	0	1	9311	LOC_Os07g14330
0.00897181	0.339545	0.165	0	1	9311	LOC_Os08g18829
0.00897181	0.319708	0.165	0	1	9311	LOC_Os03g46260
0.00897181	0.294744	0.165	0	1	9311	LOC_Os06g44040
0.00897181	0.291525	0.165	0	1	9311	LOC_Os12g04020
0.00897181	0.28882	0.165	0	1	9311	LOC_Os06g21854
0.00897181	0.281861	0.165	0	1	9311	LOC_Os02g43080
0.00897181	0.281437	0.165	0	1	9311	LOC_Os12g34012
0.00897181	0.275607	0.165	0	1	9311	LOC_Os11g04320
0.008972	0.378878	0.212	0.028	1	9311	LOC_Os04g32920
0.00911922	0.368659	0.25	0.056	1	9311	LOC_Os02g26464
0.0092682	0.365959	0.212	0.028	1	9311	LOC_Os07g43970
0.00936885	0.298898	0.212	0.028	1	9311	LOC_Os12g39970
0.0093953	0.393866	0.382	0.194	1	9311	LOC_Os02g13300
0.00943789	0.366104	0.241	0.056	1	9311	LOC_Os12g30060
0.00944812	0.357115	0.736	0.75	1	9311	LOC_Os11g06440
0.00956781	0.420699	0.349	0.139	1	9311	LOC_Os09g36350
0.00959001	0.35542	0.25	0.056	1	9311	LOC_Os09g26660
0.00962601	0.37776	0.269	0.083	1	9311	LOC_Os11g02150
0.00963234	0.375174	0.203	0.028	1	9311	LOC_Os06g11980
0.00969356	0.665154	0.863	0.861	1	9311	LOC_Os01g15610
0.00973398	0.399123	0.726	0.556	1	9311	LOC_Os02g03860
0.00976712	0.424561	0.41	0.222	1	9311	LOC_Os02g37180
0.00976806	0.2412	0.637	0.361	1	9311	LOC_Os12g40900
0.00982353	0.231809	0.472	0.222	1	9311	LOC_Os02g47880
3.31909e-55	3.96665	1	0	8.5971e-51	Nip	LOC_Os02g11859
3.31909e-55	3.78893	1	0	8.5971e-51	Nip	EVM0012725
3.31909e-55	2.06777	1	0	8.5971e-51	Nip	Add_EVM0009533
1.67356e-53	1.96197	0.972	0	4.33486e-49	Nip	EVM0044414
1.67356e-53	1.55889	0.972	0	4.33486e-49	Nip	LOC_Os01g60410
3.27508e-52	2.76949	0.972	0.005	8.48312e-48	Nip	LOC_Os11g10520
8.1814e-52	3.86352	0.944	0	2.11915e-47	Nip	LOC_Os02g48714
8.1814e-52	2.12332	0.944	0	2.11915e-47	Nip	LOC_Os10g38501
3.87878e-50	3.82654	0.917	0	1.00468e-45	Nip	LOC_Os04g03164
3.87878e-50	1.68429	0.917	0	1.00468e-45	Nip	LOC_Os04g37774
7.96063e-47	2.67157	0.861	0	2.06196e-42	Nip	LOC_Os10g38495
8.66991e-46	1.43584	0.944	0.024	2.24568e-41	Nip	LOC_Os01g68060
1.44996e-43	2.16778	0.806	0	3.75568e-39	Nip	LOC_Os08g10500
1.44996e-43	2.08234	0.806	0	3.75568e-39	Nip	LOC_Os07g33784
1.44996e-43	1.55907	0.806	0	3.75568e-39	Nip	LOC_Os09g30418
5.92132e-42	2.87667	0.778	0	1.53374e-37	Nip	LOC_Os03g16030
5.92132e-42	1.41165	0.778	0	1.53374e-37	Nip	LOC_Os06g30924
1.42141e-40	2.57407	1	0.08	3.68174e-36	Nip	LOC_Os05g27780
9.05465e-39	2.2815	0.722	0	2.34533e-34	Nip	LOC_Os11g11980
9.05465e-39	1.97953	0.722	0	2.34533e-34	Nip	LOC_Os06g05020
9.05465e-39	1.09447	0.722	0	2.34533e-34	Nip	LOC_Os05g47446
1.17395e-38	2.22895	0.944	0.061	3.04075e-34	Nip	LOC_Os06g11290
3.39242e-37	2.69638	0.694	0	8.78705e-33	Nip	LOC_Os03g13140
3.39242e-37	2.0844	0.694	0	8.78705e-33	Nip	LOC_Os02g37290
3.39242e-37	1.68404	0.694	0	8.78705e-33	Nip	LOC_Os01g54739
3.39242e-37	1.29692	0.694	0	8.78705e-33	Nip	LOC_Os12g35590
3.39242e-37	1.1699	0.694	0	8.78705e-33	Nip	LOC_Os09g29270
3.93147e-37	1.55503	0.722	0.005	1.01833e-32	Nip	LOC_Os07g37100
1.23573e-35	1.14306	0.667	0	3.20079e-31	Nip	LOC_Os01g52594
1.23573e-35	1.11686	0.667	0	3.20079e-31	Nip	LOC_Os05g43252
1.23573e-35	1.11136	0.667	0	3.20079e-31	Nip	LOC_Os04g56040
1.23573e-35	1.04584	0.667	0	3.20079e-31	Nip	LOC_Os12g28015
3.21567e-35	2.45486	1	0.137	8.32923e-31	Nip	LOC_Os12g01400
6.43184e-35	2.05467	0.75	0.019	1.66598e-30	Nip	LOC_Os01g71624
1.59245e-33	3.23801	0.75	0.024	4.12476e-29	Nip	LOC_Os01g24710
1.50868e-32	3.10411	0.611	0	3.90778e-28	Nip	LOC_Os10g40520
1.50868e-32	1.36887	0.611	0	3.90778e-28	Nip	Add_EVM0015885
1.50868e-32	1.03533	0.611	0	3.90778e-28	Nip	LOC_Os05g29170
1.50868e-32	0.833336	0.611	0	3.90778e-28	Nip	LOC_Os05g40770
3.78819e-31	1.04187	0.667	0.014	9.81218e-27	Nip	LOC_Os03g16480
5.0597e-31	1.11608	0.583	0	1.31056e-26	Nip	LOC_Os03g08024
3.42215e-30	2.38544	1	0.203	8.86406e-26	Nip	LOC_Os06g38210
7.95148e-30	2.77843	1	0.212	2.05959e-25	Nip	LOC_Os10g36703
1.29137e-29	1.23683	0.583	0.005	3.3449e-25	Nip	LOC_Os03g54980
1.65183e-29	1.21758	0.556	0	4.27857e-25	Nip	LOC_Os12g15734
1.65183e-29	1.19087	0.556	0	4.27857e-25	Nip	LOC_Os11g14544
1.65183e-29	1.03825	0.556	0	4.27857e-25	Nip	LOC_Os01g03144
1.01165e-28	1.09621	0.639	0.019	2.62037e-24	Nip	LOC_Os03g57690
1.33155e-28	1.31947	0.806	0.071	3.44897e-24	Nip	LOC_Os07g48550
3.03293e-28	1.7341	0.889	0.123	7.8559e-24	Nip	LOC_Os02g55600
3.77697e-28	1.50111	0.667	0.028	9.7831e-24	Nip	LOC_Os03g15050
5.25126e-28	1.2471	0.528	0	1.36018e-23	Nip	LOC_Os12g44220
5.25126e-28	0.938947	0.528	0	1.36018e-23	Nip	LOC_Os05g10414
5.25126e-28	0.921716	0.528	0	1.36018e-23	Nip	LOC_Os05g10650
7.23589e-28	1.36509	0.556	0.005	1.87424e-23	Nip	LOC_Os10g38780
4.8427e-27	1.06516	0.611	0.019	1.25436e-22	Nip	LOC_Os05g10930
1.6262e-26	0.987669	0.5	0	4.21218e-22	Nip	LOC_Os09g10274
1.6262e-26	0.807465	0.5	0	4.21218e-22	Nip	LOC_Os06g33919
1.6262e-26	0.777062	0.5	0	4.21218e-22	Nip	LOC_Os02g26790
1.6262e-26	0.753439	0.5	0	4.21218e-22	Nip	LOC_Os10g28254
1.6262e-26	0.645903	0.5	0	4.21218e-22	Nip	LOC_Os09g32169
4.90744e-25	0.876117	0.472	0	1.27113e-20	Nip	LOC_Os10g39410
5.24649e-25	0.83671	0.5	0.005	1.35894e-20	Nip	LOC_Os04g01310
9.22049e-25	1.73671	0.806	0.094	2.38829e-20	Nip	LOC_Os04g55980
1.02129e-24	3.51859	0.972	0.241	2.64534e-20	Nip	LOC_Os06g51050
1.04779e-24	1.10963	0.722	0.061	2.71399e-20	Nip	LOC_Os02g51670
1.85505e-24	1.30437	0.556	0.019	4.80495e-20	Nip	LOC_Os10g14180
1.44372e-23	1.70926	0.444	0	3.73952e-19	Nip	LOC_Os03g02775
1.44372e-23	1.60814	0.444	0	3.73952e-19	Nip	LOC_Os07g03499
1.44372e-23	0.809245	0.444	0	3.73952e-19	Nip	LOC_Os01g05959
1.44372e-23	0.722413	0.444	0	3.73952e-19	Nip	LOC_Os03g20790
1.44372e-23	0.694721	0.444	0	3.73952e-19	Nip	LOC_Os07g08934
1.44372e-23	0.643199	0.444	0	3.73952e-19	Nip	LOC_Os01g01700
2.83653e-23	1.07806	0.722	0.071	7.34719e-19	Nip	LOC_Os03g18870
5.2829e-23	0.847941	0.722	0.071	1.36838e-18	Nip	LOC_Os06g12690
7.67638e-23	0.847513	0.611	0.038	1.98833e-18	Nip	LOC_Os01g32080
7.78171e-23	1.13383	0.75	0.075	2.01562e-18	Nip	LOC_Os10g38360
9.15562e-23	1.18717	0.611	0.038	2.37149e-18	Nip	LOC_Os03g06580
1.45877e-22	0.952369	0.667	0.052	3.7785e-18	Nip	LOC_Os02g02780
1.54334e-22	1.69114	0.944	0.292	3.99757e-18	Nip	LOC_Os02g38980
1.81368e-22	1.18228	0.722	0.075	4.69778e-18	Nip	LOC_Os12g42850
2.40364e-22	1.21826	0.667	0.057	6.22591e-18	Nip	LOC_Os05g33570
3.37284e-22	1.59672	0.778	0.099	8.73632e-18	Nip	LOC_Os06g05470
4.14229e-22	1.27517	0.417	0	1.07294e-17	Nip	LOC_Os06g05010
4.14229e-22	0.896458	0.417	0	1.07294e-17	Nip	LOC_Os06g09900
4.14229e-22	0.865151	0.417	0	1.07294e-17	Nip	LOC_Os06g21924
4.14229e-22	0.684632	0.417	0	1.07294e-17	Nip	LOC_Os09g15044
4.14229e-22	0.660393	0.417	0	1.07294e-17	Nip	LOC_Os02g10370
9.00373e-22	1.33427	0.667	0.057	2.33215e-17	Nip	LOC_Os01g71860
1.79283e-21	1.92209	0.889	0.208	4.64378e-17	Nip	LOC_Os01g66900
3.91308e-21	0.761479	0.528	0.024	1.01357e-16	Nip	LOC_Os06g49490
4.46088e-21	1.59631	0.889	0.193	1.15546e-16	Nip	LOC_Os02g50600
1.15967e-20	0.842714	0.389	0	3.00377e-16	Nip	LOC_Os09g27744
1.34591e-20	0.677622	0.444	0.009	3.48618e-16	Nip	LOC_Os09g23650
2.8008e-20	1.86226	0.75	0.108	7.25462e-16	Nip	LOC_Os09g27260
3.44134e-20	0.823648	0.639	0.061	8.91377e-16	Nip	LOC_Os02g07010
4.27233e-20	1.62759	0.667	0.075	1.10662e-15	Nip	LOC_Os07g03690
4.95647e-20	0.844119	0.528	0.028	1.28382e-15	Nip	LOC_Os05g37190
7.92131e-20	1.20134	0.667	0.075	2.05178e-15	Nip	LOC_Os12g26290
8.61712e-20	0.783882	0.472	0.019	2.23201e-15	Nip	LOC_Os04g35130
1.16013e-19	2.18807	0.972	0.5	3.00496e-15	Nip	LOC_Os02g44500
1.96914e-19	2.32978	0.75	0.132	5.10046e-15	Nip	LOC_Os06g51060
2.0661e-19	0.888553	0.444	0.014	5.35162e-15	Nip	LOC_Os03g21040
2.08556e-19	1.13346	0.806	0.142	5.40202e-15	Nip	LOC_Os05g41780
2.56278e-19	1.25706	0.583	0.052	6.63812e-15	Nip	LOC_Os06g22960
2.66409e-19	1.01118	0.5	0.028	6.90052e-15	Nip	LOC_Os10g28340
3.16949e-19	0.82968	0.361	0	8.20962e-15	Nip	LOC_Os07g28644
3.16949e-19	0.770603	0.361	0	8.20962e-15	Nip	LOC_Os01g05610
3.16949e-19	0.700324	0.361	0	8.20962e-15	Nip	LOC_Os03g37864
3.16949e-19	0.529552	0.361	0	8.20962e-15	Nip	LOC_Os01g57250
4.28954e-19	0.860246	0.417	0.009	1.11108e-14	Nip	LOC_Os03g58040
4.43078e-19	0.977312	0.583	0.052	1.14766e-14	Nip	LOC_Os02g51890
1.32637e-18	1.64417	0.722	0.132	3.43555e-14	Nip	LOC_Os05g45020
1.88628e-18	1.36341	0.917	0.269	4.88584e-14	Nip	LOC_Os07g12340
2.13511e-18	1.38005	0.833	0.217	5.53036e-14	Nip	LOC_Os07g49114
8.4619e-18	0.580036	0.333	0	2.1918e-13	Nip	LOC_Os07g12780
8.4619e-18	0.517257	0.333	0	2.1918e-13	Nip	LOC_Os04g03920
8.4619e-18	0.51282	0.333	0	2.1918e-13	Nip	LOC_Os02g26794
1.07625e-17	1.23439	0.389	0.009	2.7877e-13	Nip	LOC_Os07g35350
1.09702e-17	0.493835	0.361	0.005	2.84149e-13	Nip	LOC_Os03g49990
1.15846e-17	1.13433	0.361	0.005	3.00064e-13	Nip	LOC_Os06g35700
1.30672e-17	1.49912	0.806	0.193	3.38466e-13	Nip	LOC_Os09g29310
1.90713e-17	1.61155	0.778	0.17	4.93986e-13	Nip	LOC_Os03g55540
2.90649e-17	0.772899	0.528	0.047	7.52838e-13	Nip	LOC_Os08g34020
6.47719e-17	1.14231	0.583	0.066	1.67772e-12	Nip	LOC_Os01g60020
8.89552e-17	1.31603	0.694	0.113	2.30412e-12	Nip	LOC_Os05g28740
1.0072e-16	1.43419	0.389	0.014	2.60886e-12	Nip	LOC_Os04g02530
1.31794e-16	1.05843	0.639	0.099	3.41373e-12	Nip	LOC_Os02g33110
1.39895e-16	1.65205	0.722	0.156	3.62356e-12	Nip	LOC_Os09g25070
1.41806e-16	0.527374	0.417	0.019	3.67305e-12	Nip	LOC_Os02g29550
2.20835e-16	1.30281	0.306	0	5.72006e-12	Nip	LOC_Os08g09080
2.20835e-16	0.981955	0.306	0	5.72006e-12	Nip	LOC_Os07g23430
2.20835e-16	0.711672	0.306	0	5.72006e-12	Nip	LOC_Os07g37466
2.20835e-16	0.708947	0.306	0	5.72006e-12	Nip	LOC_Os01g50934
2.20835e-16	0.588917	0.306	0	5.72006e-12	Nip	LOC_Os11g11960
2.20835e-16	0.551941	0.306	0	5.72006e-12	Nip	LOC_Os07g40640
2.20835e-16	0.544568	0.306	0	5.72006e-12	Nip	LOC_Os10g38314
2.20835e-16	0.537809	0.306	0	5.72006e-12	Nip	LOC_Os11g29500
2.20835e-16	0.507175	0.306	0	5.72006e-12	Nip	EVM0011292
2.20835e-16	0.480038	0.306	0	5.72006e-12	Nip	LOC_Os01g71630
2.20835e-16	0.449622	0.306	0	5.72006e-12	Nip	LOC_Os01g69850
2.20835e-16	0.393895	0.306	0	5.72006e-12	Nip	LOC_Os12g15505
2.64751e-16	1.45479	0.333	0.005	6.85757e-12	Nip	LOC_Os11g31540
2.90216e-16	0.821664	0.5	0.042	7.51717e-12	Nip	LOC_Os08g04180
5.42401e-16	1.22052	0.528	0.052	1.40493e-11	Nip	LOC_Os10g22570
7.45599e-16	1.13232	0.972	0.458	1.93125e-11	Nip	LOC_Os12g42980
1.08113e-15	1.22236	0.944	0.392	2.80034e-11	Nip	LOC_Os03g22810
1.2633e-15	1.52124	0.806	0.236	3.27219e-11	Nip	LOC_Os10g05660
1.75662e-15	0.620388	0.444	0.033	4.54999e-11	Nip	LOC_Os10g41520
2.80426e-15	1.68454	0.944	0.585	7.2636e-11	Nip	LOC_Os02g16040
2.84098e-15	0.550803	0.417	0.024	7.35871e-11	Nip	LOC_Os10g30600
5.33823e-15	1.30288	1	0.783	1.38271e-10	Nip	LOC_Os08g34800
5.63827e-15	0.506458	0.278	0	1.46043e-10	Nip	LOC_Os05g01950
5.63827e-15	0.501435	0.278	0	1.46043e-10	Nip	LOC_Os07g36410
5.63827e-15	0.490525	0.278	0	1.46043e-10	Nip	EVM0047284
5.63827e-15	0.416177	0.278	0	1.46043e-10	Nip	LOC_Os03g59740
5.63827e-15	0.406526	0.278	0	1.46043e-10	Nip	LOC_Os04g36319
5.63827e-15	0.381594	0.278	0	1.46043e-10	Nip	LOC_Os02g53330
5.63827e-15	0.365779	0.278	0	1.46043e-10	Nip	LOC_Os04g35534
5.63827e-15	0.364328	0.278	0	1.46043e-10	Nip	LOC_Os08g30554
5.63827e-15	0.359186	0.278	0	1.46043e-10	Nip	LOC_Os04g23140
5.63827e-15	0.359113	0.278	0	1.46043e-10	Nip	LOC_Os03g19040
5.63827e-15	0.334641	0.278	0	1.46043e-10	Nip	LOC_Os11g28480
9.30956e-15	0.864578	0.722	0.17	2.41136e-10	Nip	LOC_Os08g04390
1.40211e-14	0.604806	0.528	0.061	3.63175e-10	Nip	LOC_Os10g32520
1.44767e-14	2.47256	0.806	0.278	3.74975e-10	Nip	LOC_Os04g06520
1.83847e-14	0.908143	0.472	0.047	4.76201e-10	Nip	LOC_Os11g29870
1.87606e-14	2.59453	0.889	0.434	4.85937e-10	Nip	LOC_Os01g42860
1.97641e-14	0.875132	0.472	0.047	5.11929e-10	Nip	LOC_Os09g29480
2.32684e-14	0.8725	0.389	0.024	6.02697e-10	Nip	LOC_Os07g33997
2.48639e-14	0.756497	0.417	0.033	6.44025e-10	Nip	LOC_Os03g14730
2.62661e-14	0.996339	0.611	0.108	6.80346e-10	Nip	LOC_Os09g25314
3.59164e-14	1.44597	0.833	0.255	9.30305e-10	Nip	LOC_Os04g43160
4.45291e-14	1.09031	0.5	0.061	1.15339e-09	Nip	LOC_Os02g31030
4.88696e-14	0.956986	0.917	0.363	1.26582e-09	Nip	LOC_Os05g34710
5.25788e-14	1.29721	0.917	0.472	1.3619e-09	Nip	LOC_Os01g59900
5.89091e-14	1.51136	0.528	0.071	1.52586e-09	Nip	LOC_Os08g02230
7.12038e-14	1.66223	0.556	0.09	1.84432e-09	Nip	LOC_Os05g36270
8.77252e-14	0.753183	0.556	0.08	2.27226e-09	Nip	LOC_Os10g28350
8.91353e-14	1.1141	0.639	0.132	2.30878e-09	Nip	LOC_Os12g25690
1.25591e-13	1.09543	0.389	0.028	3.25306e-09	Nip	LOC_Os06g44270
1.25591e-13	0.555577	0.389	0.028	3.25306e-09	Nip	LOC_Os03g48820
1.39807e-13	1.16753	0.472	0.057	3.62129e-09	Nip	LOC_Os05g04210
1.40975e-13	1.50503	0.25	0	3.65154e-09	Nip	LOC_Os12g36220
1.40975e-13	0.804764	0.25	0	3.65154e-09	Nip	LOC_Os02g54880
1.40975e-13	0.743868	0.25	0	3.65154e-09	Nip	LOC_Os04g06590
1.40975e-13	0.533662	0.25	0	3.65154e-09	Nip	LOC_Os07g36504
1.40975e-13	0.527402	0.25	0	3.65154e-09	Nip	LOC_Os06g06490
1.40975e-13	0.506825	0.25	0	3.65154e-09	Nip	LOC_Os12g13674
1.40975e-13	0.480222	0.25	0	3.65154e-09	Nip	LOC_Os08g44870
1.40975e-13	0.438934	0.25	0	3.65154e-09	Nip	LOC_Os03g63999
1.40975e-13	0.432748	0.25	0	3.65154e-09	Nip	LOC_Os04g32330
1.40975e-13	0.429157	0.25	0	3.65154e-09	Nip	LOC_Os07g30940
1.55045e-13	1.05684	0.528	0.075	4.01597e-09	Nip	LOC_Os04g37650
1.56416e-13	0.432569	0.306	0.009	4.05149e-09	Nip	LOC_Os03g25040
1.68195e-13	1.13617	0.278	0.005	4.35659e-09	Nip	LOC_Os04g35750
1.8693e-13	0.403632	0.278	0.005	4.84186e-09	Nip	LOC_Os08g06320
1.9111e-13	0.678412	0.389	0.028	4.95013e-09	Nip	LOC_Os10g02300
1.99616e-13	0.437287	0.306	0.009	5.17046e-09	Nip	LOC_Os05g40630
2.16675e-13	0.389513	0.333	0.014	5.61231e-09	Nip	LOC_Os04g38480
2.20026e-13	1.07159	0.778	0.245	5.69911e-09	Nip	LOC_Os07g07350
2.54483e-13	0.504391	0.306	0.009	6.59162e-09	Nip	LOC_Os05g49420
2.54483e-13	0.432364	0.306	0.009	6.59162e-09	Nip	LOC_Os11g10640
3.25812e-13	0.687695	0.417	0.038	8.43918e-09	Nip	LOC_Os12g25630
3.472e-13	2.57355	0.917	0.429	8.99317e-09	Nip	LOC_Os05g15690
3.92206e-13	0.865685	0.528	0.075	1.01589e-08	Nip	LOC_Os10g37570
1.10485e-12	1.64787	0.556	0.094	2.86178e-08	Nip	LOC_Os12g43490
1.2142e-12	0.755498	0.444	0.052	3.14503e-08	Nip	LOC_Os01g55240
1.78815e-12	0.640408	0.472	0.061	4.63167e-08	Nip	LOC_Os04g17660
2.13625e-12	0.475163	0.333	0.019	5.53331e-08	Nip	LOC_Os03g61710
2.15566e-12	0.597078	0.306	0.014	5.58359e-08	Nip	LOC_Os06g35730
2.47555e-12	0.697854	0.472	0.066	6.41218e-08	Nip	LOC_Os03g15270
3.45634e-12	0.516878	0.222	0	8.9526e-08	Nip	LOC_Os04g17084
3.45634e-12	0.506398	0.222	0	8.9526e-08	Nip	LOC_Os01g06220
3.45634e-12	0.484564	0.222	0	8.9526e-08	Nip	LOC_Os07g12390
3.45634e-12	0.438608	0.222	0	8.9526e-08	Nip	LOC_Os04g52810
3.45634e-12	0.359934	0.222	0	8.9526e-08	Nip	LOC_Os08g13280
3.45634e-12	0.337374	0.222	0	8.9526e-08	Nip	LOC_Os02g56820
3.45634e-12	0.307932	0.222	0	8.9526e-08	Nip	LOC_Os11g16924
3.50401e-12	1.37621	0.972	0.547	9.0761e-08	Nip	LOC_Os06g36560
3.54338e-12	1.93566	0.833	0.344	9.17807e-08	Nip	LOC_Os11g47500
3.80805e-12	0.436452	0.278	0.009	9.86361e-08	Nip	LOC_Os07g39900
3.91611e-12	0.731492	0.556	0.094	1.01435e-07	Nip	LOC_Os06g07200
4.19025e-12	0.377273	0.278	0.009	1.08536e-07	Nip	LOC_Os03g18820
4.40648e-12	0.988094	0.611	0.127	1.14137e-07	Nip	LOC_Os01g32770
4.89516e-12	0.731902	0.25	0.005	1.26794e-07	Nip	LOC_Os01g58350
4.89516e-12	0.335964	0.25	0.005	1.26794e-07	Nip	LOC_Os08g04470
4.96636e-12	1.83642	0.833	0.377	1.28639e-07	Nip	LOC_Os07g14150
5.30143e-12	1.40817	0.639	0.175	1.37318e-07	Nip	LOC_Os11g47530
5.57681e-12	0.512168	0.278	0.009	1.44451e-07	Nip	LOC_Os07g30160
5.99167e-12	0.670004	0.528	0.09	1.55196e-07	Nip	LOC_Os07g08410
6.02355e-12	0.393401	0.25	0.005	1.56022e-07	Nip	LOC_Os02g57490
6.48331e-12	1.2361	0.778	0.264	1.67931e-07	Nip	LOC_Os08g30510
7.41022e-12	0.35639	0.278	0.009	1.9194e-07	Nip	LOC_Os04g36670
7.44428e-12	0.85203	1	0.991	1.92822e-07	Nip	LOC_Os08g37670
1.23527e-11	1.14531	0.722	0.255	3.19959e-07	Nip	LOC_Os04g58880
1.44105e-11	1.01397	0.611	0.142	3.73261e-07	Nip	LOC_Os01g27240
1.50972e-11	1.02122	0.694	0.193	3.91047e-07	Nip	LOC_Os07g01560
1.53606e-11	1.20102	0.611	0.137	3.97871e-07	Nip	LOC_Os08g04340
2.47011e-11	0.427458	0.306	0.019	6.39807e-07	Nip	LOC_Os02g45070
2.79692e-11	0.40822	0.306	0.019	7.24458e-07	Nip	LOC_Os05g34500
3.15834e-11	0.927134	0.417	0.057	8.18072e-07	Nip	LOC_Os01g52500
4.05248e-11	0.453747	0.306	0.019	1.04967e-06	Nip	LOC_Os04g56930
4.7591e-11	1.2128	0.833	0.382	1.2327e-06	Nip	LOC_Os11g01040
5.5305e-11	0.528871	0.333	0.028	1.43251e-06	Nip	LOC_Os12g10560
5.77378e-11	0.709837	0.583	0.118	1.49552e-06	Nip	LOC_Os09g32960
6.90383e-11	0.366702	0.278	0.014	1.78823e-06	Nip	LOC_Os10g04270
7.19887e-11	0.971815	0.611	0.16	1.86465e-06	Nip	LOC_Os01g12000
8.32347e-11	0.597695	0.194	0	2.15594e-06	Nip	LOC_Os02g38392
8.32347e-11	0.54243	0.194	0	2.15594e-06	Nip	LOC_Os06g50650
8.32347e-11	0.367832	0.194	0	2.15594e-06	Nip	LOC_Os07g45550
8.32347e-11	0.355811	0.194	0	2.15594e-06	Nip	LOC_Os12g42884
8.32347e-11	0.33412	0.194	0	2.15594e-06	Nip	LOC_Os03g10700
8.32347e-11	0.333758	0.194	0	2.15594e-06	Nip	LOC_Os11g47574
8.32347e-11	0.330444	0.194	0	2.15594e-06	Nip	LOC_Os01g71740
8.32347e-11	0.307387	0.194	0	2.15594e-06	Nip	LOC_Os07g36264
8.32347e-11	0.303436	0.194	0	2.15594e-06	Nip	LOC_Os12g03800
8.32347e-11	0.299246	0.194	0	2.15594e-06	Nip	LOC_Os01g27009
8.32347e-11	0.293331	0.194	0	2.15594e-06	Nip	LOC_Os06g24711
8.32347e-11	0.289732	0.194	0	2.15594e-06	Nip	LOC_Os04g53470
8.32347e-11	0.269746	0.194	0	2.15594e-06	Nip	LOC_Os05g32474
8.32347e-11	0.266202	0.194	0	2.15594e-06	Nip	LOC_Os11g44420
8.32347e-11	0.265015	0.194	0	2.15594e-06	Nip	LOC_Os12g43640
8.32347e-11	0.258124	0.194	0	2.15594e-06	Nip	LOC_Os08g06415
8.32347e-11	0.24122	0.194	0	2.15594e-06	Nip	LOC_Os10g36340
8.32347e-11	0.228774	0.194	0	2.15594e-06	Nip	LOC_Os10g35100
8.32347e-11	0.223928	0.194	0	2.15594e-06	Nip	LOC_Os11g15000
9.33898e-11	0.366383	0.25	0.009	2.41898e-06	Nip	LOC_Os12g41820
1.00286e-10	0.559722	0.333	0.028	2.5976e-06	Nip	LOC_Os04g45510
1.01514e-10	0.606985	0.222	0.005	2.6294e-06	Nip	LOC_Os03g18770
1.03163e-10	0.614827	0.5	0.085	2.67214e-06	Nip	LOC_Os03g03510
1.06853e-10	0.293282	0.222	0.005	2.7677e-06	Nip	LOC_Os01g67134
1.13073e-10	1.66053	0.861	0.538	2.92883e-06	Nip	LOC_Os08g03350
1.15018e-10	0.840635	0.639	0.16	2.9792e-06	Nip	LOC_Os03g27590
1.18367e-10	0.368456	0.222	0.005	3.06595e-06	Nip	LOC_Os05g02240
1.39536e-10	1.41063	0.75	0.259	3.61426e-06	Nip	LOC_Os06g48020
1.41343e-10	0.465219	0.361	0.038	3.66106e-06	Nip	LOC_Os01g06560
1.4186e-10	0.320358	0.25	0.009	3.67445e-06	Nip	LOC_Os03g61150
1.4515e-10	0.329982	0.222	0.005	3.75969e-06	Nip	LOC_Os05g33410
1.64893e-10	0.452269	0.306	0.024	4.27107e-06	Nip	LOC_Os11g36430
2.38439e-10	1.41041	0.889	0.382	6.17604e-06	Nip	LOC_Os02g44990
2.78283e-10	0.874439	0.528	0.123	7.2081e-06	Nip	LOC_Os08g37320
3.36114e-10	0.700775	0.417	0.057	8.70602e-06	Nip	LOC_Os03g13540
3.53597e-10	0.442078	0.278	0.019	9.15887e-06	Nip	LOC_Os04g24140
3.54396e-10	0.300283	0.306	0.024	9.17957e-06	Nip	LOC_Os06g04130
3.93562e-10	0.913689	0.722	0.25	1.0194e-05	Nip	LOC_Os03g32230
4.68621e-10	0.363205	0.278	0.019	1.21382e-05	Nip	LOC_Os01g50940
5.22507e-10	0.648937	1	0.943	1.3534e-05	Nip	LOC_Os01g21120
7.5655e-10	1.11784	0.944	0.726	1.95962e-05	Nip	LOC_Os05g33380
7.86677e-10	0.318376	0.278	0.019	2.03765e-05	Nip	LOC_Os03g61090
8.71105e-10	0.699641	0.667	0.198	2.25634e-05	Nip	LOC_Os04g37904
8.8521e-10	1.88193	0.778	0.316	2.29287e-05	Nip	LOC_Os11g05359
9.1575e-10	1.39773	0.528	0.123	2.37198e-05	Nip	LOC_Os10g34930
9.43012e-10	1.74301	0.889	0.585	2.44259e-05	Nip	LOC_Os12g25090
9.8326e-10	0.815736	0.528	0.127	2.54684e-05	Nip	LOC_Os01g01369
1.0878e-09	0.529691	0.25	0.014	2.81761e-05	Nip	LOC_Os08g39850
1.13472e-09	0.381469	0.25	0.014	2.93915e-05	Nip	LOC_Os07g33660
1.24267e-09	0.975098	0.889	0.462	3.21878e-05	Nip	LOC_Os05g49020
1.66515e-09	0.313288	0.222	0.009	4.31308e-05	Nip	LOC_Os02g15020
1.67557e-09	1.4872	0.667	0.231	4.34007e-05	Nip	LOC_Os04g50970
1.9735e-09	0.454777	0.167	0	5.11175e-05	Nip	LOC_Os10g36610
1.9735e-09	0.450989	0.167	0	5.11175e-05	Nip	LOC_Os09g06719
1.9735e-09	0.395943	0.167	0	5.11175e-05	Nip	LOC_Os10g35759
1.9735e-09	0.382917	0.167	0	5.11175e-05	Nip	LOC_Os02g09220
1.9735e-09	0.378583	0.167	0	5.11175e-05	Nip	LOC_Os05g16740
1.9735e-09	0.355152	0.167	0	5.11175e-05	Nip	LOC_Os08g04440
1.9735e-09	0.333691	0.167	0	5.11175e-05	Nip	LOC_Os10g02270
1.9735e-09	0.325999	0.167	0	5.11175e-05	Nip	LOC_Os01g48200
1.9735e-09	0.319188	0.167	0	5.11175e-05	Nip	LOC_Os02g56020
1.9735e-09	0.307848	0.167	0	5.11175e-05	Nip	LOC_Os11g44560
1.9735e-09	0.303636	0.167	0	5.11175e-05	Nip	LOC_Os02g46360
1.9735e-09	0.29219	0.167	0	5.11175e-05	Nip	LOC_Os08g11220
1.9735e-09	0.281042	0.167	0	5.11175e-05	Nip	LOC_Os03g15080
1.9735e-09	0.277863	0.167	0	5.11175e-05	Nip	LOC_Os12g08050
1.9735e-09	0.265842	0.167	0	5.11175e-05	Nip	LOC_Os09g20820
1.9735e-09	0.264293	0.167	0	5.11175e-05	Nip	LOC_Os02g01870
1.9735e-09	0.263738	0.167	0	5.11175e-05	Nip	LOC_Os01g50350
1.9735e-09	0.263204	0.167	0	5.11175e-05	Nip	LOC_Os12g41250
1.9735e-09	0.252425	0.167	0	5.11175e-05	Nip	LOC_Os08g37480
1.9735e-09	0.240209	0.167	0	5.11175e-05	Nip	LOC_Os03g27460
1.9735e-09	0.228752	0.167	0	5.11175e-05	Nip	LOC_Os05g39320
1.9735e-09	0.208692	0.167	0	5.11175e-05	Nip	Add_EVM0033252
1.99753e-09	0.37062	0.222	0.009	5.17401e-05	Nip	LOC_Os07g34720
1.99983e-09	1.56433	0.778	0.358	5.17995e-05	Nip	LOC_Os02g16850
2.31743e-09	0.373024	0.333	0.038	6.00262e-05	Nip	LOC_Os02g52480
2.47137e-09	0.965152	0.5	0.113	6.40134e-05	Nip	LOC_Os09g25060
2.64727e-09	0.250519	0.194	0.005	6.85695e-05	Nip	LOC_Os05g48240
2.74111e-09	0.279817	0.222	0.009	7.10002e-05	Nip	LOC_Os05g34110
2.77631e-09	0.784175	0.917	0.491	7.19119e-05	Nip	LOC_Os03g53190
2.92633e-09	0.497532	0.194	0.005	7.57977e-05	Nip	LOC_Os08g43190
2.92633e-09	0.372038	0.194	0.005	7.57977e-05	Nip	LOC_Os03g08624
2.99906e-09	0.294819	0.222	0.009	7.76817e-05	Nip	LOC_Os01g52790
3.0764e-09	0.388601	0.194	0.005	7.96849e-05	Nip	LOC_Os04g39320
3.23395e-09	0.220804	0.194	0.005	8.37659e-05	Nip	LOC_Os02g04450
3.23395e-09	0.210174	0.194	0.005	8.37659e-05	Nip	LOC_Os01g56890
3.31288e-09	0.527096	0.333	0.038	8.58101e-05	Nip	LOC_Os08g13270
3.39936e-09	0.272238	0.194	0.005	8.80501e-05	Nip	LOC_Os02g57350
3.39936e-09	0.200669	0.194	0.005	8.80501e-05	Nip	LOC_Os02g52940
3.64784e-09	0.925329	0.667	0.212	9.44863e-05	Nip	LOC_Os11g05530
4.22693e-09	0.390053	0.361	0.047	0.000109486	Nip	LOC_Os09g26780
4.3551e-09	1.05104	0.944	0.858	0.000112806	Nip	LOC_Os04g58280
4.54973e-09	0.47893	0.389	0.061	0.000117847	Nip	LOC_Os04g56110
5.26489e-09	0.518492	0.444	0.08	0.000136371	Nip	LOC_Os02g35490
5.39962e-09	0.518984	0.361	0.052	0.000139861	Nip	LOC_Os04g41560
7.89696e-09	1.06207	0.972	0.769	0.000204547	Nip	LOC_Os04g45970
8.95122e-09	0.928255	0.5	0.127	0.000231854	Nip	LOC_Os01g51670
9.05994e-09	1.14441	0.722	0.316	0.000234671	Nip	LOC_Os01g64520
9.60599e-09	0.869129	1	0.929	0.000248814	Nip	LOC_Os08g37660
1.0185e-08	0.700286	0.972	0.774	0.000263811	Nip	LOC_Os10g30790
1.04764e-08	0.872868	0.639	0.222	0.000271359	Nip	LOC_Os01g65830
1.13417e-08	0.817175	0.278	0.028	0.000293772	Nip	LOC_Os01g73200
1.17416e-08	0.692373	0.278	0.028	0.000304131	Nip	LOC_Os03g58880
1.17636e-08	0.892403	1	0.958	0.000304701	Nip	LOC_Os01g66120
1.22086e-08	0.779728	0.639	0.203	0.000316228	Nip	LOC_Os06g13870
1.30399e-08	0.697205	0.528	0.142	0.000337758	Nip	LOC_Os05g08900
1.35161e-08	0.583928	0.417	0.075	0.000350094	Nip	LOC_Os04g52890
1.42291e-08	0.844558	0.444	0.094	0.000368562	Nip	LOC_Os01g55940
1.47824e-08	2.04855	0.389	0.066	0.000382893	Nip	LOC_Os12g43430
1.5862e-08	0.826007	0.917	0.561	0.000410858	Nip	LOC_Os05g38140
1.62953e-08	0.63385	0.5	0.123	0.00042208	Nip	LOC_Os01g38480
1.63329e-08	0.83826	0.75	0.292	0.000423054	Nip	LOC_Os06g39370
1.69024e-08	0.799615	0.667	0.226	0.000437805	Nip	LOC_Os06g03860
1.78174e-08	0.287601	0.222	0.014	0.000461505	Nip	LOC_Os01g01295
1.83217e-08	1.06431	0.861	0.472	0.00047457	Nip	LOC_Os08g31090
1.93325e-08	0.472834	0.222	0.014	0.000500751	Nip	LOC_Os07g26000
2.03138e-08	0.714698	0.639	0.198	0.000526168	Nip	LOC_Os09g29660
2.09724e-08	0.48598	0.222	0.014	0.000543228	Nip	LOC_Os05g50654
2.36883e-08	0.322529	0.222	0.014	0.000613573	Nip	LOC_Os03g47754
2.37661e-08	0.984998	0.944	0.495	0.00061559	Nip	LOC_Os10g39100
2.41193e-08	0.369242	0.278	0.028	0.000624739	Nip	LOC_Os02g16540
2.44455e-08	0.752206	0.417	0.09	0.000633188	Nip	LOC_Os11g35020
2.56853e-08	0.386522	0.222	0.014	0.0006653	Nip	LOC_Os03g21850
2.67441e-08	0.365607	0.222	0.014	0.000692727	Nip	LOC_Os01g11150
2.68527e-08	0.528783	0.472	0.099	0.000695538	Nip	LOC_Os01g21590
2.71825e-08	1.02552	0.583	0.175	0.00070408	Nip	LOC_Os01g62130
2.81056e-08	0.65918	0.361	0.057	0.00072799	Nip	LOC_Os01g03360
2.88409e-08	0.652342	0.667	0.241	0.000747037	Nip	LOC_Os08g34150
2.89904e-08	0.26787	0.222	0.014	0.000750909	Nip	LOC_Os08g13320
2.9299e-08	0.776301	0.639	0.222	0.000758904	Nip	LOC_Os05g44922
2.98533e-08	0.7595	0.639	0.231	0.00077326	Nip	LOC_Os05g01030
3.209e-08	0.807879	0.361	0.061	0.000831195	Nip	LOC_Os02g47600
3.36799e-08	0.828906	0.944	0.561	0.000872378	Nip	LOC_Os01g67010
3.41388e-08	1.87833	0.694	0.368	0.000884263	Nip	LOC_Os04g59150
3.82674e-08	0.965919	0.278	0.033	0.000991203	Nip	LOC_Os03g18130
3.9033e-08	0.265552	0.194	0.009	0.00101103	Nip	LOC_Os08g04010
3.99543e-08	0.495784	0.25	0.024	0.0010349	Nip	LOC_Os06g42754
4.62312e-08	0.420373	0.139	0	0.00119748	Nip	LOC_Os01g43720
4.62312e-08	0.341672	0.139	0	0.00119748	Nip	LOC_Os08g28784
4.62312e-08	0.325135	0.139	0	0.00119748	Nip	LOC_Os07g13834
4.62312e-08	0.30445	0.139	0	0.00119748	Nip	LOC_Os08g01530
4.62312e-08	0.304176	0.139	0	0.00119748	Nip	LOC_Os03g32499
4.62312e-08	0.27691	0.139	0	0.00119748	Nip	LOC_Os08g30370
4.62312e-08	0.275661	0.139	0	0.00119748	Nip	LOC_Os11g25454
4.62312e-08	0.267776	0.139	0	0.00119748	Nip	LOC_Os05g35444
4.62312e-08	0.261468	0.139	0	0.00119748	Nip	LOC_Os03g16334
4.62312e-08	0.254272	0.139	0	0.00119748	Nip	LOC_Os07g44890
4.62312e-08	0.253378	0.139	0	0.00119748	Nip	LOC_Os05g03820
4.62312e-08	0.241962	0.139	0	0.00119748	Nip	LOC_Os09g20579
4.62312e-08	0.23926	0.139	0	0.00119748	Nip	LOC_Os07g06500
4.62312e-08	0.238141	0.139	0	0.00119748	Nip	LOC_Os11g28600
4.62312e-08	0.235514	0.139	0	0.00119748	Nip	Add_EVM0008403
4.62312e-08	0.231006	0.139	0	0.00119748	Nip	LOC_Os11g05730
4.62312e-08	0.225331	0.139	0	0.00119748	Nip	LOC_Os12g03500
4.62312e-08	0.222092	0.139	0	0.00119748	Nip	LOC_Os12g26220
4.62312e-08	0.21575	0.139	0	0.00119748	Nip	LOC_Os06g05120
4.62312e-08	0.213899	0.139	0	0.00119748	Nip	LOC_Os11g02379
4.62312e-08	0.213261	0.139	0	0.00119748	Nip	LOC_Os07g06740
4.62312e-08	0.212346	0.139	0	0.00119748	Nip	LOC_Os01g38120
4.62312e-08	0.20951	0.139	0	0.00119748	Nip	LOC_Os04g11980
4.65137e-08	0.306729	0.194	0.009	0.0012048	Nip	LOC_Os11g10710
5.30182e-08	0.270221	0.194	0.009	0.00137328	Nip	LOC_Os02g46480
5.48508e-08	0.659329	0.167	0.005	0.00142075	Nip	LOC_Os07g03590
5.48508e-08	0.305412	0.167	0.005	0.00142075	Nip	LOC_Os02g06330
5.48508e-08	0.290995	0.167	0.005	0.00142075	Nip	LOC_Os02g39920
5.50112e-08	1.94427	0.861	0.542	0.0014249	Nip	LOC_Os05g04410
5.53761e-08	0.279993	0.194	0.009	0.00143435	Nip	LOC_Os05g06700
5.76102e-08	0.222245	0.167	0.005	0.00149222	Nip	LOC_Os02g11830
6.03726e-08	0.614463	0.306	0.042	0.00156377	Nip	LOC_Os08g16050
6.04006e-08	0.205101	0.194	0.009	0.0015645	Nip	LOC_Os07g08190
6.05039e-08	0.512373	0.167	0.005	0.00156717	Nip	LOC_Os10g18340
6.32437e-08	0.4583	0.25	0.024	0.00163814	Nip	LOC_Os04g46980
6.35382e-08	0.300208	0.167	0.005	0.00164577	Nip	LOC_Os11g13490
6.35382e-08	0.253127	0.167	0.005	0.00164577	Nip	LOC_Os06g29180
6.35382e-08	0.241646	0.167	0.005	0.00164577	Nip	LOC_Os01g47550
6.67197e-08	0.306477	0.167	0.005	0.00172817	Nip	LOC_Os02g06588
6.67197e-08	0.238468	0.167	0.005	0.00172817	Nip	LOC_Os09g22510
7.00553e-08	0.288196	0.167	0.005	0.00181457	Nip	LOC_Os02g49720
7.33317e-08	2.24237	0.361	0.071	0.00189944	Nip	LOC_Os03g45960
7.35522e-08	0.242895	0.167	0.005	0.00190515	Nip	LOC_Os04g39660
7.35522e-08	0.209949	0.167	0.005	0.00190515	Nip	LOC_Os07g07680
7.61289e-08	1.02358	0.778	0.34	0.00197189	Nip	LOC_Os05g30500
7.88253e-08	0.516617	0.306	0.042	0.00204173	Nip	LOC_Os03g16390
8.81921e-08	0.361765	0.278	0.033	0.00228435	Nip	LOC_Os06g01304
9.56638e-08	0.606311	0.472	0.123	0.00247788	Nip	LOC_Os01g70210
9.97588e-08	2.1967	0.806	0.415	0.00258395	Nip	LOC_Os10g31660
1.18946e-07	0.303337	0.222	0.019	0.00308093	Nip	LOC_Os12g24530
1.19334e-07	0.556618	0.389	0.08	0.00309099	Nip	LOC_Os03g50050
1.23424e-07	0.499216	0.222	0.019	0.00319694	Nip	LOC_Os01g09100
1.23554e-07	0.527493	0.333	0.057	0.00320031	Nip	LOC_Os02g26430
1.33733e-07	0.945046	0.639	0.241	0.00346396	Nip	LOC_Os02g45780
1.34238e-07	0.767877	0.889	0.637	0.00347704	Nip	LOC_Os01g19820
1.53361e-07	1.32503	0.472	0.137	0.00397237	Nip	LOC_Os12g24020
1.57358e-07	0.96402	0.833	0.533	0.00407588	Nip	LOC_Os05g46760
1.64113e-07	0.78807	0.972	0.788	0.00425085	Nip	LOC_Os05g13580
1.66747e-07	0.432574	0.306	0.047	0.00431909	Nip	LOC_Os07g41820
1.8971e-07	0.590818	0.389	0.085	0.00491388	Nip	LOC_Os07g42740
1.95104e-07	0.51482	0.278	0.038	0.00505359	Nip	LOC_Os10g36924
1.99769e-07	0.818917	0.556	0.165	0.00517443	Nip	LOC_Os02g52210
2.32664e-07	0.709777	0.722	0.292	0.00602647	Nip	LOC_Os03g25270
2.38261e-07	0.352213	0.222	0.019	0.00617144	Nip	LOC_Os05g50700
2.39483e-07	1.57426	0.556	0.179	0.00620308	Nip	LOC_Os07g03730
2.54523e-07	0.95979	0.861	0.472	0.00659266	Nip	LOC_Os11g47520
2.79077e-07	0.797211	0.389	0.08	0.00722866	Nip	LOC_Os02g02190
3.06e-07	0.731947	0.861	0.566	0.00792601	Nip	LOC_Os03g48110
3.75259e-07	0.613845	0.639	0.236	0.00971997	Nip	LOC_Os01g19130
4.04786e-07	0.829657	0.667	0.269	0.0104848	Nip	LOC_Os03g03034
4.09954e-07	0.315864	0.278	0.038	0.0106186	Nip	LOC_Os03g21550
4.32911e-07	0.378229	0.444	0.099	0.0112133	Nip	LOC_Os04g38450
4.40504e-07	0.239963	0.194	0.014	0.0114099	Nip	LOC_Os07g45170
4.92973e-07	0.464287	0.444	0.113	0.012769	Nip	LOC_Os05g09500
5.07247e-07	0.976656	0.861	0.618	0.0131387	Nip	LOC_Os11g10480
5.13836e-07	0.253926	0.194	0.014	0.0133094	Nip	LOC_Os01g19160
5.23731e-07	1.02562	0.528	0.193	0.0135657	Nip	LOC_Os04g34970
5.33932e-07	0.262091	0.194	0.014	0.0138299	Nip	LOC_Os03g22420
5.86334e-07	0.78415	0.556	0.189	0.0151872	Nip	LOC_Os07g47790
5.98871e-07	0.253297	0.194	0.014	0.015512	Nip	LOC_Os10g35050
6.42033e-07	0.472964	0.306	0.052	0.0166299	Nip	LOC_Os05g45110
6.6204e-07	1.12928	0.917	0.604	0.0171482	Nip	LOC_Os05g01680
6.65988e-07	0.872396	0.167	0.009	0.0172504	Nip	LOC_Os09g17740
6.88525e-07	0.499465	0.5	0.151	0.0178342	Nip	LOC_Os06g34450
7.7156e-07	0.393229	0.472	0.123	0.019985	Nip	LOC_Os01g34614
7.746e-07	0.738108	0.222	0.024	0.0200637	Nip	LOC_Os08g02030
7.746e-07	0.410899	0.222	0.024	0.0200637	Nip	LOC_Os10g37240
7.88514e-07	0.310663	0.167	0.009	0.0204241	Nip	LOC_Os02g38340
7.88514e-07	0.25532	0.167	0.009	0.0204241	Nip	LOC_Os03g03420
8.00875e-07	0.382852	0.222	0.024	0.0207443	Nip	LOC_Os05g47470
8.12298e-07	0.365928	0.333	0.061	0.0210401	Nip	LOC_Os04g47780
8.22384e-07	0.276303	0.167	0.009	0.0213014	Nip	LOC_Os09g25740
8.65262e-07	1.05224	0.611	0.236	0.022412	Nip	LOC_Os01g04800
8.86705e-07	0.503519	0.361	0.075	0.0229674	Nip	LOC_Os03g19580
9.21745e-07	0.44019	0.5	0.137	0.023875	Nip	LOC_Os04g41229
9.67036e-07	0.715662	0.361	0.08	0.0250482	Nip	LOC_Os01g40870
9.72415e-07	0.218549	0.167	0.009	0.0251875	Nip	LOC_Os09g16714
1.00652e-06	0.318612	0.278	0.042	0.0260708	Nip	LOC_Os03g10640
1.04873e-06	0.680755	1	0.868	0.0271641	Nip	LOC_Os02g50940
1.05732e-06	1.56681	0.583	0.217	0.0273867	Nip	LOC_Os05g15770
1.07607e-06	0.499706	0.111	0	0.0278723	Nip	LOC_Os01g06740
1.07607e-06	0.293908	0.111	0	0.0278723	Nip	LOC_Os01g26070
1.07607e-06	0.252094	0.111	0	0.0278723	Nip	LOC_Os03g60760
1.07607e-06	0.243547	0.111	0	0.0278723	Nip	LOC_Os11g42290
1.07607e-06	0.239508	0.111	0	0.0278723	Nip	LOC_Os11g45890
1.07607e-06	0.226275	0.111	0	0.0278723	Nip	LOC_Os04g25060
1.07607e-06	0.221754	0.111	0	0.0278723	Nip	LOC_Os03g48960
1.07607e-06	0.217654	0.111	0	0.0278723	Nip	LOC_Os04g33600
1.07607e-06	0.209893	0.111	0	0.0278723	Nip	LOC_Os04g32710
1.07932e-06	0.269304	0.222	0.024	0.0279566	Nip	LOC_Os04g05010
1.13375e-06	0.73714	0.278	0.047	0.0293665	Nip	LOC_Os04g45520
1.21454e-06	0.891579	0.556	0.208	0.031459	Nip	LOC_Os02g13370
1.21862e-06	0.856395	0.944	0.91	0.0315647	Nip	LOC_Os03g53270
1.26093e-06	0.616507	0.444	0.118	0.0326606	Nip	LOC_Os09g28440
1.2763e-06	0.262474	0.139	0.005	0.0330588	Nip	LOC_Os05g03920
1.2763e-06	0.24755	0.139	0.005	0.0330588	Nip	LOC_Os09g34150
1.33838e-06	0.202893	0.139	0.005	0.0346668	Nip	LOC_Os02g21700
1.39657e-06	0.663524	0.639	0.274	0.0361739	Nip	LOC_Os05g25850
1.40336e-06	0.262351	0.139	0.005	0.0363499	Nip	LOC_Os09g04339
1.41366e-06	0.315081	0.333	0.066	0.0366165	Nip	LOC_Os01g37980
1.45174e-06	0.534706	0.361	0.085	0.0376031	Nip	LOC_Os04g40560
1.51637e-06	0.505072	0.389	0.099	0.039277	Nip	LOC_Os03g20670
1.54254e-06	0.220226	0.139	0.005	0.039955	Nip	LOC_Os02g33770
1.57546e-06	0.633238	0.306	0.057	0.0408074	Nip	LOC_Os07g06490
1.60138e-06	0.523788	0.5	0.156	0.041479	Nip	LOC_Os05g45730
1.60499e-06	0.647317	0.889	0.528	0.0415724	Nip	LOC_Os02g57260
1.63016e-06	0.964128	0.944	0.788	0.0422244	Nip	LOC_Os03g12510
1.85964e-06	0.214497	0.25	0.033	0.0481684	Nip	LOC_Os06g13060
2.01998e-06	0.740118	0.194	0.019	0.0523214	Nip	LOC_Os06g35560
2.27324e-06	0.325792	0.389	0.09	0.0588814	Nip	LOC_Os07g40620
2.32119e-06	0.556659	0.194	0.019	0.0601235	Nip	LOC_Os03g01309
2.34786e-06	0.547344	0.472	0.146	0.0608142	Nip	LOC_Os02g46850
2.34967e-06	0.392551	0.361	0.08	0.0608612	Nip	LOC_Os03g55970
2.44416e-06	0.295185	0.25	0.038	0.0633087	Nip	LOC_Os06g36160
2.49105e-06	0.269263	0.222	0.028	0.0645231	Nip	LOC_Os01g74020
2.51749e-06	0.806943	0.389	0.104	0.0652081	Nip	LOC_Os07g44330
2.68613e-06	0.766937	0.556	0.217	0.069576	Nip	LOC_Os11g02240
2.69601e-06	1.19867	0.889	0.802	0.069832	Nip	LOC_Os03g52390
2.71535e-06	0.336264	0.278	0.047	0.0703329	Nip	LOC_Os04g55640
2.72621e-06	0.361652	0.444	0.118	0.0706142	Nip	LOC_Os08g03240
2.77826e-06	1.33553	0.611	0.373	0.0719624	Nip	LOC_Os09g20220
2.81355e-06	1.02121	0.694	0.363	0.0728766	Nip	LOC_Os04g27980
2.98166e-06	0.437922	0.389	0.099	0.0772309	Nip	LOC_Os02g13330
3.12374e-06	0.538356	0.333	0.075	0.0809112	Nip	LOC_Os09g15670
3.15707e-06	0.598652	0.889	0.693	0.0817744	Nip	LOC_Os07g47670
3.19379e-06	0.604465	0.417	0.113	0.0827255	Nip	LOC_Os04g59160
3.2063e-06	0.574068	0.472	0.146	0.0830495	Nip	LOC_Os04g38320
3.31705e-06	0.649511	0.278	0.052	0.0859183	Nip	LOC_Os08g28970
3.5414e-06	0.33608	0.306	0.057	0.0917294	Nip	LOC_Os11g41900
3.64797e-06	1.18666	0.611	0.269	0.0944897	Nip	LOC_Os02g07160
3.68557e-06	0.595163	0.444	0.146	0.0954636	Nip	LOC_Os01g06600
3.70667e-06	0.258931	0.222	0.028	0.0960101	Nip	LOC_Os10g39920
3.9762e-06	0.385461	0.389	0.094	0.102992	Nip	LOC_Os10g37670
4.18341e-06	0.226699	0.222	0.028	0.108359	Nip	LOC_Os09g26560
4.24355e-06	1.67015	0.75	0.377	0.109916	Nip	LOC_Os10g40510
4.65074e-06	0.589408	0.167	0.014	0.120463	Nip	LOC_Os04g39350
5.04594e-06	0.504402	0.75	0.354	0.1307	Nip	LOC_Os09g24540
5.3358e-06	0.615765	0.389	0.108	0.138208	Nip	LOC_Os08g08190
5.39189e-06	0.406252	0.167	0.014	0.139661	Nip	LOC_Os09g23560
5.42705e-06	0.28694	0.278	0.047	0.140572	Nip	LOC_Os12g29950
5.45144e-06	0.463396	0.5	0.16	0.141203	Nip	LOC_Os06g06090
5.53966e-06	0.563706	0.472	0.156	0.143488	Nip	LOC_Os02g46910
5.60528e-06	1.26199	0.611	0.259	0.145188	Nip	LOC_Os06g11030
5.6833e-06	0.461764	0.361	0.085	0.147209	Nip	LOC_Os10g30850
5.77343e-06	0.653427	0.417	0.127	0.149543	Nip	LOC_Os11g39220
5.80363e-06	0.235312	0.167	0.014	0.150326	Nip	LOC_Os06g01200
5.90105e-06	0.834526	1	0.722	0.152849	Nip	LOC_Os07g39720
6.19535e-06	0.492717	1	0.948	0.160472	Nip	LOC_Os03g55320
6.20338e-06	1.3038	0.722	0.406	0.16068	Nip	LOC_Os12g43890
6.5316e-06	0.352881	0.25	0.042	0.169182	Nip	LOC_Os02g39030
6.58757e-06	1.68234	0.611	0.307	0.170631	Nip	LOC_Os07g48010
6.71918e-06	0.211091	0.167	0.014	0.17404	Nip	LOC_Os10g17740
7.21823e-06	0.708231	0.944	0.943	0.186967	Nip	LOC_Os05g03860
7.46672e-06	0.431103	0.444	0.137	0.193403	Nip	LOC_Os03g47530
7.49488e-06	0.202081	0.167	0.014	0.194132	Nip	LOC_Os01g23680
7.69094e-06	0.501041	0.361	0.09	0.199211	Nip	LOC_Os04g42760
7.84851e-06	0.714861	0.444	0.156	0.203292	Nip	LOC_Os12g02200
8.15649e-06	0.402937	0.306	0.066	0.211269	Nip	LOC_Os05g51130
8.25615e-06	0.557341	0.472	0.151	0.213851	Nip	LOC_Os04g23550
8.34169e-06	0.396348	0.389	0.099	0.216066	Nip	LOC_Os09g32730
8.91359e-06	1.79737	0.861	0.679	0.23088	Nip	LOC_Os03g52370
9.04072e-06	0.614721	0.889	0.712	0.234173	Nip	LOC_Os11g17930
9.08376e-06	0.773512	0.333	0.08	0.235288	Nip	LOC_Os07g26110
9.27462e-06	0.328264	0.194	0.024	0.240231	Nip	LOC_Os08g41460
9.84089e-06	0.695215	0.917	0.825	0.254899	Nip	LOC_Os06g05480
9.93132e-06	0.281902	0.222	0.033	0.257241	Nip	LOC_Os06g16420
9.94736e-06	0.601203	0.917	0.623	0.257657	Nip	LOC_Os02g27360
1.02145e-05	0.262152	0.222	0.033	0.264577	Nip	LOC_Os01g56330
1.08432e-05	0.27775	0.194	0.024	0.28086	Nip	LOC_Os11g31770
1.12785e-05	0.413725	0.25	0.042	0.292135	Nip	LOC_Os10g42299
1.14265e-05	0.236263	0.222	0.033	0.295969	Nip	LOC_Os09g26160
1.20418e-05	0.700121	0.417	0.127	0.311906	Nip	LOC_Os05g09020
1.26632e-05	0.239956	0.194	0.024	0.328001	Nip	LOC_Os01g52900
1.36925e-05	0.200907	0.139	0.009	0.354664	Nip	LOC_Os09g30310
1.39586e-05	0.648162	0.861	0.528	0.361557	Nip	LOC_Os04g09570
1.42499e-05	0.299509	0.139	0.009	0.3691	Nip	LOC_Os10g03850
1.42499e-05	0.204602	0.139	0.009	0.3691	Nip	LOC_Os05g45900
1.4337e-05	0.459301	0.306	0.071	0.371357	Nip	LOC_Os02g54730
1.45613e-05	0.246173	0.25	0.042	0.377167	Nip	LOC_Os05g04680
1.48288e-05	0.329831	0.139	0.009	0.384094	Nip	LOC_Os01g09990
1.48288e-05	0.246541	0.139	0.009	0.384094	Nip	LOC_Os12g16350
1.48288e-05	0.21436	0.139	0.009	0.384094	Nip	LOC_Os02g47210
1.5182e-05	0.571257	0.583	0.245	0.393243	Nip	LOC_Os05g32630
1.52327e-05	0.21502	0.194	0.024	0.394557	Nip	LOC_Os05g25350
1.543e-05	0.31451	0.139	0.009	0.399669	Nip	LOC_Os06g48240
1.543e-05	0.248885	0.139	0.009	0.399669	Nip	LOC_Os08g34950
1.57286e-05	0.365992	0.25	0.047	0.407403	Nip	LOC_Os01g45640
1.58335e-05	0.417173	0.417	0.118	0.410118	Nip	LOC_Os04g52450
1.65471e-05	1.13926	0.722	0.495	0.428604	Nip	LOC_Os05g33400
1.68507e-05	0.272494	0.278	0.057	0.436467	Nip	LOC_Os03g15560
1.7398e-05	1.17204	0.694	0.387	0.450643	Nip	LOC_Os11g06770
1.76433e-05	0.316453	0.278	0.057	0.456997	Nip	LOC_Os01g47490
1.77789e-05	0.859093	0.667	0.415	0.46051	Nip	LOC_Os01g45720
1.80393e-05	0.96026	0.917	0.821	0.467254	Nip	LOC_Os01g73720
1.81079e-05	0.843611	0.972	0.726	0.469032	Nip	LOC_Os02g07910
1.84427e-05	1.10034	0.722	0.486	0.477703	Nip	LOC_Os01g50420
2.10952e-05	0.478811	0.667	0.302	0.546409	Nip	LOC_Os01g15010
2.38894e-05	0.853204	0.917	0.736	0.618783	Nip	LOC_Os09g19970
2.5137e-05	0.661007	0.083	0	0.651098	Nip	LOC_Os07g03580
2.5137e-05	0.320308	0.083	0	0.651098	Nip	LOC_Os08g36860
2.5137e-05	0.219811	0.083	0	0.651098	Nip	LOC_Os05g13810
2.5137e-05	0.21896	0.083	0	0.651098	Nip	LOC_Os11g28470
2.5137e-05	0.215773	0.083	0	0.651098	Nip	LOC_Os07g39350
2.56218e-05	0.281321	0.25	0.047	0.663655	Nip	LOC_Os09g21380
2.58184e-05	0.592089	0.611	0.283	0.668749	Nip	LOC_Os04g44900
2.67323e-05	0.54764	1	0.816	0.692421	Nip	LOC_Os04g47310
2.72048e-05	0.240183	0.111	0.005	0.704659	Nip	LOC_Os07g12890
2.74792e-05	0.428312	0.556	0.226	0.711767	Nip	LOC_Os03g50040
2.8471e-05	0.321981	0.111	0.005	0.737456	Nip	LOC_Os03g22170
2.8509e-05	0.711286	0.778	0.5	0.738439	Nip	LOC_Os05g24650
2.86137e-05	0.202661	0.167	0.019	0.741153	Nip	LOC_Os11g05770
2.90992e-05	0.580807	0.194	0.028	0.753726	Nip	LOC_Os03g32220
2.97931e-05	0.206506	0.111	0.005	0.771701	Nip	LOC_Os11g29710
2.97931e-05	0.20212	0.111	0.005	0.771701	Nip	LOC_Os06g46372
2.97931e-05	0.201856	0.111	0.005	0.771701	Nip	LOC_Os10g34910
2.99157e-05	0.493173	0.389	0.118	0.774876	Nip	LOC_Os05g07090
2.99431e-05	0.374441	0.472	0.156	0.775587	Nip	LOC_Os06g43710
2.99432e-05	0.332719	0.194	0.028	0.77559	Nip	LOC_Os09g17540
3.05293e-05	0.21698	0.167	0.019	0.790771	Nip	LOC_Os01g15260
3.08334e-05	0.539557	0.278	0.061	0.798648	Nip	LOC_Os01g02160
3.10061e-05	0.509947	0.472	0.175	0.803119	Nip	LOC_Os08g10100
3.11443e-05	0.583538	0.444	0.16	0.806699	Nip	LOC_Os03g32314
3.11734e-05	0.203475	0.111	0.005	0.807454	Nip	LOC_Os03g49524
3.3558e-05	0.249424	0.194	0.028	0.86922	Nip	LOC_Os06g48860
3.36328e-05	0.251684	0.167	0.019	0.871156	Nip	LOC_Os03g18700
3.47322e-05	0.279245	0.167	0.019	0.899634	Nip	LOC_Os07g22350
3.47322e-05	0.264004	0.167	0.019	0.899634	Nip	LOC_Os09g32570
3.47509e-05	0.520497	0.972	0.816	0.900119	Nip	LOC_Os05g48010
3.51478e-05	0.347437	0.278	0.061	0.910398	Nip	LOC_Os01g41900
3.70344e-05	0.215344	0.167	0.019	0.959264	Nip	LOC_Os03g45220
3.7202e-05	0.609407	0.972	0.83	0.963605	Nip	LOC_Os03g53800
3.99394e-05	0.629047	0.944	0.774	1	Nip	LOC_Os03g47280
4.07474e-05	1.84443	0.694	0.354	1	Nip	LOC_Os10g40530
4.11174e-05	0.480844	0.861	0.571	1	Nip	LOC_Os11g33050
4.16141e-05	0.232402	0.222	0.038	1	Nip	LOC_Os06g12530
4.20677e-05	0.314981	0.194	0.028	1	Nip	LOC_Os10g25900
4.2758e-05	0.559143	0.75	0.434	1	Nip	LOC_Os02g53750
4.32652e-05	0.235794	0.194	0.028	1	Nip	LOC_Os10g41020
4.35158e-05	0.604769	0.278	0.066	1	Nip	LOC_Os08g28710
4.57578e-05	0.318317	0.194	0.028	1	Nip	LOC_Os08g43210
4.58791e-05	0.397056	0.556	0.208	1	Nip	LOC_Os02g32840
4.75968e-05	0.399661	1	0.972	1	Nip	LOC_Os06g51220
4.86254e-05	0.665133	1	0.962	1	Nip	LOC_Os05g09580
4.87026e-05	0.782263	0.833	0.557	1	Nip	LOC_Os03g55590
5.16692e-05	0.459708	0.389	0.123	1	Nip	LOC_Os08g01760
5.31371e-05	0.43072	0.556	0.208	1	Nip	LOC_Os03g18850
5.34101e-05	0.365094	0.361	0.108	1	Nip	LOC_Os06g35540
5.6369e-05	0.202769	0.222	0.038	1	Nip	LOC_Os02g56460
5.64045e-05	0.362715	0.389	0.118	1	Nip	LOC_Os10g21560
5.68062e-05	1.15793	0.528	0.226	1	Nip	LOC_Os03g38540
5.8705e-05	0.556353	0.833	0.519	1	Nip	LOC_Os02g02730
6.14538e-05	0.473098	0.444	0.16	1	Nip	LOC_Os08g26870
6.1548e-05	0.389619	1	0.981	1	Nip	LOC_Os01g47760
6.18751e-05	0.445457	0.333	0.094	1	Nip	LOC_Os01g64970
6.29315e-05	0.542027	0.583	0.245	1	Nip	LOC_Os01g49320
6.41256e-05	0.497405	0.306	0.08	1	Nip	LOC_Os03g52940
6.73992e-05	0.590009	0.583	0.288	1	Nip	LOC_Os03g02300
6.87338e-05	0.504992	1	0.943	1	Nip	LOC_Os03g60560
7.02773e-05	0.397453	0.333	0.094	1	Nip	LOC_Os04g56290
7.13199e-05	0.59814	0.5	0.222	1	Nip	LOC_Os07g48280
7.17507e-05	0.305894	0.278	0.066	1	Nip	LOC_Os05g25390
7.2761e-05	0.420124	0.639	0.288	1	Nip	LOC_Os03g32580
7.40604e-05	0.625255	0.667	0.335	1	Nip	LOC_Os03g49310
7.44715e-05	0.940758	0.667	0.368	1	Nip	LOC_Os07g41350
7.64974e-05	0.720569	0.667	0.377	1	Nip	LOC_Os06g45140
7.75564e-05	0.485984	0.778	0.448	1	Nip	LOC_Os12g04240
7.84803e-05	0.352886	1	0.986	1	Nip	LOC_Os09g31200
8.07338e-05	0.333955	0.306	0.08	1	Nip	LOC_Os01g25484
8.12444e-05	0.275362	0.139	0.014	1	Nip	LOC_Os06g11260
8.36666e-05	0.660074	0.472	0.203	1	Nip	LOC_Os12g08260
8.38697e-05	0.324732	0.306	0.08	1	Nip	LOC_Os09g25310
8.39092e-05	0.304829	0.194	0.033	1	Nip	LOC_Os04g38330
8.40706e-05	0.279542	0.139	0.014	1	Nip	LOC_Os11g12530
8.4113e-05	0.505036	0.972	0.863	1	Nip	LOC_Os05g02780
8.65956e-05	0.572014	0.389	0.137	1	Nip	LOC_Os03g16350
9.13737e-05	0.330119	0.361	0.104	1	Nip	LOC_Os03g21460
9.30591e-05	0.361698	0.333	0.09	1	Nip	LOC_Os11g03370
9.31171e-05	0.2398	0.139	0.014	1	Nip	LOC_Os02g12380
9.31171e-05	0.20221	0.139	0.014	1	Nip	LOC_Os10g25674
9.3339e-05	1.04216	0.861	0.708	1	Nip	LOC_Os04g46630
9.373e-05	0.261059	0.25	0.052	1	Nip	LOC_Os06g47530
9.64583e-05	0.66772	0.806	0.585	1	Nip	LOC_Os04g55650
9.64858e-05	0.278397	0.333	0.09	1	Nip	LOC_Os11g11770
0.000100139	0.51984	0.361	0.113	1	Nip	LOC_Os07g46852
0.000100669	0.268335	0.194	0.033	1	Nip	LOC_Os07g07470
0.0001009	0.26686	0.361	0.108	1	Nip	LOC_Os02g51610
0.000102366	0.605874	0.972	0.995	1	Nip	LOC_Os04g46960
0.000103465	0.712531	0.667	0.34	1	Nip	LOC_Os05g50230
0.000104233	0.900628	0.778	0.542	1	Nip	LOC_Os02g54890
0.000105279	0.618091	0.361	0.113	1	Nip	LOC_Os02g43360
0.000109087	0.301219	0.278	0.071	1	Nip	LOC_Os01g11480
0.000111091	0.423777	0.5	0.189	1	Nip	LOC_Os03g11970
0.000111419	0.351459	0.25	0.057	1	Nip	LOC_Os12g10730
0.000111685	0.223676	0.222	0.042	1	Nip	LOC_Os12g41500
0.000111878	0.480479	0.722	0.392	1	Nip	LOC_Os01g54600
0.000114889	0.225217	0.167	0.024	1	Nip	LOC_Os01g12260
0.000115579	0.245942	0.306	0.08	1	Nip	LOC_Os06g48760
0.000116922	0.348609	0.306	0.085	1	Nip	LOC_Os09g32840
0.000117504	0.632072	0.194	0.033	1	Nip	LOC_Os03g52860
0.000120362	0.394264	0.278	0.071	1	Nip	LOC_Os02g51740
0.00012261	0.486701	0.361	0.118	1	Nip	LOC_Os03g55420
0.000122631	0.507924	0.222	0.047	1	Nip	LOC_Os01g24030
0.000124534	0.304546	0.306	0.08	1	Nip	LOC_Os02g34600
0.000125831	0.480455	0.306	0.085	1	Nip	LOC_Os07g35480
0.000128871	0.217386	0.167	0.024	1	Nip	LOC_Os03g57840
0.00012973	0.496938	0.972	0.712	1	Nip	LOC_Os01g63690
0.000129849	0.51435	0.778	0.481	1	Nip	LOC_Os01g50370
0.000131554	0.859659	0.889	0.703	1	Nip	LOC_Os03g61740
0.00013377	0.625321	0.944	0.759	1	Nip	LOC_Os02g04130
0.000140394	0.211367	0.167	0.024	1	Nip	LOC_Os07g33300
0.000140786	0.609207	0.444	0.184	1	Nip	LOC_Os04g32030
0.000144689	0.500358	0.528	0.222	1	Nip	LOC_Os05g45840
0.000146383	0.521504	0.528	0.245	1	Nip	LOC_Os03g55850
0.000146983	0.334937	0.222	0.047	1	Nip	LOC_Os05g29974
0.000147132	0.540152	0.389	0.137	1	Nip	LOC_Os01g57450
0.000147865	0.372826	0.472	0.17	1	Nip	LOC_Os11g47600
0.000150329	0.25715	0.222	0.047	1	Nip	LOC_Os08g40250
0.000150983	0.310438	0.306	0.085	1	Nip	LOC_Os08g05840
0.000152068	0.659099	0.583	0.302	1	Nip	LOC_Os04g45940
0.00016467	0.686531	0.833	0.509	1	Nip	LOC_Os12g09640
0.000166235	0.448619	0.639	0.321	1	Nip	LOC_Os05g35110
0.000167631	0.365826	0.389	0.132	1	Nip	LOC_Os09g35780
0.000168413	0.527961	0.917	0.703	1	Nip	LOC_Os06g10890
0.000169464	0.356029	0.361	0.118	1	Nip	LOC_Os09g33790
0.000173222	0.716826	0.556	0.288	1	Nip	LOC_Os01g62430
0.000178077	0.561315	0.639	0.358	1	Nip	LOC_Os08g38710
0.000183184	0.537406	0.667	0.354	1	Nip	LOC_Os06g22080
0.000188107	0.69534	1	0.934	1	Nip	LOC_Os01g45250
0.000188517	0.419246	0.333	0.108	1	Nip	LOC_Os06g42790
0.00019165	0.466856	0.333	0.108	1	Nip	LOC_Os11g29290
0.000192185	0.248629	0.222	0.047	1	Nip	LOC_Os01g63470
0.000193046	0.731646	0.972	0.962	1	Nip	LOC_Os03g46770
0.000195212	0.229126	0.333	0.094	1	Nip	LOC_Os03g05780
0.000204328	0.409425	0.306	0.09	1	Nip	LOC_Os01g50480
0.000207414	0.410514	0.556	0.25	1	Nip	LOC_Os02g49800
0.000217101	0.388881	0.278	0.075	1	Nip	LOC_Os03g51960
0.000219146	0.306458	0.306	0.09	1	Nip	LOC_Os10g25360
0.000220551	0.363179	0.361	0.123	1	Nip	LOC_Os06g06910
0.000229682	0.257001	0.25	0.061	1	Nip	LOC_Os09g08390
0.000230753	0.275512	0.194	0.038	1	Nip	LOC_Os11g31900
0.000232069	0.735687	0.639	0.373	1	Nip	LOC_Os04g02050
0.000234969	0.370879	0.306	0.09	1	Nip	LOC_Os08g31340
0.000236086	0.305087	0.417	0.146	1	Nip	LOC_Os10g10620
0.000236322	0.324935	0.194	0.038	1	Nip	LOC_Os02g55890
0.000237497	0.482398	0.806	0.453	1	Nip	LOC_Os05g38640
0.000244492	0.279232	0.111	0.009	1	Nip	LOC_Os05g13970
0.000245705	0.349698	0.722	0.401	1	Nip	LOC_Os02g14130
0.000253656	0.373413	0.361	0.123	1	Nip	LOC_Os10g42900
0.000259886	0.301577	0.194	0.038	1	Nip	LOC_Os12g02420
0.000259886	0.242498	0.194	0.038	1	Nip	LOC_Os10g11034
0.000262928	0.483826	0.472	0.203	1	Nip	LOC_Os05g39720
0.000263182	0.225194	0.111	0.009	1	Nip	LOC_Os03g52450
0.00026583	0.250587	0.5	0.189	1	Nip	LOC_Os11g33330
0.000272171	0.414276	0.417	0.156	1	Nip	LOC_Os04g58920
0.00027223	0.414297	0.361	0.118	1	Nip	LOC_Os03g15860
0.000272415	0.505118	0.667	0.358	1	Nip	LOC_Os05g49290
0.000273022	0.348417	0.111	0.009	1	Nip	LOC_Os09g25430
0.000273022	0.252325	0.111	0.009	1	Nip	LOC_Os09g37890
0.000274699	0.692835	0.75	0.448	1	Nip	LOC_Os10g34840
0.000278952	0.201333	0.222	0.047	1	Nip	LOC_Os02g57200
0.000280609	0.719056	0.167	0.028	1	Nip	LOC_Os01g50440
0.000287072	0.660327	0.472	0.198	1	Nip	LOC_Os07g47620
0.000292234	0.268209	0.139	0.019	1	Nip	LOC_Os06g11720
0.000303495	0.215879	0.167	0.028	1	Nip	LOC_Os03g58020
0.000306443	0.43845	0.444	0.184	1	Nip	LOC_Os02g51140
0.000310018	0.352327	0.417	0.151	1	Nip	LOC_Os02g32140
0.000315969	0.327079	0.306	0.094	1	Nip	LOC_Os08g43560
0.000318599	0.400254	0.389	0.137	1	Nip	LOC_Os08g35190
0.000319458	0.248742	0.278	0.075	1	Nip	LOC_Os07g48510
0.000322993	0.598778	0.806	0.637	1	Nip	LOC_Os02g27030
0.000327904	0.342646	0.25	0.061	1	Nip	LOC_Os02g54254
0.000343484	0.245314	0.278	0.075	1	Nip	LOC_Os04g27850
0.000344793	0.412327	0.5	0.217	1	Nip	LOC_Os01g66150
0.000352257	0.509139	0.583	0.33	1	Nip	LOC_Os01g49820
0.000358355	1.10602	0.444	0.212	1	Nip	LOC_Os03g64260
0.000366886	0.455925	0.583	0.278	1	Nip	LOC_Os03g25400
0.000367578	0.353133	0.278	0.08	1	Nip	LOC_Os10g42610
0.000368208	0.325183	0.389	0.146	1	Nip	LOC_Os04g20230
0.000373544	0.80457	0.472	0.245	1	Nip	LOC_Os05g51420
0.000375896	0.277423	0.278	0.075	1	Nip	LOC_Os01g62670
0.000376715	0.450678	0.361	0.142	1	Nip	LOC_Os05g39110
0.000382666	0.406651	0.444	0.16	1	Nip	LOC_Os09g29930
0.000385692	0.410326	0.5	0.217	1	Nip	LOC_Os11g44430
0.00038758	0.219226	0.139	0.019	1	Nip	LOC_Os01g54940
0.000393037	0.227395	0.167	0.028	1	Nip	LOC_Os09g29200
0.000399153	0.204514	0.139	0.019	1	Nip	LOC_Os03g16170
0.000403438	0.865498	0.778	0.561	1	Nip	LOC_Os01g03340
0.000406032	0.313117	0.306	0.09	1	Nip	LOC_Os08g34190
0.000411048	0.207642	0.139	0.019	1	Nip	LOC_Os08g38270
0.000424378	0.263193	0.167	0.028	1	Nip	LOC_Os10g37180
0.000424576	1.56054	0.972	0.991	1	Nip	LOC_Os07g03279
0.0004336	0.580665	0.306	0.094	1	Nip	LOC_Os01g42150
0.000471405	0.281234	0.472	0.189	1	Nip	LOC_Os02g56750
0.000473263	0.228214	0.222	0.052	1	Nip	LOC_Os03g50070
0.000474828	0.303961	0.389	0.146	1	Nip	LOC_Os03g05760
0.000486371	0.441854	0.722	0.406	1	Nip	LOC_Os06g03660
0.000492085	0.38839	0.889	0.741	1	Nip	LOC_Os01g40070
0.000494627	0.82069	0.417	0.189	1	Nip	LOC_Os02g52000
0.000508581	0.287813	0.333	0.113	1	Nip	LOC_Os11g44310
0.000522191	0.350997	0.361	0.127	1	Nip	LOC_Os01g21160
0.000527411	0.23741	0.083	0.005	1	Nip	LOC_Os06g34830
0.000533739	0.423167	0.5	0.231	1	Nip	LOC_Os08g10290
0.000550461	0.551761	0.083	0.005	1	Nip	LOC_Os05g37060
0.00055319	0.356632	0.5	0.231	1	Nip	LOC_Os05g09490
0.000554152	0.411638	0.278	0.08	1	Nip	LOC_Os01g42190
0.000556123	0.227965	0.194	0.042	1	Nip	LOC_Os01g43100
0.000567098	0.322263	0.306	0.099	1	Nip	LOC_Os09g12230
0.000567143	0.786306	0.778	0.613	1	Nip	LOC_Os06g04020
0.000574446	0.311473	0.083	0.005	1	Nip	LOC_Os02g15060
0.00057608	0.713828	0.667	0.443	1	Nip	LOC_Os03g61240
0.00059448	0.381365	0.389	0.151	1	Nip	LOC_Os08g32850
0.000594769	0.41373	0.694	0.415	1	Nip	LOC_Os04g32620
0.000602012	0.238478	0.056	0	1	Nip	LOC_Os09g31031
0.000602012	0.22051	0.056	0	1	Nip	LOC_Os10g34802
0.000602012	0.200606	0.056	0	1	Nip	LOC_Os10g02394
0.000627825	0.310966	0.25	0.071	1	Nip	LOC_Os02g56310
0.000629288	0.572424	0.667	0.41	1	Nip	LOC_Os03g05390
0.000635491	0.428302	0.5	0.25	1	Nip	LOC_Os07g41330
0.00063668	0.557339	0.472	0.231	1	Nip	LOC_Os07g44410
0.000643259	0.560531	0.389	0.16	1	Nip	LOC_Os05g04150
0.000643536	0.59439	0.778	0.547	1	Nip	LOC_Os10g30450
0.000648533	0.584098	0.833	0.703	1	Nip	LOC_Os08g13840
0.000661285	0.291314	0.472	0.203	1	Nip	LOC_Os01g54400
0.000675246	0.429966	0.472	0.208	1	Nip	LOC_Os01g54670
0.000681793	0.622639	0.417	0.184	1	Nip	LOC_Os02g51970
0.000684329	0.366038	0.417	0.16	1	Nip	LOC_Os02g26330
0.000706164	0.518748	0.944	0.83	1	Nip	LOC_Os02g56900
0.00071176	0.377844	0.25	0.071	1	Nip	LOC_Os11g35330
0.000716602	0.890165	0.556	0.344	1	Nip	LOC_Os07g08710
0.000718484	0.835104	1	0.892	1	Nip	LOC_Os02g39330
0.000720429	0.732067	0.917	0.703	1	Nip	LOC_Os03g04370
0.000724568	0.394391	0.25	0.071	1	Nip	LOC_Os07g48450
0.000739756	0.389147	0.306	0.094	1	Nip	LOC_Os01g64570
0.000752069	0.360332	0.972	0.896	1	Nip	LOC_Os04g58850
0.000776951	0.474706	0.278	0.094	1	Nip	LOC_Os01g03330
0.000777763	0.350872	0.167	0.033	1	Nip	LOC_Os02g26720
0.000790194	0.466597	0.556	0.259	1	Nip	LOC_Os06g50930
0.000794387	0.817102	0.889	0.717	1	Nip	LOC_Os02g40500
0.000806024	0.293499	0.25	0.071	1	Nip	LOC_Os10g05680
0.00081426	0.384839	0.778	0.481	1	Nip	LOC_Os02g54160
0.000815215	0.269477	0.167	0.033	1	Nip	LOC_Os07g04530
0.000815215	0.228509	0.167	0.033	1	Nip	LOC_Os04g35700
0.000826003	0.541152	0.306	0.104	1	Nip	LOC_Os01g41240
0.000827176	0.404013	0.833	0.613	1	Nip	LOC_Os03g29410
0.000836642	0.462763	0.722	0.42	1	Nip	LOC_Os04g33190
0.000851144	0.360968	1	0.901	1	Nip	LOC_Os03g15720
0.000881007	0.309702	0.528	0.25	1	Nip	LOC_Os07g49150
0.000904056	0.495847	0.5	0.245	1	Nip	LOC_Os06g14780
0.000909092	0.330112	0.972	0.892	1	Nip	LOC_Os03g16690
0.000917264	0.501838	0.5	0.241	1	Nip	LOC_Os10g22520
0.000949737	0.579839	0.583	0.349	1	Nip	LOC_Os09g29960
0.000965031	0.48131	1	0.868	1	Nip	LOC_Os02g33680
0.000969341	0.476643	0.833	0.642	1	Nip	LOC_Os04g55410
0.000971157	0.338503	0.444	0.184	1	Nip	LOC_Os01g56600
0.000984011	0.294703	0.528	0.241	1	Nip	LOC_Os11g08300
0.00101522	0.202207	0.222	0.057	1	Nip	LOC_Os04g38790
0.00102033	0.615212	0.667	0.392	1	Nip	LOC_Os03g04020
0.00102327	0.790132	0.528	0.283	1	Nip	LOC_Os07g06850
0.00103747	0.261709	0.111	0.014	1	Nip	LOC_Os02g42280
0.0010432	0.410037	0.806	0.514	1	Nip	LOC_Os01g15029
0.00105101	0.484273	0.389	0.165	1	Nip	LOC_Os03g12890
0.00107999	0.587559	0.389	0.184	1	Nip	LOC_Os01g16030
0.00108227	0.294276	0.25	0.075	1	Nip	LOC_Os10g39870
0.00108792	0.402852	0.556	0.288	1	Nip	LOC_Os04g31070
0.00110377	0.237446	0.111	0.014	1	Nip	LOC_Os02g54980
0.00110377	0.206523	0.111	0.014	1	Nip	LOC_Os07g02250
0.00111792	0.600799	0.917	0.882	1	Nip	LOC_Os03g07870
0.00112758	0.499759	0.722	0.524	1	Nip	LOC_Os03g01960
0.00113838	0.28934	0.111	0.014	1	Nip	LOC_Os03g20440
0.00113838	0.204614	0.111	0.014	1	Nip	LOC_Os03g03410
0.00115803	0.21019	0.222	0.057	1	Nip	LOC_Os03g59580
0.00117145	0.458264	0.944	0.868	1	Nip	LOC_Os01g21250
0.00117798	0.299212	0.139	0.024	1	Nip	LOC_Os10g37100
0.00117798	0.211726	0.139	0.024	1	Nip	LOC_Os11g37210
0.00118301	0.226884	0.25	0.071	1	Nip	LOC_Os10g38940
0.00118784	0.773061	0.417	0.175	1	Nip	LOC_Os03g46060
0.00120884	0.213032	0.139	0.024	1	Nip	LOC_Os05g50370
0.00121061	0.388401	0.111	0.014	1	Nip	LOC_Os11g07600
0.00121061	0.204955	0.111	0.014	1	Nip	LOC_Os11g17530
0.00122548	0.4272	0.444	0.208	1	Nip	LOC_Os03g53020
0.00127282	0.342943	0.139	0.024	1	Nip	LOC_Os03g01270
0.0012898	0.244795	0.306	0.099	1	Nip	LOC_Os04g42470
0.00129442	0.268216	0.333	0.118	1	Nip	LOC_Os01g37910
0.00130034	0.366388	0.389	0.16	1	Nip	LOC_Os06g43780
0.00130596	0.203888	0.139	0.024	1	Nip	LOC_Os12g38170
0.0013287	0.213613	0.194	0.047	1	Nip	LOC_Os12g43520
0.00135547	0.254109	0.194	0.047	1	Nip	LOC_Os09g15365
0.001358	0.500408	0.306	0.118	1	Nip	LOC_Os01g45200
0.00136795	0.359461	0.389	0.16	1	Nip	LOC_Os12g37060
0.00137398	0.452935	0.889	0.651	1	Nip	LOC_Os10g38340
0.00137814	0.217853	0.306	0.104	1	Nip	LOC_Os01g60190
0.00138209	0.338984	0.306	0.108	1	Nip	LOC_Os10g32680
0.00141145	0.384559	0.611	0.311	1	Nip	LOC_Os01g12100
0.00144912	0.345147	0.417	0.179	1	Nip	LOC_Os05g46750
0.0014737	0.415073	0.778	0.524	1	Nip	LOC_Os10g31850
0.00147695	0.374574	0.694	0.439	1	Nip	LOC_Os03g16150
0.00148976	0.22337	0.333	0.118	1	Nip	LOC_Os01g07750
0.00154081	0.216214	0.222	0.061	1	Nip	LOC_Os05g29990
0.0015416	0.453551	0.222	0.066	1	Nip	LOC_Os02g42450
0.00157002	0.623079	0.5	0.269	1	Nip	LOC_Os03g60840
0.00157988	0.46229	0.944	0.717	1	Nip	LOC_Os07g39520
0.00158814	0.208304	0.194	0.047	1	Nip	LOC_Os01g16600
0.00159688	0.280929	0.222	0.061	1	Nip	LOC_Os05g11560
0.00160225	0.502829	0.528	0.259	1	Nip	LOC_Os03g62200
0.00165399	0.331795	0.417	0.184	1	Nip	LOC_Os05g51500
0.0016618	0.376233	0.611	0.316	1	Nip	LOC_Os06g07600
0.00169898	0.306075	0.25	0.075	1	Nip	LOC_Os11g47510
0.00172874	0.333676	0.75	0.439	1	Nip	LOC_Os04g58810
0.00174536	0.239535	0.222	0.061	1	Nip	LOC_Os11g06760
0.00178143	0.541815	0.722	0.491	1	Nip	LOC_Os10g30054
0.00179011	0.285654	0.361	0.137	1	Nip	LOC_Os05g36290
0.00180408	0.296495	0.278	0.099	1	Nip	LOC_Os05g49880
0.00181253	0.231578	0.167	0.038	1	Nip	LOC_Os03g16890
0.00181561	0.578454	0.556	0.321	1	Nip	LOC_Os06g49340
0.00182484	0.602398	0.528	0.297	1	Nip	LOC_Os01g72080
0.00186126	1.04067	0.25	0.085	1	Nip	LOC_Os12g06030
0.00188469	0.337928	0.833	0.58	1	Nip	LOC_Os02g15700
0.00189418	0.34486	0.417	0.193	1	Nip	LOC_Os06g11170
0.00190482	0.299186	1	0.972	1	Nip	LOC_Os05g08420
0.00190788	0.263592	0.611	0.292	1	Nip	LOC_Os01g42140
0.00191998	0.753684	0.722	0.538	1	Nip	LOC_Os10g40360
0.00193916	0.270312	0.389	0.165	1	Nip	LOC_Os05g30810
0.00209948	0.340012	0.972	0.976	1	Nip	LOC_Os04g56100
0.00211178	0.695642	0.389	0.179	1	Nip	LOC_Os11g05380
0.00213589	0.358921	0.444	0.198	1	Nip	LOC_Os08g34290
0.00219175	0.320095	0.333	0.132	1	Nip	LOC_Os01g64730
0.00221715	0.556321	0.278	0.099	1	Nip	LOC_Os06g47130
0.0022454	0.52148	0.528	0.292	1	Nip	LOC_Os11g44810
0.00228661	0.232111	0.167	0.038	1	Nip	LOC_Os11g25980
0.00233501	0.204138	0.528	0.231	1	Nip	LOC_Os06g14406
0.00233687	0.784514	0.417	0.217	1	Nip	LOC_Os08g19670
0.00235163	0.386084	0.25	0.085	1	Nip	LOC_Os02g58640
0.0024097	0.203321	0.306	0.108	1	Nip	LOC_Os10g39820
0.00242528	0.252892	0.25	0.085	1	Nip	LOC_Os05g48500
0.00245137	0.329122	0.972	0.991	1	Nip	LOC_Os12g43600
0.00253217	0.87277	0.5	0.292	1	Nip	LOC_Os01g68770
0.00253633	0.249857	0.222	0.066	1	Nip	LOC_Os11g34080
0.00260929	0.27111	0.278	0.094	1	Nip	LOC_Os03g59320
0.00265483	0.373165	0.472	0.231	1	Nip	LOC_Os01g68940
0.00268628	0.215232	0.167	0.042	1	Nip	LOC_Os04g46440
0.00269684	0.526524	0.861	0.741	1	Nip	LOC_Os02g16730
0.00271231	0.202266	0.222	0.066	1	Nip	LOC_Os04g41920
0.00277716	0.404251	0.611	0.358	1	Nip	LOC_Os10g02360
0.00281276	0.41369	0.639	0.363	1	Nip	LOC_Os10g25130
0.00284488	0.249762	0.306	0.108	1	Nip	LOC_Os08g14720
0.00286708	0.416406	0.944	0.788	1	Nip	LOC_Os04g55920
0.00291808	0.208209	0.139	0.028	1	Nip	LOC_Os02g51030
0.00291808	0.206108	0.139	0.028	1	Nip	LOC_Os07g38590
0.00298582	0.213294	0.139	0.028	1	Nip	LOC_Os02g08420
0.00298582	0.201747	0.139	0.028	1	Nip	LOC_Os01g53790
0.00300337	0.513265	0.722	0.557	1	Nip	LOC_Os07g49400
0.00300382	0.247715	0.417	0.179	1	Nip	LOC_Os04g41030
0.00304856	0.269357	0.25	0.085	1	Nip	LOC_Os06g40170
0.00304856	0.249903	0.25	0.085	1	Nip	LOC_Os05g48820
0.00305499	0.280784	0.139	0.028	1	Nip	LOC_Os05g49620
0.0030905	0.280374	0.25	0.08	1	Nip	LOC_Os04g42620
0.0030949	0.244013	0.25	0.085	1	Nip	LOC_Os11g34270
0.00314833	0.531217	0.167	0.042	1	Nip	LOC_Os12g02570
0.00318087	0.344853	0.417	0.189	1	Nip	LOC_Os06g48320
0.00318952	0.318743	0.25	0.085	1	Nip	LOC_Os12g38770
0.00319276	0.33463	0.444	0.226	1	Nip	LOC_Os04g52730
0.00319331	0.885332	0.5	0.321	1	Nip	LOC_Os10g26700
0.00319813	0.875866	0.278	0.108	1	Nip	LOC_Os06g38660
0.00321179	0.369271	0.611	0.335	1	Nip	LOC_Os01g58420
0.00331144	0.300075	0.389	0.175	1	Nip	LOC_Os04g01570
0.00333548	0.209393	0.111	0.019	1	Nip	LOC_Os02g13980
0.00334303	0.30813	0.861	0.585	1	Nip	LOC_Os09g06740
0.00334524	0.349873	0.806	0.557	1	Nip	LOC_Os03g46660
0.00336084	0.225903	0.278	0.099	1	Nip	LOC_Os04g40850
0.00340957	0.369114	0.361	0.156	1	Nip	LOC_Os11g30760
0.00342972	0.544908	0.944	0.807	1	Nip	LOC_Os05g31620
0.00343194	0.232793	0.083	0.009	1	Nip	LOC_Os11g29400
0.00343297	0.446091	0.528	0.292	1	Nip	LOC_Os05g03620
0.00347277	0.625349	0.167	0.042	1	Nip	LOC_Os02g39930
0.00351629	0.219075	0.111	0.019	1	Nip	LOC_Os03g09100
0.00351629	0.213612	0.111	0.019	1	Nip	LOC_Os01g40430
0.00351629	0.210272	0.111	0.019	1	Nip	LOC_Os12g36940
0.00351629	0.202941	0.111	0.019	1	Nip	LOC_Os11g29350
0.00354755	0.215343	0.083	0.009	1	Nip	LOC_Os05g05290
0.00362846	0.56076	0.861	0.755	1	Nip	LOC_Os08g44850
0.00373496	0.288587	0.333	0.137	1	Nip	LOC_Os06g34790
0.00381652	0.264142	0.444	0.203	1	Nip	LOC_Os06g11860
0.00391701	0.368555	0.528	0.288	1	Nip	LOC_Os01g43480
0.00399003	0.211902	0.306	0.108	1	Nip	LOC_Os05g49010
0.00404951	0.206558	0.194	0.057	1	Nip	LOC_Os11g29340
0.0041374	0.422258	0.667	0.41	1	Nip	LOC_Os01g56080
0.00415147	0.491892	0.333	0.146	1	Nip	LOC_Os01g08380
0.00420092	0.209539	0.278	0.099	1	Nip	LOC_Os06g06330
0.00422538	0.23887	0.417	0.184	1	Nip	LOC_Os02g57390
0.00423899	0.326442	0.556	0.302	1	Nip	LOC_Os09g23160
0.00433984	0.302859	0.417	0.193	1	Nip	LOC_Os03g40010
0.00436251	0.208846	0.306	0.118	1	Nip	LOC_Os03g19010
0.00440819	0.374475	0.333	0.146	1	Nip	LOC_Os06g33970
0.00446123	0.441518	0.333	0.146	1	Nip	LOC_Os05g25640
0.00447246	0.433028	0.5	0.274	1	Nip	LOC_Os09g28354
0.00454953	0.232723	0.167	0.042	1	Nip	LOC_Os11g41600
0.00457999	0.35475	0.417	0.193	1	Nip	LOC_Os01g50840
0.00463185	0.666753	0.889	0.863	1	Nip	LOC_Os11g02080
0.00466982	0.323057	0.556	0.316	1	Nip	LOC_Os04g31340
0.00467301	0.416181	0.694	0.467	1	Nip	LOC_Os09g36600
0.00474126	0.437482	0.222	0.075	1	Nip	LOC_Os08g07690
0.00474384	0.222571	0.306	0.123	1	Nip	LOC_Os03g13970
0.00479771	0.32053	0.278	0.108	1	Nip	LOC_Os04g10350
0.00495298	0.456244	0.889	0.726	1	Nip	LOC_Os02g50730
0.00501213	0.217087	0.278	0.104	1	Nip	LOC_Os11g38870
0.005076	0.233052	0.639	0.335	1	Nip	LOC_Os02g48010
0.00510665	0.449	0.5	0.283	1	Nip	LOC_Os06g04990
0.00511639	0.30743	0.222	0.075	1	Nip	LOC_Os10g32820
0.00512571	0.354302	0.278	0.108	1	Nip	LOC_Os09g28580
0.00513249	0.341638	0.389	0.179	1	Nip	LOC_Os09g38920
0.00519911	0.47941	0.583	0.377	1	Nip	LOC_Os10g14194
0.00520311	0.432349	0.167	0.047	1	Nip	LOC_Os04g43760
0.00520394	0.269727	0.417	0.198	1	Nip	LOC_Os01g47770
0.00527514	0.235379	0.25	0.09	1	Nip	LOC_Os10g36760
0.00536253	0.356434	0.139	0.033	1	Nip	LOC_Os01g48660
0.0054199	0.215918	0.306	0.118	1	Nip	LOC_Os09g07764
0.00542481	0.431463	0.611	0.358	1	Nip	LOC_Os05g03590
0.00546913	0.408809	0.556	0.307	1	Nip	LOC_Os02g40700
0.00547621	0.380107	0.833	0.557	1	Nip	LOC_Os04g50120
0.00551815	0.2287	0.222	0.075	1	Nip	LOC_Os09g28460
0.0055319	0.481242	0.972	0.958	1	Nip	LOC_Os04g52090
0.00559028	0.306566	0.139	0.033	1	Nip	LOC_Os04g47860
0.00569793	0.287349	0.167	0.047	1	Nip	LOC_Os01g09590
0.00572086	0.415885	0.583	0.377	1	Nip	LOC_Os01g67054
0.00574369	0.250123	0.194	0.061	1	Nip	LOC_Os05g46200
0.00575935	0.593297	0.806	0.651	1	Nip	LOC_Os03g52380
0.00581953	0.397772	0.611	0.401	1	Nip	LOC_Os07g48630
0.00582672	0.209334	0.139	0.033	1	Nip	LOC_Os05g08730
0.00582672	0.201418	0.139	0.033	1	Nip	LOC_Os12g37870
0.00606636	0.220378	0.333	0.142	1	Nip	LOC_Os08g44350
0.00611514	0.227647	0.278	0.104	1	Nip	LOC_Os12g09540
0.00618485	0.451375	0.333	0.151	1	Nip	LOC_Os03g52355
0.00618774	0.734638	0.472	0.288	1	Nip	LOC_Os08g04360
0.00622484	0.321062	0.25	0.094	1	Nip	LOC_Os03g45770
0.00628026	0.453292	0.778	0.585	1	Nip	LOC_Os04g31610
0.00643001	0.481481	0.75	0.594	1	Nip	LOC_Os02g21920
0.0064338	0.232417	0.194	0.061	1	Nip	LOC_Os03g13520
0.006481	0.228141	0.278	0.108	1	Nip	LOC_Os03g25070
0.00650388	0.316892	0.222	0.075	1	Nip	LOC_Os05g19150
0.00651395	0.436563	0.611	0.406	1	Nip	LOC_Os08g30790
0.00677076	0.632051	0.417	0.217	1	Nip	LOC_Os05g48900
0.00681677	0.214967	0.167	0.047	1	Nip	LOC_Os10g23100
0.00684775	0.41343	0.972	0.882	1	Nip	LOC_Os01g62190
0.00711495	0.356235	0.917	0.896	1	Nip	LOC_Os02g11070
0.00711509	0.327383	0.944	0.863	1	Nip	LOC_Os08g09240
0.00715002	0.20023	0.278	0.104	1	Nip	LOC_Os08g06250
0.00717985	0.631485	0.444	0.259	1	Nip	LOC_Os08g36920
0.00719773	0.326133	1	0.967	1	Nip	LOC_Os01g70790
0.00721758	0.34885	0.833	0.594	1	Nip	LOC_Os10g08550
0.00725331	0.245454	0.333	0.151	1	Nip	LOC_Os06g36180
0.00731739	0.24951	0.222	0.075	1	Nip	LOC_Os01g69100
0.0073482	0.444933	0.5	0.269	1	Nip	LOC_Os01g52110
0.00752423	0.271969	0.556	0.316	1	Nip	LOC_Os01g47560
0.007596	0.260414	0.139	0.033	1	Nip	LOC_Os01g53990
0.00767871	0.264361	0.389	0.184	1	Nip	LOC_Os06g51390
0.00770033	0.539024	0.611	0.42	1	Nip	LOC_Os05g03480
0.00774012	0.434944	0.833	0.59	1	Nip	LOC_Os09g29380
0.00784795	0.214487	0.278	0.108	1	Nip	LOC_Os02g36880
0.00802055	0.64396	0.028	0.226	1	Nip	LOC_Os12g36880
0.00806603	0.207426	0.333	0.146	1	Nip	LOC_Os05g36140
0.00807489	0.32593	0.306	0.137	1	Nip	LOC_Os03g50030
0.0080811	0.336334	0.806	0.571	1	Nip	LOC_Os03g49270
0.00812693	0.208501	0.389	0.179	1	Nip	LOC_Os01g08660
0.00814269	0.225339	0.306	0.127	1	Nip	LOC_Os03g61640
0.00839684	0.521414	0.778	0.613	1	Nip	LOC_Os04g41960
0.00862576	0.383165	0.528	0.335	1	Nip	LOC_Os03g03180
0.00909877	0.58479	0.611	0.396	1	Nip	LOC_Os03g13050
0.00927277	0.518228	0.306	0.137	1	Nip	LOC_Os02g54140
0.00929998	0.292086	0.556	0.311	1	Nip	LOC_Os02g48560
0.00931311	0.359536	0.75	0.514	1	Nip	LOC_Os02g36940
0.00941144	0.433883	0.306	0.142	1	Nip	LOC_Os05g39580
0.00944408	0.313742	0.361	0.184	1	Nip	LOC_Os06g47860
0.00946308	0.211763	0.222	0.08	1	Nip	LOC_Os06g19070
0.00946308	0.204918	0.222	0.08	1	Nip	LOC_Os12g24540
0.00947457	0.605691	0.528	0.335	1	Nip	LOC_Os01g64470
0.00957537	0.47392	0.722	0.528	1	Nip	LOC_Os09g31260
0.00967778	0.317762	0.472	0.269	1	Nip	LOC_Os02g30180
0.00973545	0.277661	0.917	0.788	1	Nip	LOC_Os05g50710
0.00975852	0.254826	0.972	0.896	1	Nip	LOC_Os05g50100
0.00982564	0.363403	0.861	0.792	1	Nip	LOC_Os01g69870
0.00983009	0.810219	0.361	0.189	1	Nip	LOC_Os11g02350
0.00984507	0.251591	0.056	0.005	1	Nip	LOC_Os10g40614
0.00986785	0.314384	0.222	0.08	1	Nip	LOC_Os08g28680
