# Supplementary material for: Cell Type-Specific Differentiation Between Indica and Japonica Rice Root Tip Responses to Different Environments Based on Single-Cell RNA Sequencing
Source: Front Genet. 2021 May 17;12:659500. doi: 10.3389/fgene.2021.659500 (PMC8166412; doi:10.3389/fgene.2021.659500)
Supplement: Supplementary file 10 [file Table_3.XLS]

## Sheet: Stele
Supplementary table 3. Differential expression genes between indica and japonica rice varieties in stele
p_val	avg_logFC	pct.1	pct.2	p_val_adj	cluster	gene
0	4.23892	1	0.002	0	9311	LOC_Os10g28170
0	2.99471	0.864	0	0	9311	LOC_Os02g48710
0	2.94416	0.977	0	0	9311	LOC_Os06g47239
0	2.81937	0.989	0	0	9311	LOC_Os01g68950
0	2.76499	0.887	0	0	9311	LOC_Os12g36229
0	2.64759	0.985	0	0	9311	LOC_Os01g09214
0	2.64564	0.922	0	0	9311	LOC_Os02g52150
0	2.61535	0.955	0	0	9311	LOC_Os01g54734
0	2.43351	0.932	0	0	9311	LOC_Os04g42064
0	2.24106	0.99	0.766	0	9311	LOC_Os01g05064
0	2.13464	0.827	0	0	9311	LOC_Os03g47059
0	2.13056	0.93	0	0	9311	LOC_Os10g34801
0	2.06289	0.845	0	0	9311	LOC_Os11g10510
0	2.04617	0.961	0	0	9311	LOC_Os02g12521
0	2.02476	0.965	0.392	0	9311	LOC_Os01g04330
0	1.979	0.972	0.373	0	9311	LOC_Os01g28790
0	1.97464	0.924	0	0	9311	LOC_Os01g40189
0	1.96539	0.884	0	0	9311	LOC_Os08g41210
0	1.96435	0.964	0.691	0	9311	LOC_Os02g35610
0	1.94615	0.959	0.538	0	9311	LOC_Os07g12200
0	1.88553	0.907	0	0	9311	LOC_Os09g17574
0	1.86215	0.621	0	0	9311	LOC_Os07g49116
0	1.86139	0.817	0	0	9311	LOC_Os03g25164
0	1.85242	0.982	0.911	0	9311	LOC_Os06g13190
0	1.8278	0.938	0.23	0	9311	LOC_Os01g70470
0	1.82564	0.961	0.185	0	9311	LOC_Os06g05410
0	1.8255	0.95	0	0	9311	LOC_Os01g58048
0	1.81737	0.588	0	0	9311	LOC_Os08g24200
0	1.81178	0.912	0	0	9311	LOC_Os04g37778
0	1.81085	0.833	0.137	0	9311	LOC_Os01g22010
0	1.79828	0.722	0.031	0	9311	LOC_Os10g02380
0	1.76047	0.751	0	0	9311	LOC_Os04g37769
0	1.7512	0.897	0.465	0	9311	LOC_Os03g60080
0	1.74028	0.963	0.68	0	9311	LOC_Os04g52504
0	1.71146	0.842	0.066	0	9311	LOC_Os02g37280
0	1.68496	0.904	0	0	9311	LOC_Os07g42390
0	1.67001	0.96	0.311	0	9311	LOC_Os06g08564
0	1.64772	0.837	0	0	9311	LOC_Os05g10656
0	1.63492	0.979	0.736	0	9311	LOC_Os02g36530
0	1.61365	0.753	0	0	9311	LOC_Os05g12481
0	1.6123	0.964	0.764	0	9311	LOC_Os11g41875
0	1.59677	0.866	0.317	0	9311	LOC_Os01g57570
0	1.5939	0.999	0.954	0	9311	LOC_Os05g05940
0	1.5929	0.967	0.699	0	9311	LOC_Os06g46950
0	1.59097	0.917	0.742	0	9311	LOC_Os03g16020
0	1.57047	0.858	0.491	0	9311	LOC_Os02g53410
0	1.55339	1	0.978	0	9311	LOC_Os07g39680
0	1.53	0.765	0.002	0	9311	LOC_Os02g08330
0	1.52994	0.97	0.753	0	9311	LOC_Os03g56860
0	1.5225	0.773	0	0	9311	LOC_Os11g46860
0	1.52238	0.855	0.095	0	9311	LOC_Os10g04020
0	1.5151	0.836	0	0	9311	LOC_Os09g30412
0	1.49942	0.784	0	0	9311	LOC_Os01g24280
0	1.49044	0.762	0.221	0	9311	LOC_Os06g04889
0	1.48996	0.848	0	0	9311	LOC_Os01g39923
0	1.48677	0.959	0.712	0	9311	LOC_Os08g37370
0	1.46522	0.87	0.509	0	9311	LOC_Os06g05510
0	1.45427	0.804	0.424	0	9311	LOC_Os01g58310
0	1.44154	0.81	0	0	9311	LOC_Os11g06340
0	1.43452	0.752	0	0	9311	LOC_Os08g10504
0	1.43217	0.962	0.701	0	9311	LOC_Os06g21410
0	1.41558	0.818	0	0	9311	LOC_Os08g13294
0	1.41156	0.864	0.087	0	9311	LOC_Os01g64630
0	1.37972	0.912	0.26	0	9311	LOC_Os02g10070
0	1.37765	0.672	0	0	9311	LOC_Os05g02310
0	1.36491	0.9	0.297	0	9311	LOC_Os06g21550
0	1.36489	0.96	0.768	0	9311	LOC_Os01g72530
0	1.33603	0.8	0.114	0	9311	LOC_Os09g34020
0	1.32825	0.858	0.458	0	9311	LOC_Os01g52214
0	1.31252	0.941	0.513	0	9311	LOC_Os08g44340
0	1.30247	0.844	0.216	0	9311	LOC_Os03g57900
0	1.27303	0.923	0.498	0	9311	LOC_Os08g31280
0	1.27196	0.873	0.338	0	9311	LOC_Os04g58110
0	1.26529	0.784	0.054	0	9311	LOC_Os03g08050
0	1.25122	0.71	0	0	9311	LOC_Os01g05949
0	1.23376	0.882	0.223	0	9311	LOC_Os02g48210
0	1.23142	0.808	0.377	0	9311	LOC_Os05g32860
0	1.21785	0.829	0	0	9311	EVM035660
0	1.21627	0.941	0.711	0	9311	LOC_Os03g52410
0	1.21271	0.846	0.285	0	9311	LOC_Os02g08180
0	1.21069	0.707	0	0	9311	LOC_Os07g31300
0	1.19233	0.685	0	0	9311	LOC_Os01g41124
0	1.17635	0.794	0.097	0	9311	LOC_Os01g07760
0	1.16506	0.767	0.414	0	9311	LOC_Os03g49600
0	1.15994	0.583	0	0	9311	EVM024455
0	1.15939	0.756	0.276	0	9311	LOC_Os05g30510
0	1.1551	0.872	0.464	0	9311	LOC_Os05g02760
0	1.15444	0.984	0.803	0	9311	LOC_Os01g07970
0	1.15418	0.687	0	0	9311	LOC_Os03g50969
0	1.15292	0.696	0.012	0	9311	LOC_Os02g53040
0	1.14629	0.866	0.38	0	9311	LOC_Os01g42380
0	1.13874	0.664	0.139	0	9311	LOC_Os05g08370
0	1.13279	0.982	0.948	0	9311	LOC_Os07g44180
0	1.13162	0.65	0	0	9311	LOC_Os08g32170
0	1.1278	0.977	0.723	0	9311	LOC_Os07g37400
0	1.12402	0.774	0.037	0	9311	LOC_Os02g51500
0	1.11251	0.722	0	0	9311	LOC_Os05g40779
0	1.11111	0.997	0.97	0	9311	LOC_Os01g32670
0	1.10989	0.547	0	0	9311	LOC_Os11g12093
0	1.10535	0.768	0.329	0	9311	LOC_Os07g42220
0	1.10345	0.73	0.282	0	9311	LOC_Os08g02420
0	1.10014	0.854	0.601	0	9311	LOC_Os03g60090
0	1.09649	0.538	0	0	9311	LOC_Os04g49249
0	1.08547	0.872	0.492	0	9311	LOC_Os05g02770
0	1.07773	0.952	0.638	0	9311	LOC_Os11g02200
0	1.06648	0.519	0	0	9311	LOC_Os11g16296
0	1.06353	0.915	0.591	0	9311	LOC_Os07g41340
0	1.06271	0.893	0.473	0	9311	LOC_Os08g31850
0	1.06135	0.498	0	0	9311	LOC_Os02g57354
0	1.05312	0.686	0	0	9311	LOC_Os10g26834
0	1.05243	0.684	0	0	9311	LOC_Os11g10045
0	1.04955	0.559	0	0	9311	LOC_Os03g58464
0	1.04904	0.761	0.078	0	9311	LOC_Os06g43210
0	1.04782	0.75	0.149	0	9311	LOC_Os11g41140
0	1.03145	0.461	0	0	9311	LOC_Os06g05034
0	1.01803	0.759	0.123	0	9311	LOC_Os02g47580
0	1.01752	0.874	0.57	0	9311	LOC_Os05g14180
0	1.01497	0.811	0.236	0	9311	LOC_Os12g06870
0	1.01004	0.717	0.104	0	9311	LOC_Os03g25610
0	1.00731	0.624	0	0	9311	LOC_Os05g08356
0	1.0024	0.567	0	0	9311	LOC_Os10g38562
0	1.00224	0.541	0.002	0	9311	LOC_Os07g39360
0	1.0009	0.561	0.015	0	9311	LOC_Os04g46820
0	0.999499	0.97	0.88	0	9311	LOC_Os11g11970
0	0.99788	0.498	0	0	9311	LOC_Os04g51152
0	0.99011	0.979	0.869	0	9311	LOC_Os04g37710
0	0.988048	0.824	0.298	0	9311	LOC_Os09g13920
0	0.987203	0.993	0.965	0	9311	LOC_Os09g21710
0	0.987115	0.581	0	0	9311	LOC_Os09g12999
0	0.985958	0.77	0.373	0	9311	LOC_Os01g46610
0	0.984444	0.684	0	0	9311	LOC_Os06g33904
0	0.980433	0.662	0.14	0	9311	LOC_Os08g44370
0	0.979925	0.663	0.18	0	9311	LOC_Os03g61330
0	0.978645	0.967	0.748	0	9311	LOC_Os05g03760
0	0.972484	0.558	0	0	9311	LOC_Os01g04619
0	0.959387	1	0.993	0	9311	LOC_Os02g06640
0	0.958594	0.882	0.531	0	9311	LOC_Os04g58190
0	0.956133	0.565	0.003	0	9311	LOC_Os06g41940
0	0.950606	0.562	0	0	9311	LOC_Os10g24006
0	0.943599	0.79	0.231	0	9311	LOC_Os01g65900
0	0.935694	0.658	0	0	9311	LOC_Os12g34389
0	0.933201	0.771	0.311	0	9311	LOC_Os10g28210
0	0.929711	0.763	0.301	0	9311	LOC_Os03g11900
0	0.923012	0.573	0	0	9311	LOC_Os07g23696
0	0.900714	0.542	0.044	0	9311	LOC_Os02g32469
0	0.89696	0.937	0.734	0	9311	LOC_Os06g46970
0	0.881884	0.96	0.875	0	9311	LOC_Os01g46926
0	0.879589	0.564	0	0	9311	LOC_Os06g50420
0	0.869328	0.468	0	0	9311	LOC_Os02g43644
0	0.868794	0.539	0	0	9311	LOC_Os01g03136
0	0.864361	0.885	0.651	0	9311	LOC_Os12g32580
0	0.85605	0.989	0.956	0	9311	LOC_Os04g58890
0	0.855145	0.63	0.128	0	9311	LOC_Os05g24010
0	0.850011	0.471	0	0	9311	LOC_Os01g43729
0	0.84941	0.775	0.446	0	9311	LOC_Os09g39550
0	0.829917	0.978	0.913	0	9311	LOC_Os07g30970
0	0.82443	0.547	0	0	9311	EVM019481
0	0.812483	0.609	0.064	0	9311	LOC_Os03g29350
0	0.808933	0.92	0.692	0	9311	LOC_Os08g37444
0	0.806353	0.457	0	0	9311	EVM019851
0	0.803631	0.688	0.23	0	9311	LOC_Os08g38220
0	0.803562	0.872	0.561	0	9311	LOC_Os06g41770
0	0.801995	0.665	0.102	0	9311	LOC_Os07g07240
0	0.797376	0.626	0.027	0	9311	LOC_Os09g36100
0	0.795776	0.531	0	0	9311	LOC_Os08g20594
0	0.792272	0.58	0.095	0	9311	LOC_Os04g51940
0	0.790717	0.688	0.132	0	9311	LOC_Os02g56560
0	0.789252	0.988	0.89	0	9311	LOC_Os04g30420
0	0.785598	0.622	0.12	0	9311	LOC_Os08g44820
0	0.778781	0.797	0.373	0	9311	LOC_Os03g20949
0	0.776602	0.568	0.041	0	9311	LOC_Os02g48190
0	0.775113	0.648	0.18	0	9311	LOC_Os09g38750
0	0.772853	0.47	0	0	9311	LOC_Os01g67824
0	0.768932	0.512	0.006	0	9311	LOC_Os03g22270
0	0.768559	0.588	0	0	9311	LOC_Os10g29559
0	0.763093	0.586	0	0	9311	LOC_Os06g39902
0	0.75851	0.87	0.647	0	9311	LOC_Os01g37800
0	0.742461	0.581	0.055	0	9311	LOC_Os04g42480
0	0.73946	0.513	0	0	9311	EVM029068
0	0.727897	0.522	0	0	9311	LOC_Os01g57119
0	0.71208	0.526	0	0	9311	LOC_Os01g01704
0	0.709644	0.473	0	0	9311	LOC_Os03g19049
0	0.694146	0.488	0.018	0	9311	LOC_Os01g05810
0	0.672082	0.523	0.057	0	9311	LOC_Os03g06620
0	0.668408	0.548	0.076	0	9311	LOC_Os06g49700
0	0.634263	0.473	0	0	9311	LOC_Os02g10374
0	0.615232	0.459	0	0	9311	LOC_Os11g23824
0	0.567679	0.981	0.998	0	9311	LOC_Os03g40920
1.75291e-306	0.79805	0.647	0.177	4.54038e-302	9311	LOC_Os12g32190
2.15643e-306	0.608225	0.448	0	5.5856e-302	9311	LOC_Os12g15884
1.01466e-302	0.873061	0.826	0.463	2.62816e-298	9311	LOC_Os05g41590
2.96526e-300	0.76126	0.916	0.679	7.68061e-296	9311	LOC_Os07g33270
8.19147e-298	0.800856	0.454	0.011	2.12175e-293	9311	LOC_Os06g49840
6.46203e-296	0.896164	0.914	0.673	1.67379e-291	9311	LOC_Os03g55980
1.04199e-293	0.757483	0.434	0	2.69896e-289	9311	LOC_Os01g14709
3.04334e-293	0.621308	0.433	0	7.88287e-289	9311	LOC_Os09g30254
3.27665e-289	0.846662	0.859	0.637	8.48719e-285	9311	LOC_Os10g35630
7.7682e-289	0.547009	0.428	0	2.01212e-284	9311	LOC_Os05g49270
1.91644e-287	0.779239	0.751	0.39	4.96396e-283	9311	LOC_Os01g57260
1.31843e-285	0.642476	0.424	0	3.415e-281	9311	LOC_Os01g64644
1.09678e-284	0.565749	0.423	0	2.84089e-280	9311	LOC_Os12g34045
1.09678e-284	0.628026	0.423	0	2.84089e-280	9311	LOC_Os04g50950
5.36264e-284	0.528455	0.422	0	1.38903e-279	9311	LOC_Os09g07615
1.51577e-283	0.562189	0.427	0.003	3.92614e-279	9311	LOC_Os01g56300
6.35328e-282	0.709738	0.727	0.357	1.64563e-277	9311	LOC_Os06g49780
1.05201e-281	0.53882	0.42	0	2.72491e-277	9311	LOC_Os05g43245
2.8121e-279	0.893269	0.682	0.228	7.28389e-275	9311	LOC_Os05g45070
3.3063e-278	0.673025	0.921	0.747	8.56399e-274	9311	LOC_Os04g21950
7.52421e-277	0.727873	0.729	0.315	1.94892e-272	9311	LOC_Os02g39790
1.09512e-276	0.638634	0.414	0	2.83659e-272	9311	LOC_Os02g05329
7.16209e-275	0.595093	0.412	0	1.85513e-270	9311	LOC_Os01g42016
3.42496e-274	0.60917	0.411	0	8.87133e-270	9311	LOC_Os04g15586
6.56708e-273	0.763839	0.575	0.162	1.70101e-268	9311	LOC_Os05g44170
1.04923e-271	0.638841	0.408	0	2.71771e-267	9311	LOC_Os04g52464
1.44304e-271	0.680436	0.417	0.006	3.73775e-267	9311	LOC_Os02g42585
4.65327e-269	0.770595	0.917	0.763	1.20529e-264	9311	LOC_Os01g47690
1.48665e-268	0.609571	0.404	0	3.85072e-264	9311	LOC_Os05g43629
1.4921e-266	0.755116	0.709	0.294	3.86485e-262	9311	LOC_Os04g42600
1.33255e-265	0.561819	0.461	0.041	3.45156e-261	9311	LOC_Os02g46260
3.40907e-265	0.584694	0.4	0	8.83018e-261	9311	LOC_Os07g35180
7.41826e-264	0.62561	0.933	0.75	1.92148e-259	9311	LOC_Os05g27930
1.27418e-263	0.73934	0.429	0.02	3.30038e-259	9311	LOC_Os06g07030
9.69329e-263	0.642386	0.397	0	2.51076e-258	9311	LOC_Os06g01879
1.77616e-262	0.651899	0.943	0.777	4.60061e-258	9311	LOC_Os03g29240
5.01195e-262	0.865042	0.593	0.159	1.29819e-257	9311	LOC_Os07g39210
2.08153e-259	0.487202	0.393	0	5.39158e-255	9311	LOC_Os04g32043
6.98662e-259	0.651509	0.561	0.151	1.80967e-254	9311	LOC_Os01g43420
9.61174e-259	0.772347	0.392	0	2.48963e-254	9311	LOC_Os01g27260
2.59164e-257	0.977738	0.46	0.046	6.71286e-253	9311	LOC_Os04g05650
1.85363e-256	0.690253	0.711	0.32	4.80127e-252	9311	LOC_Os01g06590
7.15174e-256	0.575177	0.389	0	1.85244e-251	9311	LOC_Os01g34974
1.16598e-255	0.580938	0.551	0.135	3.02012e-251	9311	LOC_Os07g38970
5.61673e-255	0.952163	0.398	0.007	1.45485e-250	9311	LOC_Os06g38710
1.12169e-254	0.503133	0.412	0.015	2.90541e-250	9311	LOC_Os01g66350
5.92168e-254	0.685241	0.898	0.6	1.53383e-249	9311	LOC_Os02g11870
1.88232e-253	0.449133	0.386	0	4.8756e-249	9311	EVM014147
3.24126e-253	0.601729	0.445	0.037	8.39551e-249	9311	LOC_Os01g72970
9.70746e-253	0.509478	0.425	0.026	2.51443e-248	9311	LOC_Os05g04340
1.07011e-251	0.52055	0.384	0	2.77179e-247	9311	LOC_Os01g24255
2.9378e-251	0.680983	0.626	0.225	7.6095e-247	9311	LOC_Os06g39912
3.18734e-250	0.687567	0.519	0.117	8.25586e-246	9311	LOC_Os03g37090
1.24818e-249	0.62963	0.451	0.052	3.23302e-245	9311	LOC_Os03g55670
1.25124e-248	0.529523	0.467	0.061	3.24096e-244	9311	LOC_Os01g51280
4.78025e-248	0.699317	0.968	0.966	1.23818e-243	9311	LOC_Os11g43900
7.77035e-248	0.540436	0.433	0.032	2.01268e-243	9311	LOC_Os03g31570
9.12682e-247	0.573846	0.401	0.016	2.36403e-242	9311	LOC_Os04g50216
4.36034e-245	0.918023	0.476	0.07	1.12941e-240	9311	LOC_Os02g52540
7.59134e-245	0.607414	0.399	0.016	1.96631e-240	9311	LOC_Os04g57970
7.67795e-245	0.720182	0.775	0.442	1.98874e-240	9311	LOC_Os04g53190
1.6567e-244	0.464249	0.375	0	4.29118e-240	9311	LOC_Os03g43989
1.66458e-243	0.685167	0.594	0.205	4.31161e-239	9311	LOC_Os03g08020
9.88675e-242	0.484602	0.397	0.016	2.56087e-237	9311	LOC_Os01g14860
1.07227e-241	0.498649	0.371	0	2.77739e-237	9311	LOC_Os12g01030
2.89543e-241	0.716431	0.371	0	7.49974e-237	9311	LOC_Os04g56044
1.9159e-240	0.811583	0.605	0.187	4.96257e-236	9311	LOC_Os03g62480
2.18233e-240	0.730438	0.391	0.013	5.65266e-236	9311	LOC_Os04g53606
2.5093e-239	0.490086	0.368	0	6.49959e-235	9311	LOC_Os10g34803
2.5093e-239	0.503808	0.368	0	6.4996e-235	9311	LOC_Os05g01799
4.01065e-239	0.718472	0.721	0.363	1.03884e-234	9311	LOC_Os02g39400
4.84228e-238	0.678446	0.772	0.436	1.25425e-233	9311	LOC_Os12g06780
4.69811e-237	0.639808	0.822	0.56	1.2169e-232	9311	LOC_Os03g59710
3.90826e-236	0.840203	0.953	0.823	1.01232e-231	9311	LOC_Os02g37300
1.0438e-232	0.581883	0.394	0.02	2.70366e-228	9311	LOC_Os11g10760
2.35475e-232	0.655328	0.599	0.208	6.09928e-228	9311	LOC_Os12g39640
3.54003e-232	1.11491	0.587	0.206	9.16937e-228	9311	LOC_Os09g35010
2.14036e-231	0.488309	0.394	0.023	5.54396e-227	9311	LOC_Os04g51950
2.67293e-229	0.430702	0.356	0	6.92341e-225	9311	LOC_Os06g50818
5.06377e-229	0.808238	0.922	0.765	1.31162e-224	9311	LOC_Os01g58150
5.55078e-229	0.481067	0.357	0.001	1.43776e-224	9311	LOC_Os09g08910
8.59536e-228	0.645182	0.714	0.326	2.22637e-223	9311	LOC_Os09g29170
8.45227e-227	1.05027	0.93	0.785	2.18931e-222	9311	LOC_Os11g10470
1.63644e-226	1.00665	0.872	0.679	4.23871e-222	9311	LOC_Os01g57470
3.34729e-225	0.569911	0.362	0.007	8.67014e-221	9311	LOC_Os02g26770
3.36927e-225	0.479486	0.399	0.032	8.72707e-221	9311	LOC_Os02g38080
8.09165e-224	0.427083	0.349	0	2.0959e-219	9311	EVM030255
8.66088e-224	0.877855	0.612	0.281	2.24334e-219	9311	LOC_Os07g48780
2.46632e-223	0.653282	0.379	0.021	6.38826e-219	9311	LOC_Os01g72100
4.34118e-223	0.857908	0.564	0.175	1.12445e-218	9311	LOC_Os01g17330
5.04952e-223	0.713735	0.502	0.124	1.30793e-218	9311	LOC_Os01g56570
9.24239e-223	0.6329	0.54	0.14	2.39396e-218	9311	LOC_Os07g31720
2.3754e-222	0.519211	0.347	0	6.15275e-218	9311	LOC_Os10g39406
2.3754e-222	0.724626	0.347	0	6.15275e-218	9311	LOC_Os08g05964
5.88758e-220	0.626316	0.884	0.744	1.525e-215	9311	LOC_Os01g58220
1.43571e-219	0.521582	0.463	0.092	3.71877e-215	9311	LOC_Os02g25060
3.23208e-219	1.2278	0.343	0	8.37174e-215	9311	LOC_Os05g10330
3.28623e-219	0.505432	0.461	0.087	8.512e-215	9311	LOC_Os04g56800
2.55117e-218	1.22679	0.566	0.197	6.60805e-214	9311	LOC_Os02g13660
1.73358e-217	0.510116	0.411	0.047	4.49031e-213	9311	LOC_Os06g07580
2.6329e-216	0.541042	0.339	0	6.81975e-212	9311	LOC_Os11g42989
4.24472e-216	0.850843	0.339	0	1.09947e-211	9311	LOC_Os03g35873
4.35525e-216	0.477001	0.373	0.021	1.1281e-211	9311	LOC_Os02g46660
1.10224e-215	0.825521	0.533	0.143	2.85501e-211	9311	LOC_Os11g30290
2.86303e-215	0.429783	0.338	0	7.41582e-211	9311	LOC_Os06g05464
3.53044e-215	0.52826	0.525	0.14	9.14455e-211	9311	LOC_Os05g43570
1.21678e-213	0.570862	0.947	0.85	3.15171e-209	9311	LOC_Os04g53620
1.79395e-213	0.520293	0.341	0.003	4.64668e-209	9311	LOC_Os03g18400
1.23066e-212	0.990562	0.551	0.153	3.18767e-208	9311	LOC_Os01g72150
2.50466e-212	0.648835	0.483	0.119	6.48757e-208	9311	LOC_Os09g39440
2.98181e-212	0.633135	0.823	0.547	7.72348e-208	9311	LOC_Os08g43270
4.02644e-212	0.468347	0.351	0.009	1.04293e-207	9311	LOC_Os06g12390
9.28686e-212	0.56323	0.333	0	2.40548e-207	9311	LOC_Os06g15754
4.14478e-211	0.786261	0.617	0.265	1.07358e-206	9311	LOC_Os01g51410
5.32688e-210	0.553922	0.576	0.206	1.37977e-205	9311	LOC_Os06g35410
6.98497e-209	0.438619	0.35	0.011	1.80925e-204	9311	LOC_Os11g10070
2.29019e-208	0.624336	0.405	0.05	5.93206e-204	9311	LOC_Os08g42590
1.89714e-207	0.506757	0.328	0	4.91396e-203	9311	LOC_Os01g48770
2.70752e-207	0.445608	0.332	0.003	7.01302e-203	9311	LOC_Os04g37890
5.16983e-206	0.541575	0.416	0.065	1.33909e-201	9311	LOC_Os01g49026
1.18582e-205	0.521526	0.49	0.12	3.07151e-201	9311	LOC_Os03g31230
4.95517e-205	0.41493	0.33	0.003	1.28349e-200	9311	LOC_Os03g60950
5.34306e-205	0.390227	0.324	0	1.38396e-200	9311	LOC_Os09g35560
4.25583e-204	0.824325	0.469	0.116	1.10235e-199	9311	LOC_Os01g01870
1.30981e-203	0.863418	0.887	0.738	3.39267e-199	9311	LOC_Os03g60540
1.34622e-202	0.675596	0.783	0.481	3.48697e-198	9311	LOC_Os02g10730
3.99785e-201	1.16451	0.975	0.97	1.03552e-196	9311	LOC_Os11g04409
2.38852e-200	0.744629	0.377	0.036	6.18674e-196	9311	LOC_Os04g52750
1.00576e-199	0.836109	0.317	0	2.60512e-195	9311	LOC_Os01g42864
7.14199e-199	0.709186	0.93	0.818	1.84992e-194	9311	LOC_Os09g25760
3.46025e-198	0.626186	0.86	0.589	8.96275e-194	9311	LOC_Os02g38050
1.18693e-196	0.392196	0.34	0.016	3.0744e-192	9311	LOC_Os01g51420
1.18724e-196	0.570736	0.319	0.003	3.07518e-192	9311	LOC_Os05g05670
1.49806e-196	0.50002	0.477	0.118	3.88026e-192	9311	LOC_Os03g52760
1.68337e-196	0.405936	0.313	0	4.36027e-192	9311	LOC_Os01g46709
1.36344e-195	0.523392	0.498	0.144	3.53159e-191	9311	LOC_Os02g48670
1.6987e-195	0.402827	0.312	0	4.39998e-191	9311	LOC_Os05g16744
3.1176e-195	0.674819	0.886	0.723	8.0752e-191	9311	LOC_Os10g38580
4.2298e-195	0.483778	0.333	0.013	1.0956e-190	9311	LOC_Os10g25150
1.00096e-194	0.323242	0.997	0.999	2.59268e-190	9311	LOC_Os07g02340
6.80764e-194	0.473874	0.31	0	1.76332e-189	9311	LOC_Os04g17664
9.86588e-194	0.583687	0.542	0.166	2.55546e-189	9311	LOC_Os05g41380
2.09174e-193	0.735204	0.873	0.672	5.41801e-189	9311	LOC_Os01g32380
2.23574e-192	0.739649	0.517	0.174	5.79101e-188	9311	LOC_Os06g43810
2.46239e-192	0.550041	0.695	0.384	6.37809e-188	9311	LOC_Os02g57650
4.27776e-192	0.435886	0.307	0	1.10802e-187	9311	LOC_Os11g29614
6.77159e-192	0.396732	0.307	0	1.75398e-187	9311	LOC_Os03g19959
9.34782e-192	1.37492	0.91	0.889	2.42127e-187	9311	LOC_Os12g04204
2.68363e-191	0.449449	0.306	0	6.95114e-187	9311	LOC_Os08g14108
2.68363e-191	0.728646	0.306	0	6.95114e-187	9311	LOC_Os10g38189
8.88924e-191	0.553114	0.951	0.82	2.30249e-186	9311	LOC_Os09g21210
1.0621e-190	0.504293	0.305	0	2.75106e-186	9311	LOC_Os01g66840
2.12962e-190	0.496672	0.461	0.119	5.51614e-186	9311	LOC_Os12g29340
2.18302e-190	0.552485	0.628	0.28	5.65445e-186	9311	LOC_Os09g29300
4.41833e-190	0.6048	0.472	0.141	1.14444e-185	9311	LOC_Os05g01600
1.32372e-189	0.54917	0.582	0.225	3.42869e-185	9311	LOC_Os07g47350
1.09472e-188	0.554607	0.644	0.311	2.83554e-184	9311	LOC_Os03g01910
9.39726e-188	0.63576	0.41	0.081	2.43408e-183	9311	LOC_Os04g40630
1.01061e-187	0.43691	0.301	0	2.61768e-183	9311	LOC_Os01g05714
3.96744e-187	0.418223	0.3	0	1.02765e-182	9311	EVM036215
3.96744e-187	0.429974	0.3	0	1.02765e-182	9311	LOC_Os01g33204
9.86592e-187	0.370401	0.3	0	2.55547e-182	9311	LOC_Os07g44290
4.2117e-186	0.6311	0.418	0.076	1.09092e-181	9311	LOC_Os09g36950
9.59556e-186	0.351397	0.298	0	2.48544e-181	9311	LOC_Os12g12334
1.51169e-185	0.379821	0.298	0	3.91558e-181	9311	LOC_Os02g34729
1.46371e-184	0.374384	0.297	0	3.79129e-180	9311	LOC_Os07g25196
9.85875e-184	0.655827	1	1	2.55361e-179	9311	LOC_Os08g10480
1.41198e-183	0.605685	0.296	0	3.65732e-179	9311	LOC_Os09g25749
1.92096e-183	0.661514	0.841	0.61	4.97568e-179	9311	LOC_Os07g33280
3.98472e-183	1.07101	0.947	0.851	1.03212e-178	9311	LOC_Os11g41150
1.09271e-182	0.593632	0.79	0.59	2.83034e-178	9311	LOC_Os02g52430
1.29328e-182	0.91402	0.726	0.455	3.34984e-178	9311	LOC_Os01g26664
5.4531e-182	0.551461	0.336	0.023	1.41246e-177	9311	LOC_Os01g55320
8.27262e-182	1.03106	0.293	0	2.14277e-177	9311	LOC_Os01g27609
1.01781e-181	0.397183	0.334	0.022	2.63633e-177	9311	LOC_Os11g05870
3.94458e-181	0.696996	0.377	0.055	1.02172e-176	9311	LOC_Os02g41580
6.35407e-181	0.88312	0.503	0.175	1.64583e-176	9311	LOC_Os01g52230
5.55888e-180	0.698474	0.721	0.442	1.43986e-175	9311	LOC_Os05g50180
1.19358e-179	0.608556	0.552	0.209	3.0916e-175	9311	LOC_Os05g24550
8.55914e-179	0.627609	0.787	0.534	2.21699e-174	9311	LOC_Os01g64170
2.35216e-178	0.686847	0.782	0.588	6.09256e-174	9311	LOC_Os06g15990
6.72184e-178	0.371382	0.288	0	1.74109e-173	9311	LOC_Os02g57919
1.64841e-177	0.431977	0.287	0	4.2697e-173	9311	LOC_Os03g28180
1.67228e-177	0.618715	0.871	0.65	4.33154e-173	9311	LOC_Os01g53520
2.32703e-177	0.615808	0.703	0.413	6.02747e-173	9311	LOC_Os03g07380
2.4303e-177	0.481843	0.99	0.966	6.29496e-173	9311	LOC_Os06g11130
4.03017e-177	0.56184	0.366	0.046	1.04389e-172	9311	LOC_Os09g36790
4.25317e-177	0.550212	0.596	0.269	1.10166e-172	9311	LOC_Os03g07430
6.32339e-177	0.352421	0.286	0	1.63788e-172	9311	EVM021700
2.96256e-176	0.556777	0.418	0.09	7.67362e-172	9311	LOC_Os02g50340
4.86155e-176	0.402167	0.305	0.01	1.25924e-171	9311	LOC_Os03g30220
8.41713e-176	0.533924	0.965	0.892	2.18021e-171	9311	LOC_Os03g08330
3.29736e-174	0.355932	0.283	0	8.54083e-170	9311	LOC_Os01g73011
4.40464e-174	0.494943	0.424	0.098	1.14089e-169	9311	LOC_Os07g43970
4.26076e-173	0.351612	0.303	0.012	1.10362e-168	9311	LOC_Os03g21690
4.69399e-173	0.536503	0.87	0.704	1.21584e-168	9311	LOC_Os09g16760
1.5725e-172	0.519864	0.519	0.202	4.07309e-168	9311	LOC_Os07g42890
3.86552e-172	1.24183	0.8	0.515	1.00125e-167	9311	LOC_Os01g72009
1.05808e-171	1.1647	0.555	0.233	2.74063e-167	9311	LOC_Os08g39300
1.60646e-171	0.675416	0.576	0.231	4.16104e-167	9311	LOC_Os03g41390
2.48849e-171	0.769737	0.782	0.545	6.44569e-167	9311	LOC_Os02g52170
3.1191e-171	0.516551	0.336	0.032	8.07909e-167	9311	LOC_Os02g40900
9.85042e-171	0.343711	0.278	0	2.55145e-166	9311	LOC_Os08g38410
3.28572e-170	0.691537	0.966	0.916	8.51068e-166	9311	LOC_Os02g03710
1.40389e-169	0.419631	0.276	0	3.63636e-165	9311	LOC_Os06g48520
5.2896e-169	0.435095	0.275	0	1.37011e-164	9311	LOC_Os03g64264
5.2896e-169	0.36475	0.275	0	1.37011e-164	9311	LOC_Os05g11005
7.11424e-169	0.516205	0.519	0.178	1.84273e-164	9311	LOC_Os05g50810
8.51538e-169	0.608195	0.806	0.574	2.20565e-164	9311	LOC_Os01g09770
1.27988e-168	0.323524	0.275	0	3.31513e-164	9311	LOC_Os03g62808
1.1626e-167	0.370732	0.274	0	3.01136e-163	9311	LOC_Os02g46424
1.45739e-167	0.877093	0.908	0.846	3.77494e-163	9311	LOC_Os12g36240
1.83296e-167	0.499432	0.84	0.76	4.74773e-163	9311	LOC_Os09g20660
3.66434e-167	0.482469	0.438	0.122	9.49136e-163	9311	LOC_Os08g37690
6.14839e-167	0.69073	0.294	0.012	1.59256e-162	9311	LOC_Os01g12570
7.47803e-167	0.708096	0.539	0.211	1.93696e-162	9311	LOC_Os01g74450
1.45912e-166	0.596326	0.423	0.093	3.77941e-162	9311	LOC_Os11g05614
1.63408e-166	0.865172	0.272	0	4.23258e-162	9311	LOC_Os03g02771
2.94249e-166	0.503156	0.995	0.994	7.62163e-162	9311	LOC_Os06g04240
3.93899e-166	0.34951	0.271	0	1.02028e-161	9311	EVM035742
6.11431e-166	0.313558	0.271	0	1.58373e-161	9311	LOC_Os06g40415
8.54084e-166	0.562928	0.85	0.556	2.21225e-161	9311	LOC_Os08g43620
4.01965e-165	0.545681	0.675	0.331	1.04117e-160	9311	LOC_Os06g04790
7.19746e-165	0.531673	0.825	0.599	1.86429e-160	9311	LOC_Os02g54780
1.32231e-164	0.317057	0.269	0	3.42505e-160	9311	LOC_Os06g21854
1.55095e-164	0.728504	0.813	0.625	4.01726e-160	9311	LOC_Os01g62230
1.62927e-164	0.531792	0.451	0.132	4.22014e-160	9311	LOC_Os04g34030
1.83304e-163	0.340573	0.268	0	4.74794e-159	9311	LOC_Os08g03584
1.51246e-162	0.382513	0.323	0.032	3.91757e-158	9311	LOC_Os10g20240
1.54215e-162	0.445392	0.35	0.049	3.99449e-158	9311	LOC_Os03g05160
1.78401e-162	0.670853	0.835	0.659	4.62094e-158	9311	LOC_Os05g35740
2.65554e-162	0.344326	0.312	0.026	6.87838e-158	9311	LOC_Os03g55389
7.19945e-162	0.325885	0.271	0.003	1.8648e-157	9311	LOC_Os02g56760
9.36967e-162	0.361803	0.265	0	2.42693e-157	9311	LOC_Os06g17076
9.36967e-162	0.578258	0.265	0	2.42693e-157	9311	LOC_Os01g61849
1.82203e-161	0.48438	0.999	1	4.71941e-157	9311	LOC_Os07g08840
2.88742e-161	0.393678	0.347	0.049	7.479e-157	9311	LOC_Os03g60130
6.87792e-160	0.385315	0.39	0.083	1.78152e-155	9311	LOC_Os01g12800
1.13011e-159	0.302519	0.262	0	2.92722e-155	9311	LOC_Os06g48749
3.85181e-159	0.39423	0.977	0.96	9.97697e-155	9311	LOC_Os06g11135
9.9251e-159	0.322276	0.261	0	2.5708e-154	9311	LOC_Os10g02936
1.90732e-158	0.419925	0.372	0.074	4.94034e-154	9311	LOC_Os09g13870
2.78392e-158	0.367879	0.33	0.041	7.21092e-154	9311	LOC_Os02g01240
3.64889e-158	0.306876	0.26	0	9.45135e-154	9311	LOC_Os09g38079
1.38639e-157	0.581069	0.773	0.501	3.59102e-153	9311	LOC_Os08g37630
2.06632e-157	0.311948	0.259	0	5.35218e-153	9311	LOC_Os09g14580
8.42777e-157	0.489933	0.332	0.042	2.18296e-152	9311	LOC_Os01g61680
8.75479e-156	0.313036	0.264	0.003	2.26767e-151	9311	LOC_Os07g06130
5.66899e-155	0.428952	0.99	0.998	1.46838e-150	9311	LOC_Os03g30430
5.69851e-155	0.50946	0.256	0	1.47603e-150	9311	LOC_Os04g49660
1.57543e-154	0.481766	0.527	0.219	4.08068e-150	9311	LOC_Os02g55080
1.65157e-154	0.634019	0.358	0.062	4.27789e-150	9311	LOC_Os07g48830
4.91671e-154	0.331412	0.254	0	1.27353e-149	9311	LOC_Os08g02905
5.18755e-154	0.383384	0.305	0.028	1.34368e-149	9311	LOC_Os06g40120
5.71223e-154	0.407677	0.322	0.037	1.47958e-149	9311	LOC_Os01g09570
1.54109e-153	0.461588	0.962	0.935	3.99173e-149	9311	LOC_Os04g42090
3.78797e-153	0.467799	0.493	0.179	9.8116e-149	9311	LOC_Os02g36340
7.06273e-153	0.729321	0.853	0.71	1.82939e-148	9311	LOC_Os02g19770
1.21106e-152	0.29851	0.279	0.014	3.13689e-148	9311	LOC_Os12g41700
2.39705e-152	0.340841	0.302	0.028	6.20883e-148	9311	LOC_Os06g17390
2.52271e-152	0.472606	0.508	0.195	6.53432e-148	9311	LOC_Os08g01290
3.62166e-152	0.500583	0.251	0	9.38083e-148	9311	LOC_Os10g38540
1.11482e-151	0.524864	0.673	0.426	2.8876e-147	9311	LOC_Os08g16559
1.21765e-151	0.351264	0.31	0.035	3.15395e-147	9311	LOC_Os07g49240
2.04964e-151	0.535268	0.476	0.182	5.30899e-147	9311	LOC_Os12g25210
2.62441e-151	0.593431	0.667	0.393	6.79776e-147	9311	LOC_Os06g06980
2.41494e-150	0.534192	0.63	0.298	6.25518e-146	9311	LOC_Os03g04770
3.23727e-148	0.580585	0.617	0.342	8.38517e-144	9311	LOC_Os01g41010
4.22415e-148	0.333257	0.303	0.032	1.09414e-143	9311	LOC_Os07g43060
6.20094e-148	0.482852	0.708	0.451	1.60617e-143	9311	LOC_Os05g04620
1.18245e-147	0.287415	0.247	0.001	3.06279e-143	9311	LOC_Os02g09920
2.42763e-147	0.406496	0.244	0	6.28806e-143	9311	LOC_Os08g37500
5.58415e-147	0.383668	0.314	0.039	1.44641e-142	9311	LOC_Os09g34280
6.08973e-147	0.577838	0.541	0.24	1.57736e-142	9311	LOC_Os07g38570
7.08401e-146	0.464053	0.42	0.12	1.8349e-141	9311	LOC_Os04g52500
8.18572e-146	0.408128	0.399	0.105	2.12026e-141	9311	LOC_Os12g08280
9.82422e-146	0.726958	0.775	0.54	2.54467e-141	9311	LOC_Os09g39940
1.41961e-145	0.324808	0.25	0.004	3.67708e-141	9311	LOC_Os11g06240
1.7003e-145	0.284281	0.242	0	4.40411e-141	9311	LOC_Os01g26996
5.5621e-145	0.464026	0.898	0.761	1.4407e-140	9311	LOC_Os05g23130
1.68937e-144	0.331435	0.268	0.015	4.37581e-140	9311	LOC_Os02g07680
7.17442e-144	0.488738	0.327	0.052	1.85832e-139	9311	LOC_Os03g49430
7.69439e-144	0.314445	0.239	0	1.993e-139	9311	LOC_Os02g58324
9.77151e-144	0.296047	0.261	0.012	2.53102e-139	9311	LOC_Os02g47220
2.44524e-143	0.406655	0.984	0.975	6.33367e-139	9311	LOC_Os03g20370
7.60433e-143	0.372223	0.306	0.038	1.96967e-138	9311	LOC_Os02g52620
9.71028e-143	0.287857	0.238	0	2.51516e-138	9311	LOC_Os02g01360
2.25824e-142	0.301927	0.237	0	5.8493e-138	9311	LOC_Os03g03119
2.96315e-142	0.662014	0.603	0.335	7.67516e-138	9311	LOC_Os11g07680
4.07319e-142	0.635051	0.697	0.434	1.05504e-137	9311	LOC_Os06g44160
5.29377e-142	0.399395	0.267	0.016	1.37119e-137	9311	LOC_Os03g07610
5.68666e-142	0.315101	0.261	0.013	1.47296e-137	9311	LOC_Os01g03760
7.67388e-142	0.448852	0.851	0.637	1.98769e-137	9311	LOC_Os01g56930
2.83105e-141	0.358908	0.236	0	7.33299e-137	9311	LOC_Os04g56417
3.62716e-141	0.530313	0.506	0.223	9.39506e-137	9311	LOC_Os04g31110
5.37564e-140	0.272349	0.234	0	1.3924e-135	9311	LOC_Os05g07729
5.78249e-140	0.606033	0.86	0.799	1.49778e-135	9311	LOC_Os07g42200
9.64146e-140	0.321734	0.24	0.003	2.49733e-135	9311	LOC_Os10g40390
1.02992e-139	0.423535	0.301	0.038	2.66771e-135	9311	LOC_Os02g57720
9.96954e-139	0.405952	0.351	0.077	2.58231e-134	9311	LOC_Os07g45260
1.01388e-138	0.57086	0.232	0	2.62615e-134	9311	LOC_Os04g34600
1.66831e-138	0.820773	0.481	0.179	4.32125e-134	9311	LOC_Os11g05170
2.34366e-138	0.417883	0.231	0	6.07055e-134	9311	LOC_Os06g35564
3.56253e-138	0.322326	0.231	0	9.22768e-134	9311	LOC_Os03g42464
6.99191e-138	0.496498	0.249	0.009	1.81104e-133	9311	LOC_Os11g37960
8.2283e-138	0.362043	0.231	0	2.13129e-133	9311	LOC_Os04g44314
1.04748e-137	0.311825	0.24	0.005	2.7132e-133	9311	LOC_Os03g57680
1.66494e-137	0.60831	0.614	0.328	4.31252e-133	9311	LOC_Os08g35600
1.9041e-137	0.606509	0.598	0.288	4.93199e-133	9311	LOC_Os05g41460
4.9435e-137	0.34874	0.284	0.03	1.28046e-132	9311	LOC_Os05g48570
6.65497e-137	0.319982	0.229	0	1.72377e-132	9311	LOC_Os12g07714
7.69436e-137	0.531393	0.968	0.949	1.99299e-132	9311	LOC_Os08g04370
1.30044e-136	0.489925	0.293	0.039	3.36839e-132	9311	LOC_Os06g37070
6.61303e-136	0.500246	0.606	0.316	1.71291e-131	9311	LOC_Os02g47090
8.13936e-136	0.279823	0.228	0	2.10826e-131	9311	EVM031447
8.13936e-136	0.288845	0.228	0	2.10826e-131	9311	LOC_Os05g34240
8.13936e-136	0.276818	0.228	0	2.10826e-131	9311	LOC_Os04g43534
1.88767e-135	0.500371	0.635	0.384	4.88944e-131	9311	LOC_Os10g42190
2.84127e-135	0.271704	0.227	0	7.35945e-131	9311	EVM020728
2.9421e-135	0.501774	0.58	0.297	7.62063e-131	9311	LOC_Os02g56250
4.50364e-135	0.512742	0.484	0.222	1.16653e-130	9311	LOC_Os07g12170
7.95234e-135	0.518119	0.359	0.076	2.05982e-130	9311	LOC_Os01g53350
1.07964e-134	0.520433	0.935	0.816	2.79648e-130	9311	LOC_Os12g29400
1.37806e-134	0.41719	0.447	0.153	3.56946e-130	9311	LOC_Os04g52600
1.62585e-134	0.402128	0.377	0.097	4.21128e-130	9311	LOC_Os02g04010
2.27613e-134	0.392422	0.225	0	5.89564e-130	9311	LOC_Os02g24579
2.32199e-134	0.390706	0.392	0.113	6.01443e-130	9311	LOC_Os09g36450
6.45377e-134	0.39893	0.319	0.053	1.67165e-129	9311	LOC_Os11g29630
1.559e-133	0.526474	0.708	0.494	4.03813e-129	9311	LOC_Os03g11060
1.93471e-133	0.575994	0.432	0.157	5.01128e-129	9311	LOC_Os03g28330
4.72096e-133	0.340061	0.262	0.021	1.22282e-128	9311	LOC_Os12g04020
5.07082e-133	0.652362	0.654	0.387	1.31344e-128	9311	LOC_Os02g09990
6.30991e-133	0.288715	0.223	0	1.63439e-128	9311	LOC_Os08g06344
1.70934e-132	0.33859	0.251	0.014	4.42753e-128	9311	LOC_Os07g13800
2.18831e-132	0.279024	0.222	0	5.66816e-128	9311	EVM022699
3.31146e-132	0.333819	0.222	0	8.57736e-128	9311	LOC_Os01g43639
4.16454e-132	0.385431	0.323	0.058	1.0787e-127	9311	LOC_Os08g34240
4.35148e-132	0.50071	0.56	0.316	1.12712e-127	9311	LOC_Os04g45910
1.06915e-131	0.521894	0.6	0.336	2.76931e-127	9311	LOC_Os05g48980
1.22704e-131	0.256158	0.226	0.003	3.17829e-127	9311	LOC_Os11g01510
1.73411e-131	0.287021	0.221	0	4.49168e-127	9311	LOC_Os11g02600
3.96507e-131	0.264665	0.221	0	1.02703e-126	9311	LOC_Os05g43059
9.40649e-131	0.379187	0.37	0.099	2.43647e-126	9311	LOC_Os06g03682
2.35771e-130	0.737279	0.801	0.671	6.10695e-126	9311	LOC_Os02g41820
4.72461e-130	0.300769	0.219	0	1.22377e-125	9311	LOC_Os12g34012
6.17956e-130	0.466003	0.504	0.206	1.60063e-125	9311	LOC_Os09g21740
1.07796e-129	0.262956	0.218	0	2.79213e-125	9311	LOC_Os05g46845
1.93582e-129	0.397524	0.38	0.107	5.01416e-125	9311	LOC_Os03g43400
8.45606e-129	0.274923	0.217	0	2.19029e-124	9311	LOC_Os03g46219
9.2034e-129	0.507927	0.67	0.395	2.38387e-124	9311	LOC_Os09g38070
2.9054e-128	0.255843	0.216	0	7.52556e-124	9311	LOC_Os03g36931
6.24374e-128	0.646633	0.761	0.627	1.61725e-123	9311	LOC_Os02g52314
1.16994e-126	0.452548	0.214	0	3.03039e-122	9311	LOC_Os04g39994
2.06163e-126	0.492869	0.681	0.438	5.34005e-122	9311	LOC_Os03g50280
3.78211e-126	0.44898	0.748	0.532	9.79643e-122	9311	LOC_Os01g43370
4.0004e-126	0.259346	0.213	0	1.03618e-121	9311	LOC_Os04g55250
4.66023e-125	0.356281	0.211	0	1.20709e-120	9311	LOC_Os01g27340
4.66023e-125	0.317987	0.211	0	1.20709e-120	9311	LOC_Os08g16827
6.25038e-125	0.294318	0.279	0.039	1.61897e-120	9311	LOC_Os10g34270
1.58773e-124	0.235205	0.211	0	4.11253e-120	9311	LOC_Os06g15689
3.5847e-124	0.31724	0.276	0.037	9.28508e-120	9311	LOC_Os03g21620
5.40285e-124	0.388255	0.21	0	1.39945e-119	9311	EVM014264
1.91325e-123	0.446258	0.65	0.385	4.9557e-119	9311	LOC_Os05g37130
2.00328e-123	0.325466	0.345	0.086	5.1889e-119	9311	LOC_Os03g29910
2.7602e-123	0.270955	0.209	0	7.14946e-119	9311	LOC_Os03g09049
4.14834e-123	0.364469	0.208	0	1.0745e-118	9311	LOC_Os02g38386
5.11415e-123	0.390477	0.971	0.949	1.32467e-118	9311	LOC_Os05g49890
7.75316e-123	0.303108	0.309	0.059	2.00822e-118	9311	LOC_Os03g59170
1.48335e-122	0.361701	0.337	0.081	3.84218e-118	9311	LOC_Os01g62840
3.09413e-122	0.687997	0.43	0.164	8.01442e-118	9311	LOC_Os09g27030
7.551e-122	0.291471	0.217	0.005	1.95586e-117	9311	LOC_Os11g12420
1.35857e-121	0.504676	0.25	0.025	3.51898e-117	9311	LOC_Os02g05060
2.91067e-121	0.568766	0.609	0.343	7.53921e-117	9311	LOC_Os02g39620
5.35019e-121	0.522145	0.817	0.671	1.38581e-116	9311	LOC_Os03g19720
1.22715e-120	0.412312	0.205	0	3.17855e-116	9311	LOC_Os01g48714
1.9897e-120	0.477067	0.438	0.189	5.15371e-116	9311	LOC_Os02g50174
5.25073e-120	0.282117	0.259	0.03	1.36004e-115	9311	LOC_Os07g47460
6.20623e-120	0.290589	0.204	0	1.60754e-115	9311	LOC_Os08g32579
1.00469e-119	0.453406	0.696	0.485	2.60235e-115	9311	LOC_Os08g07830
1.75001e-119	0.389479	0.308	0.062	4.53286e-115	9311	LOC_Os01g55340
2.00638e-119	0.388507	0.427	0.142	5.19691e-115	9311	LOC_Os10g17940
2.44999e-119	0.427053	0.643	0.426	6.34598e-115	9311	LOC_Os02g10720
2.49419e-119	0.524435	0.323	0.073	6.46044e-115	9311	LOC_Os01g14670
6.54608e-119	0.315005	0.311	0.064	1.69557e-114	9311	LOC_Os10g20250
1.29559e-118	0.371385	0.43	0.172	3.35583e-114	9311	LOC_Os08g45220
1.43512e-118	0.312438	0.313	0.067	3.71726e-114	9311	LOC_Os10g35960
1.57737e-118	0.250233	0.202	0	4.08571e-114	9311	LOC_Os01g18860
1.74245e-118	0.44408	0.627	0.352	4.5133e-114	9311	LOC_Os10g40550
2.3445e-118	0.516965	0.437	0.163	6.07273e-114	9311	LOC_Os06g05440
2.36218e-118	0.242555	0.201	0	6.11853e-114	9311	LOC_Os06g43169
3.05401e-118	0.465878	0.372	0.116	7.9105e-114	9311	LOC_Os01g42529
9.14503e-118	0.246021	0.211	0.005	2.36875e-113	9311	LOC_Os03g22740
1.34767e-117	0.390985	0.433	0.173	3.49073e-113	9311	LOC_Os04g49510
1.64419e-117	0.495896	0.633	0.372	4.25877e-113	9311	LOC_Os03g22820
5.94694e-117	0.224728	0.199	0	1.54038e-112	9311	LOC_Os06g08005
1.67165e-116	0.676087	0.328	0.083	4.3299e-112	9311	LOC_Os11g10590
1.77164e-116	0.310428	0.307	0.064	4.5889e-112	9311	LOC_Os02g25580
2.97448e-116	0.240884	0.198	0	7.7045e-112	9311	LOC_Os01g17034
6.65744e-116	0.462837	0.365	0.112	1.72441e-111	9311	LOC_Os04g49620
1.48462e-115	0.243298	0.197	0	3.84547e-111	9311	EVM001637
4.27693e-115	0.304651	0.265	0.037	1.10781e-110	9311	LOC_Os01g39330
1.49019e-114	0.511732	0.65	0.391	3.8599e-110	9311	LOC_Os04g40910
1.64897e-114	0.242504	0.195	0	4.27117e-110	9311	LOC_Os02g04340
1.66625e-114	0.290525	0.231	0.018	4.31593e-110	9311	LOC_Os05g11140
3.67529e-114	0.256803	0.195	0	9.51973e-110	9311	LOC_Os08g16809
5.41488e-114	0.364656	0.874	0.701	1.40256e-109	9311	LOC_Os05g12260
5.72989e-114	0.554387	0.779	0.553	1.48416e-109	9311	LOC_Os03g10050
1.14871e-113	0.608336	0.64	0.385	2.9754e-109	9311	LOC_Os05g04490
1.92189e-113	0.290314	0.298	0.061	4.97807e-109	9311	LOC_Os07g31850
2.71951e-113	0.25229	0.193	0	7.04409e-109	9311	LOC_Os01g02034
3.10942e-113	0.371533	0.381	0.137	8.05402e-109	9311	LOC_Os11g38990
4.27973e-113	0.399263	0.941	0.856	1.10854e-108	9311	LOC_Os03g12820
1.07448e-112	0.384568	0.333	0.091	2.78313e-108	9311	LOC_Os03g07170
5.15907e-112	0.258174	0.223	0.016	1.3363e-107	9311	LOC_Os10g35670
9.89645e-112	0.2314	0.191	0	2.56338e-107	9311	LOC_Os06g17120
1.44087e-111	0.461297	0.558	0.307	3.73215e-107	9311	LOC_Os03g17000
2.19656e-111	0.228228	0.19	0	5.68953e-107	9311	LOC_Os04g35226
2.2069e-111	0.396147	0.344	0.104	5.71631e-107	9311	LOC_Os11g04320
7.19027e-111	0.275705	0.241	0.028	1.86242e-106	9311	LOC_Os01g43410
1.86633e-110	0.384543	0.955	0.954	4.83418e-106	9311	LOC_Os08g42000
3.45995e-110	0.597233	0.561	0.34	8.96196e-106	9311	LOC_Os01g01450
5.52934e-110	0.225402	0.213	0.012	1.43221e-105	9311	LOC_Os04g30910
5.79766e-110	0.347784	0.382	0.136	1.50171e-105	9311	LOC_Os04g51780
7.00952e-110	0.377391	0.388	0.141	1.81561e-105	9311	LOC_Os01g42730
1.02155e-109	0.852264	0.401	0.144	2.64602e-105	9311	LOC_Os01g50104
1.03366e-109	0.446639	0.462	0.217	2.67738e-105	9311	LOC_Os03g53650
3.13234e-109	0.482161	0.53	0.269	8.11338e-105	9311	LOC_Os05g19970
3.70131e-109	0.939141	0.765	0.544	9.58714e-105	9311	LOC_Os11g30910
4.06144e-109	0.41255	0.448	0.21	1.05199e-104	9311	LOC_Os01g13660
9.78507e-109	0.302785	0.314	0.076	2.53453e-104	9311	LOC_Os12g39970
2.79505e-108	0.297242	0.253	0.035	7.23975e-104	9311	LOC_Os06g50870
3.03744e-108	0.439607	0.711	0.476	7.86758e-104	9311	LOC_Os09g28060
1.54006e-107	0.413462	0.855	0.732	3.98907e-103	9311	LOC_Os10g43060
1.76836e-107	0.318967	0.296	0.063	4.58041e-103	9311	LOC_Os06g05450
1.23106e-106	0.3581	0.414	0.156	3.1887e-102	9311	LOC_Os09g21230
1.55461e-106	0.374215	0.97	0.929	4.02675e-102	9311	LOC_Os02g55430
1.88914e-106	0.411294	0.949	0.9	4.89325e-102	9311	LOC_Os01g09080
4.58475e-106	0.297884	0.303	0.07	1.18754e-101	9311	LOC_Os02g58560
7.69143e-106	0.258714	0.199	0.008	1.99223e-101	9311	LOC_Os01g63820
9.39466e-106	0.359697	0.46	0.209	2.4334e-101	9311	LOC_Os02g09650
1.19438e-105	0.431355	0.994	0.981	3.09367e-101	9311	LOC_Os05g48930
2.06878e-105	0.504824	0.61	0.39	5.35856e-101	9311	LOC_Os08g31510
2.07877e-105	0.26185	0.241	0.032	5.38442e-101	9311	LOC_Os04g33080
2.1162e-105	0.502429	0.502	0.256	5.48139e-101	9311	LOC_Os12g32610
2.12607e-105	0.280119	0.223	0.022	5.50694e-101	9311	LOC_Os02g45320
2.38843e-105	0.275835	0.253	0.04	6.1865e-101	9311	LOC_Os08g33720
6.19029e-105	0.39524	0.385	0.128	1.60341e-100	9311	LOC_Os05g49080
6.73925e-105	0.32669	0.26	0.042	1.7456e-100	9311	LOC_Os02g13220
9.63587e-105	0.490339	0.421	0.174	2.49588e-100	9311	LOC_Os03g61240
1.07501e-104	0.545726	0.369	0.119	2.7845e-100	9311	LOC_Os04g45590
1.42779e-104	0.435674	0.656	0.433	3.69827e-100	9311	LOC_Os01g34480
1.63856e-104	0.361571	0.984	0.986	4.24421e-100	9311	LOC_Os07g34589
2.2563e-104	0.33387	0.357	0.117	5.84426e-100	9311	LOC_Os02g47570
5.39522e-104	0.226885	0.179	0	1.39747e-99	9311	LOC_Os03g24664
5.39522e-104	0.219224	0.179	0	1.39747e-99	9311	LOC_Os02g05659
6.33137e-104	0.226522	0.182	0.001	1.63995e-99	9311	LOC_Os06g48310
1.12023e-103	0.374204	0.469	0.212	2.90161e-99	9311	LOC_Os03g19020
1.73342e-103	0.421746	0.189	0.005	4.48991e-99	9311	LOC_Os11g37950
1.9322e-103	0.287492	0.266	0.047	5.00478e-99	9311	LOC_Os02g27400
6.19252e-103	0.4854	0.868	0.735	1.60399e-98	9311	LOC_Os05g41550
9.31951e-103	0.217521	0.188	0.005	2.41394e-98	9311	LOC_Os01g03820
1.24607e-102	0.321363	0.177	0	3.22757e-98	9311	LOC_Os11g19871
1.79614e-102	0.412214	0.268	0.052	4.65236e-98	9311	LOC_Os01g64790
3.04758e-102	0.268104	0.279	0.061	7.89385e-98	9311	LOC_Os05g06280
3.18489e-102	0.476649	0.975	0.943	8.2495e-98	9311	LOC_Os05g09580
6.56171e-102	0.224521	0.218	0.021	1.69961e-97	9311	LOC_Os05g04850
7.97164e-102	0.212003	0.178	0.001	2.06481e-97	9311	LOC_Os09g39462
1.20963e-101	0.236283	0.215	0.02	3.13319e-97	9311	LOC_Os06g01680
1.75943e-101	0.258719	0.248	0.04	4.55727e-97	9311	LOC_Os01g72940
2.85447e-101	0.204881	0.175	0	7.39364e-97	9311	LOC_Os09g12400
3.54686e-101	0.437269	0.736	0.53	9.18707e-97	9311	LOC_Os07g36140
9.21733e-101	0.407913	0.174	0	2.38747e-96	9311	EVM018052
1.86451e-100	0.530379	0.641	0.412	4.82946e-96	9311	LOC_Os04g41540
1.18282e-99	0.479928	0.521	0.287	3.06375e-95	9311	LOC_Os06g14420
2.12778e-99	0.32545	0.379	0.142	5.51139e-95	9311	LOC_Os01g69980
2.55324e-99	0.342466	0.332	0.097	6.61341e-95	9311	LOC_Os05g33000
2.57956e-99	0.350691	0.373	0.132	6.68156e-95	9311	LOC_Os11g41820
2.82282e-99	0.475245	0.359	0.133	7.31167e-95	9311	LOC_Os05g06520
3.37737e-99	0.234836	0.186	0.007	8.74807e-95	9311	LOC_Os07g42924
7.70832e-99	0.268431	0.258	0.047	1.99661e-94	9311	LOC_Os03g02160
8.72318e-99	0.500986	0.527	0.293	2.25948e-94	9311	LOC_Os02g09810
1.22324e-98	0.44063	0.709	0.523	3.16843e-94	9311	LOC_Os06g50330
1.46176e-98	0.219722	0.17	0	3.78625e-94	9311	LOC_Os03g59430
2.02216e-98	0.429478	0.868	0.729	5.2378e-94	9311	LOC_Os07g32570
2.15646e-98	0.320475	0.17	0	5.58567e-94	9311	LOC_Os02g53320
2.64134e-98	0.260826	0.221	0.025	6.84161e-94	9311	LOC_Os01g44050
2.97264e-98	0.55179	0.501	0.244	7.69974e-94	9311	LOC_Os12g02080
3.17915e-98	0.547277	0.67	0.427	8.23463e-94	9311	LOC_Os11g08380
1.77416e-97	0.612038	0.52	0.271	4.59543e-93	9311	LOC_Os07g28480
2.21709e-97	0.23492	0.168	0	5.74271e-93	9311	EVM020102
5.05415e-97	0.384885	0.338	0.102	1.30913e-92	9311	LOC_Os06g31090
5.10214e-97	0.236806	0.197	0.014	1.32156e-92	9311	LOC_Os12g42550
1.04564e-96	0.279595	0.167	0	2.70841e-92	9311	LOC_Os04g55709
1.04564e-96	0.228885	0.167	0	2.70841e-92	9311	LOC_Os10g06988
1.25558e-96	0.242539	0.228	0.032	3.25221e-92	9311	LOC_Os09g32040
1.50043e-96	0.268482	0.188	0.01	3.8864e-92	9311	LOC_Os07g38290
2.14874e-96	0.269012	0.195	0.013	5.56567e-92	9311	LOC_Os01g07870
3.53977e-96	0.362998	0.757	0.581	9.1687e-92	9311	LOC_Os06g49790
7.24676e-96	0.218397	0.166	0	1.87705e-91	9311	LOC_Os01g24434
8.98588e-96	0.352494	0.402	0.168	2.32752e-91	9311	LOC_Os02g42020
1.06692e-95	0.241355	0.166	0	2.76354e-91	9311	LOC_Os06g47444
1.5706e-95	0.227457	0.166	0	4.06817e-91	9311	LOC_Os04g48856
2.30141e-95	0.301999	0.264	0.055	5.96111e-91	9311	LOC_Os10g37710
3.40228e-95	0.268978	0.165	0	8.81258e-91	9311	LOC_Os07g44850
3.40228e-95	0.234175	0.165	0	8.81258e-91	9311	EVM016332
3.52184e-95	0.201425	0.171	0.003	9.12226e-91	9311	LOC_Os11g45280
4.63678e-95	0.338654	0.405	0.179	1.20102e-90	9311	LOC_Os04g56520
5.00656e-95	0.241683	0.165	0	1.2968e-90	9311	LOC_Os03g40069
7.16093e-95	0.303128	0.304	0.087	1.85482e-90	9311	LOC_Os10g35644
1.03571e-93	0.447065	0.85	0.685	2.6827e-89	9311	LOC_Os09g30486
8.30248e-93	0.287703	0.323	0.104	2.15051e-88	9311	LOC_Os04g48730
2.07567e-92	0.295103	0.186	0.012	5.37641e-88	9311	LOC_Os04g28250
3.04528e-92	0.371533	0.767	0.631	7.88788e-88	9311	LOC_Os04g42910
4.22985e-92	0.497653	0.705	0.558	1.09562e-87	9311	LOC_Os07g44610
4.99783e-92	0.32982	0.187	0.014	1.29454e-87	9311	LOC_Os05g43300
1.36595e-91	0.407566	0.768	0.601	3.53808e-87	9311	LOC_Os02g12480
1.6267e-91	0.383223	0.84	0.734	4.21347e-87	9311	LOC_Os01g16960
4.55703e-91	0.248353	0.217	0.032	1.18036e-86	9311	LOC_Os02g09530
5.12489e-91	0.217149	0.158	0	1.32745e-86	9311	LOC_Os08g04324
5.93912e-91	0.348647	0.443	0.203	1.53835e-86	9311	LOC_Os04g35540
8.99881e-91	0.27778	0.992	1	2.33087e-86	9311	LOC_Os04g57220
3.47696e-90	0.215825	0.157	0	9.00602e-86	9311	EVM021695
7.47183e-90	0.300129	0.156	0	1.93535e-85	9311	LOC_Os10g07580
1.43597e-89	0.215758	0.164	0.004	3.71944e-85	9311	LOC_Os02g39390
2.41972e-89	0.42956	0.528	0.314	6.26756e-85	9311	LOC_Os01g32780
2.64866e-89	0.39397	0.377	0.139	6.86055e-85	9311	LOC_Os04g56030
3.41776e-89	0.465866	0.782	0.633	8.85268e-85	9311	LOC_Os02g02890
7.10513e-89	0.571719	0.887	0.864	1.84037e-84	9311	LOC_Os01g27390
8.14016e-89	0.431837	0.614	0.413	2.10846e-84	9311	LOC_Os02g53870
8.2846e-89	0.265415	0.306	0.092	2.14588e-84	9311	LOC_Os01g02334
1.53701e-88	0.622346	0.649	0.431	3.98116e-84	9311	LOC_Os09g31080
3.06919e-88	0.216936	0.159	0.002	7.94982e-84	9311	LOC_Os04g40874
4.58939e-88	0.513905	0.326	0.107	1.18874e-83	9311	LOC_Os01g70500
4.91439e-88	0.425119	0.281	0.074	1.27293e-83	9311	LOC_Os01g51870
5.11088e-88	0.352441	0.459	0.24	1.32382e-83	9311	LOC_Os01g12910
8.95439e-88	0.220134	0.197	0.023	2.31937e-83	9311	LOC_Os02g48680
2.13131e-87	0.297526	0.997	0.997	5.52053e-83	9311	LOC_Os06g04030
7.14134e-87	0.260676	0.152	0	1.84975e-82	9311	LOC_Os08g05334
2.33295e-86	0.269206	0.22	0.037	6.04281e-82	9311	LOC_Os10g28060
2.4155e-86	0.251427	0.153	0.001	6.25663e-82	9311	LOC_Os07g44100
5.14832e-86	0.279248	0.995	0.992	1.33352e-81	9311	LOC_Os02g03280
1.06527e-85	0.563709	0.561	0.335	2.75925e-81	9311	LOC_Os09g17152
1.26917e-85	0.39123	0.382	0.163	3.28742e-81	9311	LOC_Os06g03670
2.62518e-84	0.355174	0.734	0.569	6.79974e-80	9311	LOC_Os06g03600
2.73206e-84	0.236654	0.241	0.052	7.07658e-80	9311	LOC_Os06g50146
3.49123e-84	0.332096	0.501	0.262	9.04299e-80	9311	LOC_Os02g36330
4.37831e-84	0.28442	0.258	0.063	1.13407e-79	9311	LOC_Os08g39980
6.42798e-84	0.240897	0.221	0.039	1.66497e-79	9311	LOC_Os04g58330
6.64862e-84	0.23258	0.229	0.044	1.72212e-79	9311	LOC_Os06g08850
9.16994e-84	0.538098	0.499	0.276	2.3752e-79	9311	LOC_Os12g01530
3.10887e-83	0.807301	0.462	0.243	8.05258e-79	9311	LOC_Os09g26340
3.11364e-83	0.287804	0.16	0.007	8.06496e-79	9311	LOC_Os04g51680
4.89974e-83	0.498842	0.466	0.238	1.26913e-78	9311	LOC_Os10g33810
6.36481e-83	0.388974	0.664	0.482	1.64861e-78	9311	LOC_Os09g24440
6.76277e-83	0.526097	0.46	0.237	1.75169e-78	9311	LOC_Os04g54300
7.78713e-83	0.450274	0.573	0.325	2.01702e-78	9311	LOC_Os05g39250
2.62782e-82	0.52277	0.782	0.655	6.80659e-78	9311	LOC_Os06g50230
2.88711e-82	0.363423	0.603	0.382	7.47819e-78	9311	LOC_Os01g64360
4.15886e-82	0.250593	0.144	0	1.07723e-77	9311	LOC_Os03g15084
2.72922e-81	0.224269	0.142	0	7.06923e-77	9311	LOC_Os01g24270
2.89525e-81	0.521691	0.333	0.136	7.49928e-77	9311	LOC_Os06g01860
3.12215e-81	0.221107	0.25	0.061	8.08698e-77	9311	LOC_Os03g62250
4.386e-81	0.215607	0.202	0.031	1.13606e-76	9311	LOC_Os12g38650
5.10669e-81	0.248654	0.261	0.068	1.32274e-76	9311	LOC_Os11g02150
5.61087e-81	0.202522	0.191	0.025	1.45333e-76	9311	LOC_Os05g05270
5.7706e-81	0.368951	0.778	0.657	1.4947e-76	9311	LOC_Os05g41900
8.63936e-81	0.373547	0.802	0.689	2.23777e-76	9311	LOC_Os10g42710
2.47956e-80	0.384401	0.947	0.914	6.42254e-76	9311	LOC_Os09g30490
4.12818e-80	0.344379	0.262	0.071	1.06928e-75	9311	LOC_Os03g58170
1.25547e-79	0.518622	0.451	0.248	3.25191e-75	9311	LOC_Os11g07580
4.29087e-79	0.801001	0.462	0.231	1.11142e-74	9311	LOC_Os08g24300
1.2205e-78	0.366423	0.859	0.786	3.16133e-74	9311	LOC_Os01g04010
2.96924e-78	0.436523	0.959	0.936	7.69092e-74	9311	LOC_Os01g44120
5.90707e-78	0.404421	0.332	0.13	1.53005e-73	9311	LOC_Os01g74152
7.579e-78	0.394307	0.346	0.137	1.96311e-73	9311	LOC_Os12g07030
2.64001e-77	0.488933	0.94	0.907	6.83815e-73	9311	LOC_Os07g07040
3.21979e-77	0.246971	0.251	0.064	8.33991e-73	9311	LOC_Os05g05950
3.63492e-77	0.212689	0.225	0.05	9.41518e-73	9311	LOC_Os05g28480
1.0527e-76	0.412968	0.573	0.374	2.7267e-72	9311	LOC_Os10g41550
2.0452e-76	0.242529	0.134	0	5.29747e-72	9311	LOC_Os03g27083
5.08237e-76	0.36285	0.905	0.834	1.31643e-71	9311	LOC_Os09g26300
9.20897e-76	0.255196	0.27	0.078	2.38531e-71	9311	LOC_Os08g31940
1.3568e-75	0.242629	0.197	0.035	3.51438e-71	9311	LOC_Os08g41320
1.95839e-75	0.26295	0.262	0.078	5.07263e-71	9311	LOC_Os09g32010
6.21681e-75	0.383344	0.467	0.255	1.61028e-70	9311	LOC_Os12g23280
6.41181e-75	0.211343	0.215	0.045	1.66079e-70	9311	LOC_Os09g32240
9.56273e-75	0.35873	0.702	0.557	2.47694e-70	9311	LOC_Os01g33000
1.20098e-74	0.472244	0.346	0.141	3.11079e-70	9311	LOC_Os01g72130
1.44858e-74	0.36955	0.312	0.109	3.75211e-70	9311	LOC_Os12g40260
1.65354e-74	0.304164	0.387	0.179	4.28301e-70	9311	LOC_Os07g43070
1.81458e-74	0.334144	0.525	0.323	4.70011e-70	9311	LOC_Os04g38525
2.07728e-74	0.34513	0.591	0.391	5.38056e-70	9311	LOC_Os03g63040
3.03103e-74	0.514907	0.556	0.357	7.85098e-70	9311	LOC_Os01g57420
9.41087e-74	0.284526	0.976	0.968	2.4376e-69	9311	LOC_Os03g21380
1.06212e-73	0.42446	0.932	0.916	2.75111e-69	9311	LOC_Os03g51600
3.86661e-73	0.331826	0.947	0.902	1.00153e-68	9311	LOC_Os01g14440
3.89338e-73	0.480271	0.4	0.186	1.00846e-68	9311	LOC_Os05g44340
5.53238e-73	0.20574	0.468	0.229	1.433e-68	9311	LOC_Os05g04470
7.22394e-73	0.241058	0.236	0.061	1.87115e-68	9311	LOC_Os06g37560
8.72485e-73	0.346631	0.855	0.753	2.25991e-68	9311	LOC_Os03g05730
2.45646e-72	0.325432	0.48	0.286	6.36271e-68	9311	LOC_Os02g43930
2.86313e-72	0.296884	0.171	0.021	7.41608e-68	9311	LOC_Os01g63190
8.12383e-72	0.314783	0.776	0.648	2.10423e-67	9311	LOC_Os02g50210
1.04716e-71	0.296264	0.241	0.066	2.71235e-67	9311	LOC_Os10g37350
1.26019e-71	0.605128	0.667	0.508	3.26414e-67	9311	LOC_Os06g04220
1.35332e-71	0.309976	0.845	0.764	3.50537e-67	9311	LOC_Os05g48800
2.36858e-71	0.536915	0.548	0.377	6.13509e-67	9311	LOC_Os01g54340
2.56038e-71	0.31829	0.238	0.064	6.63189e-67	9311	LOC_Os10g39660
5.0165e-71	0.392187	0.675	0.493	1.29937e-66	9311	LOC_Os12g39400
1.09996e-70	0.234152	0.25	0.075	2.84911e-66	9311	LOC_Os06g35814
1.18607e-70	0.335836	0.382	0.181	3.07215e-66	9311	LOC_Os03g25760
1.197e-70	0.275544	0.316	0.12	3.10048e-66	9311	LOC_Os03g52040
1.66645e-70	0.202316	0.216	0.049	4.31645e-66	9311	LOC_Os02g17870
1.75552e-70	0.268282	0.141	0.008	4.54714e-66	9311	LOC_Os01g48360
1.79477e-70	0.288565	0.988	0.958	4.6488e-66	9311	LOC_Os03g55240
2.11983e-70	0.375727	0.762	0.605	5.49078e-66	9311	LOC_Os03g59360
3.04254e-70	0.426913	0.534	0.317	7.88079e-66	9311	LOC_Os01g04050
3.41238e-70	0.351767	0.6	0.386	8.83875e-66	9311	LOC_Os07g46570
3.81279e-70	0.37406	0.501	0.293	9.87588e-66	9311	LOC_Os10g37190
4.83386e-70	0.46363	0.379	0.183	1.25207e-65	9311	LOC_Os12g07550
5.42808e-70	0.338266	0.74	0.591	1.40598e-65	9311	LOC_Os09g31454
1.66587e-69	0.370068	0.621	0.439	4.31493e-65	9311	LOC_Os01g22900
1.68227e-69	0.313878	0.965	0.922	4.3574e-65	9311	LOC_Os03g16860
1.71865e-69	0.39261	0.598	0.401	4.45165e-65	9311	LOC_Os08g43200
2.24179e-69	0.343707	0.703	0.561	5.80667e-65	9311	LOC_Os01g16640
2.32679e-69	0.312319	0.828	0.67	6.02686e-65	9311	LOC_Os02g46220
2.41655e-69	0.285638	0.95	0.92	6.25935e-65	9311	LOC_Os10g35770
2.75176e-69	0.238835	0.204	0.044	7.12761e-65	9311	LOC_Os01g42400
3.87912e-69	0.380841	0.293	0.106	1.00477e-64	9311	LOC_Os04g45980
9.63589e-69	0.277531	0.375	0.179	2.49589e-64	9311	LOC_Os07g41810
1.2587e-68	0.29992	0.84	0.761	3.26029e-64	9311	LOC_Os05g34680
2.25775e-68	0.39492	0.453	0.238	5.84804e-64	9311	LOC_Os01g37810
3.82397e-68	0.237664	0.22	0.054	9.90484e-64	9311	LOC_Os08g43630
3.88961e-68	0.249474	0.271	0.086	1.00749e-63	9311	LOC_Os08g32610
9.52217e-68	0.228491	0.225	0.059	2.46643e-63	9311	LOC_Os10g35850
1.3137e-67	0.393835	0.586	0.41	3.40274e-63	9311	LOC_Os04g32920
2.77627e-67	0.230181	0.119	0	7.19109e-63	9311	LOC_Os04g13332
3.60625e-67	0.367737	0.411	0.212	9.3409e-63	9311	LOC_Os01g06010
9.00818e-67	0.374468	0.692	0.511	2.3333e-62	9311	LOC_Os09g17146
1.46274e-66	0.327714	0.163	0.022	3.78879e-62	9311	LOC_Os07g37730
1.57346e-66	0.290524	0.462	0.271	4.07558e-62	9311	LOC_Os02g47000
1.95646e-66	0.286269	0.357	0.163	5.06762e-62	9311	LOC_Os01g18100
2.73908e-66	0.213798	0.122	0.002	7.09477e-62	9311	LOC_Os12g27470
6.2326e-66	0.321496	0.476	0.291	1.61437e-61	9311	LOC_Os09g20650
7.07595e-66	0.330681	0.615	0.428	1.83281e-61	9311	LOC_Os01g65780
9.12411e-66	0.787299	0.544	0.369	2.36333e-61	9311	LOC_Os02g48280
1.21681e-65	0.267553	0.246	0.073	3.15179e-61	9311	LOC_Os05g10840
1.32373e-65	0.432714	0.358	0.171	3.42872e-61	9311	LOC_Os01g51310
1.84831e-65	0.517878	0.407	0.219	4.78748e-61	9311	LOC_Os03g52380
2.27059e-65	0.33977	0.443	0.253	5.88129e-61	9311	LOC_Os07g38840
2.89213e-65	0.255115	0.987	0.972	7.49119e-61	9311	LOC_Os03g08860
7.7153e-65	0.527159	0.29	0.114	1.99842e-60	9311	LOC_Os06g11030
8.84642e-65	0.275934	0.181	0.035	2.2914e-60	9311	LOC_Os09g20150
1.04422e-64	0.35483	0.877	0.794	2.70473e-60	9311	LOC_Os02g56120
1.47976e-64	0.239721	0.201	0.046	3.83288e-60	9311	LOC_Os03g44650
3.17204e-64	0.373448	0.365	0.177	8.21621e-60	9311	LOC_Os11g03420
5.25953e-64	0.204339	0.245	0.075	1.36232e-59	9311	LOC_Os01g56560
1.10809e-63	0.409408	0.434	0.231	2.87017e-59	9311	LOC_Os02g15290
1.35969e-63	0.245743	0.18	0.035	3.52187e-59	9311	LOC_Os03g18490
1.66097e-63	0.334954	0.648	0.491	4.30225e-59	9311	LOC_Os03g01740
2.08348e-63	0.258378	0.287	0.108	5.39663e-59	9311	LOC_Os06g49030
3.5267e-63	0.239923	0.237	0.076	9.13486e-59	9311	LOC_Os08g15840
4.50223e-63	0.456592	0.693	0.579	1.16617e-58	9311	LOC_Os05g29000
7.96929e-63	0.208581	0.151	0.019	2.0642e-58	9311	LOC_Os12g12470
9.52185e-63	0.301584	0.557	0.34	2.46635e-58	9311	LOC_Os08g03400
1.18062e-62	0.318128	0.67	0.53	3.05804e-58	9311	LOC_Os08g44430
1.18878e-62	0.327667	0.252	0.087	3.07918e-58	9311	LOC_Os03g55960
1.3745e-62	0.325374	0.668	0.488	3.56024e-58	9311	LOC_Os08g43670
1.57936e-62	0.622818	0.417	0.241	4.09085e-58	9311	LOC_Os05g39054
2.69757e-62	0.280856	0.314	0.136	6.98724e-58	9311	LOC_Os11g35040
3.01809e-62	0.301192	0.801	0.712	7.81746e-58	9311	LOC_Os02g51750
4.74698e-62	0.309168	0.708	0.557	1.22956e-57	9311	LOC_Os01g72690
5.49389e-62	0.279064	0.423	0.241	1.42303e-57	9311	LOC_Os05g32380
5.70233e-62	0.328852	0.409	0.247	1.47702e-57	9311	LOC_Os03g01810
9.16707e-62	0.298057	0.289	0.118	2.37445e-57	9311	LOC_Os02g43900
9.40424e-62	0.287914	0.838	0.767	2.43589e-57	9311	LOC_Os03g20780
9.90162e-62	0.27052	0.477	0.256	2.56472e-57	9311	LOC_Os03g48260
1.90351e-61	0.366296	0.544	0.41	4.93048e-57	9311	LOC_Os05g41670
2.75113e-61	0.297697	0.109	0	7.12597e-57	9311	LOC_Os08g28648
4.85837e-61	0.315834	0.132	0.011	1.25841e-56	9311	LOC_Os04g48870
6.15726e-61	0.308878	0.463	0.28	1.59485e-56	9311	LOC_Os02g48000
7.19689e-61	0.316306	0.709	0.616	1.86414e-56	9311	LOC_Os09g38560
1.42855e-60	0.368558	0.33	0.148	3.70024e-56	9311	LOC_Os04g44500
1.4745e-60	0.294216	0.995	0.994	3.81925e-56	9311	LOC_Os09g30300
1.54955e-60	0.432784	0.771	0.708	4.01365e-56	9311	LOC_Os05g11900
2.34277e-60	0.290245	0.736	0.572	6.06824e-56	9311	LOC_Os04g50120
2.36991e-60	0.259171	0.906	0.85	6.13853e-56	9311	LOC_Os01g15640
2.43559e-60	0.725335	0.416	0.241	6.30867e-56	9311	LOC_Os02g41510
2.95886e-60	0.295694	0.909	0.879	7.66403e-56	9311	LOC_Os01g57730
8.01981e-60	0.420238	0.294	0.125	2.07729e-55	9311	LOC_Os08g37680
1.826e-59	0.255578	0.182	0.041	4.72969e-55	9311	LOC_Os05g11428
2.21658e-59	0.279005	0.319	0.139	5.7414e-55	9311	LOC_Os11g31090
2.5684e-59	0.235802	0.248	0.084	6.65268e-55	9311	LOC_Os11g26594
3.5257e-59	0.216517	0.269	0.102	9.13226e-55	9311	LOC_Os11g04880
1.64918e-58	0.254344	0.177	0.039	4.2717e-54	9311	LOC_Os11g44340
4.15911e-58	0.323835	0.484	0.323	1.07729e-53	9311	LOC_Os02g51414
4.17176e-58	0.324181	0.376	0.201	1.08057e-53	9311	LOC_Os10g19970
4.69029e-58	0.394219	0.292	0.13	1.21488e-53	9311	LOC_Os05g11950
6.45825e-58	0.414593	0.368	0.203	1.67282e-53	9311	LOC_Os02g33780
6.87642e-58	0.30156	0.619	0.448	1.78113e-53	9311	LOC_Os07g43170
6.89892e-58	0.261641	0.998	0.999	1.78696e-53	9311	LOC_Os08g39450
6.95677e-58	0.463527	0.53	0.401	1.80194e-53	9311	LOC_Os01g51220
1.62429e-57	0.525399	0.47	0.319	4.20724e-53	9311	LOC_Os08g42490
1.76419e-57	0.243561	0.291	0.123	4.56961e-53	9311	LOC_Os03g50560
4.52497e-57	0.486459	0.685	0.56	1.17206e-52	9311	LOC_Os01g16140
4.73859e-57	0.319402	0.597	0.478	1.22739e-52	9311	LOC_Os08g15170
6.95827e-57	0.276558	0.88	0.809	1.80233e-52	9311	LOC_Os02g37930
7.73262e-57	0.344887	0.495	0.322	2.0029e-52	9311	LOC_Os05g04960
1.35269e-56	0.222782	0.215	0.067	3.50373e-52	9311	LOC_Os10g13810
1.78796e-56	0.269803	0.402	0.213	4.63116e-52	9311	LOC_Os01g40630
2.05469e-56	0.220649	0.256	0.096	5.32205e-52	9311	LOC_Os05g08920
2.2793e-56	0.712076	0.818	0.73	5.90384e-52	9311	LOC_Os11g47809
3.81834e-56	0.447889	0.433	0.25	9.89027e-52	9311	LOC_Os03g20120
3.87843e-56	0.247892	0.285	0.125	1.00459e-51	9311	LOC_Os03g47800
4.1805e-56	0.337965	0.511	0.318	1.08283e-51	9311	LOC_Os05g34830
6.71288e-56	0.239589	0.261	0.098	1.73877e-51	9311	LOC_Os01g55549
7.71118e-56	0.240241	0.932	0.899	1.99735e-51	9311	LOC_Os01g24070
1.35303e-55	0.330825	0.775	0.653	3.50463e-51	9311	LOC_Os02g43790
1.696e-55	0.294096	0.301	0.132	4.39297e-51	9311	LOC_Os06g38950
1.93654e-55	0.30408	0.974	0.988	5.01603e-51	9311	LOC_Os05g41060
2.04473e-55	0.391201	0.169	0.039	5.29626e-51	9311	LOC_Os06g15620
2.10776e-55	0.309165	0.81	0.684	5.45953e-51	9311	LOC_Os07g05620
2.21823e-55	0.572921	0.588	0.446	5.74565e-51	9311	LOC_Os12g40180
2.5326e-55	0.261077	0.298	0.139	6.55995e-51	9311	LOC_Os03g04470
2.57384e-55	0.426646	0.492	0.306	6.66676e-51	9311	LOC_Os09g15550
3.81984e-55	0.35353	0.945	0.882	9.89416e-51	9311	LOC_Os04g57200
4.43831e-55	0.206039	0.266	0.106	1.14961e-50	9311	LOC_Os01g61670
8.42907e-55	0.330688	0.862	0.802	2.1833e-50	9311	LOC_Os04g58710
2.42905e-54	0.266999	0.994	0.988	6.29172e-50	9311	LOC_Os01g70790
5.40306e-54	0.289522	0.84	0.756	1.3995e-49	9311	LOC_Os02g21890
5.7351e-54	0.275422	0.412	0.235	1.4855e-49	9311	LOC_Os07g37310
5.80016e-54	0.315934	0.376	0.21	1.50236e-49	9311	LOC_Os04g31030
5.81987e-54	0.365297	0.825	0.748	1.50746e-49	9311	LOC_Os11g06440
6.75747e-54	0.221644	0.997	0.995	1.75032e-49	9311	LOC_Os06g46770
7.20021e-54	0.356672	0.53	0.366	1.865e-49	9311	LOC_Os01g66530
1.62524e-53	0.278998	0.398	0.218	4.20971e-49	9311	LOC_Os03g25770
2.23707e-53	0.374394	0.68	0.586	5.79446e-49	9311	LOC_Os11g47760
3.66152e-53	0.278433	0.682	0.539	9.48406e-49	9311	LOC_Os06g48350
5.19656e-53	0.408547	0.715	0.665	1.34601e-48	9311	LOC_Os12g39860
6.43544e-53	0.260458	0.262	0.102	1.66691e-48	9311	LOC_Os03g12690
6.62349e-53	0.315923	0.326	0.153	1.71562e-48	9311	LOC_Os04g35250
8.26976e-53	0.279221	0.437	0.273	2.14203e-48	9311	LOC_Os02g11820
1.86416e-52	0.400605	0.828	0.742	4.82856e-48	9311	LOC_Os11g01530
1.92678e-52	0.441107	0.917	0.858	4.99074e-48	9311	LOC_Os05g31620
2.08273e-52	0.491531	0.73	0.622	5.3947e-48	9311	LOC_Os08g07620
2.40417e-52	0.298023	0.297	0.132	6.22727e-48	9311	LOC_Os10g39680
2.59657e-52	0.458152	0.166	0.038	6.72562e-48	9311	LOC_Os03g28160
2.90353e-52	0.277235	0.966	0.942	7.52072e-48	9311	LOC_Os01g66120
3.91877e-52	0.274296	0.53	0.347	1.01504e-47	9311	LOC_Os01g04409
4.53403e-52	0.274977	0.849	0.744	1.17441e-47	9311	LOC_Os03g53930
5.66188e-52	0.263604	0.366	0.202	1.46654e-47	9311	LOC_Os05g48855
6.14656e-52	0.72373	0.542	0.436	1.59208e-47	9311	LOC_Os01g09830
6.73079e-52	0.31225	0.635	0.467	1.74341e-47	9311	LOC_Os12g09640
7.74154e-52	0.210541	0.195	0.057	2.00521e-47	9311	LOC_Os03g25030
7.92766e-52	0.304052	0.782	0.672	2.05342e-47	9311	LOC_Os06g01990
1.29471e-51	0.47386	0.485	0.354	3.35355e-47	9311	LOC_Os07g41790
1.31223e-51	0.288504	0.528	0.372	3.39894e-47	9311	LOC_Os05g41510
1.37039e-51	0.252463	0.841	0.766	3.54957e-47	9311	LOC_Os01g38660
1.47995e-51	0.282965	0.595	0.449	3.83336e-47	9311	LOC_Os03g17020
1.63007e-51	0.262125	0.229	0.087	4.22221e-47	9311	LOC_Os04g51890
1.71587e-51	0.393852	0.399	0.24	4.44444e-47	9311	LOC_Os09g23530
2.76262e-51	0.268542	0.477	0.309	7.15574e-47	9311	LOC_Os09g22505
3.28968e-51	0.247781	0.289	0.135	8.52092e-47	9311	LOC_Os01g71790
5.11219e-51	0.267314	0.507	0.349	1.32416e-46	9311	LOC_Os01g48760
6.54423e-51	0.45164	0.308	0.155	1.69509e-46	9311	LOC_Os06g41600
7.10707e-51	0.676915	0.479	0.328	1.84087e-46	9311	LOC_Os09g35020
9.11927e-51	0.243803	0.257	0.108	2.36207e-46	9311	LOC_Os06g50880
9.21157e-51	0.354205	0.473	0.318	2.38598e-46	9311	LOC_Os10g38670
1.09321e-50	0.262577	0.472	0.31	2.83162e-46	9311	LOC_Os07g30100
1.75909e-50	0.224085	0.351	0.178	4.5564e-46	9311	LOC_Os01g08090
2.88421e-50	0.505457	0.776	0.677	7.47069e-46	9311	LOC_Os10g25230
5.23609e-50	0.300196	0.866	0.78	1.35625e-45	9311	LOC_Os05g42424
5.47786e-50	0.279148	0.365	0.201	1.41888e-45	9311	LOC_Os04g43310
6.02541e-50	0.259371	0.433	0.274	1.5607e-45	9311	LOC_Os09g24990
6.35529e-50	0.295264	0.434	0.279	1.64615e-45	9311	LOC_Os09g30360
6.53489e-50	0.378429	0.332	0.169	1.69267e-45	9311	LOC_Os03g62060
7.37742e-50	0.30596	0.674	0.551	1.9109e-45	9311	LOC_Os04g57550
1.07708e-49	0.204985	0.274	0.114	2.78984e-45	9311	LOC_Os06g06470
1.18758e-49	0.284311	0.657	0.51	3.07608e-45	9311	LOC_Os08g01890
1.44724e-49	0.261297	0.424	0.256	3.74863e-45	9311	LOC_Os04g56590
1.69741e-49	0.304725	0.529	0.363	4.39664e-45	9311	LOC_Os04g38970
2.59376e-49	0.20196	0.142	0.026	6.71835e-45	9311	LOC_Os05g05080
3.27234e-49	0.276437	0.898	0.9	8.47601e-45	9311	LOC_Os06g41010
3.37364e-49	0.283114	0.366	0.203	8.73841e-45	9311	LOC_Os03g08920
3.78868e-49	0.257457	0.831	0.758	9.81344e-45	9311	LOC_Os08g32080
5.65056e-49	0.304036	0.505	0.334	1.46361e-44	9311	LOC_Os07g40000
8.42948e-49	0.29303	0.471	0.317	2.1834e-44	9311	LOC_Os02g40040
1.41817e-48	0.319823	0.629	0.52	3.67333e-44	9311	LOC_Os11g08100
1.43396e-48	0.266966	0.412	0.244	3.71423e-44	9311	LOC_Os04g42980
1.44022e-48	0.321902	0.332	0.175	3.73046e-44	9311	LOC_Os02g09970
3.41472e-48	0.341882	0.483	0.336	8.8448e-44	9311	LOC_Os06g06180
4.7096e-48	0.350096	0.583	0.436	1.21988e-43	9311	LOC_Os01g58130
5.55352e-48	0.333708	0.706	0.64	1.43847e-43	9311	LOC_Os05g16274
1.19315e-47	0.796835	0.456	0.324	3.09049e-43	9311	LOC_Os03g52370
2.08242e-47	0.549454	0.687	0.607	5.39389e-43	9311	LOC_Os03g59440
4.32688e-47	0.424637	0.263	0.113	1.12075e-42	9311	LOC_Os05g45450
5.91207e-47	0.203961	0.236	0.09	1.53134e-42	9311	LOC_Os02g44980
6.32655e-47	0.260625	0.35	0.193	1.6387e-42	9311	LOC_Os08g34720
6.34559e-47	0.275739	0.587	0.444	1.64363e-42	9311	LOC_Os02g55560
7.38144e-47	0.265035	0.83	0.779	1.91194e-42	9311	LOC_Os02g46962
7.70854e-47	0.819525	0.222	0.088	1.99667e-42	9311	LOC_Os04g28320
1.53348e-46	0.349957	0.528	0.369	3.97201e-42	9311	LOC_Os01g56880
1.85377e-46	0.260568	0.641	0.521	4.80165e-42	9311	LOC_Os01g59610
1.95847e-46	0.271197	0.482	0.343	5.07284e-42	9311	LOC_Os03g05260
2.95763e-46	0.249183	0.297	0.148	7.66085e-42	9311	LOC_Os12g12260
3.55644e-46	0.255707	0.723	0.609	9.2119e-42	9311	LOC_Os01g35040
4.09982e-46	0.313071	0.564	0.434	1.06193e-41	9311	LOC_Os02g30100
4.71403e-46	0.200583	0.236	0.096	1.22103e-41	9311	LOC_Os06g44040
4.93692e-46	0.248604	0.425	0.261	1.27876e-41	9311	LOC_Os07g06600
6.0249e-46	0.272931	0.655	0.537	1.56057e-41	9311	LOC_Os07g09675
6.252e-46	0.252948	0.326	0.163	1.61939e-41	9311	LOC_Os01g65310
6.44888e-46	0.54399	0.61	0.473	1.67039e-41	9311	LOC_Os08g42800
7.31587e-46	0.332277	0.423	0.273	1.89496e-41	9311	LOC_Os01g74370
1.00945e-45	0.427508	0.752	0.656	2.61467e-41	9311	LOC_Os02g37180
1.1103e-45	0.231616	0.607	0.455	2.87589e-41	9311	LOC_Os01g14110
2.10618e-45	0.269239	0.228	0.09	5.45544e-41	9311	LOC_Os06g34730
2.33058e-45	0.458445	0.673	0.586	6.03666e-41	9311	LOC_Os05g25770
2.62459e-45	0.237653	0.374	0.222	6.79821e-41	9311	LOC_Os09g36460
3.34038e-45	0.282193	0.495	0.347	8.65226e-41	9311	LOC_Os07g41280
3.38688e-45	0.221388	0.571	0.399	8.7727e-41	9311	LOC_Os01g58620
1.0881e-44	0.244115	0.411	0.259	2.8184e-40	9311	LOC_Os02g44010
1.20148e-44	0.369803	0.674	0.552	3.11207e-40	9311	LOC_Os01g72360
1.3043e-44	0.300448	0.637	0.51	3.37841e-40	9311	LOC_Os04g46810
3.40058e-44	0.628386	0.674	0.586	8.80818e-40	9311	LOC_Os01g52730
1.1319e-43	0.692461	0.309	0.167	2.93184e-39	9311	LOC_Os10g40460
1.74406e-43	0.202526	0.252	0.106	4.51745e-39	9311	LOC_Os08g03270
1.97316e-43	0.293117	0.464	0.309	5.11088e-39	9311	LOC_Os04g52900
2.25492e-43	0.450012	0.145	0.036	5.84069e-39	9311	LOC_Os05g06140
2.31668e-43	0.224171	0.279	0.133	6.00066e-39	9311	LOC_Os03g43770
2.84727e-43	0.357283	0.472	0.324	7.37499e-39	9311	LOC_Os01g72080
3.87972e-43	0.272653	0.628	0.508	1.00492e-38	9311	LOC_Os01g72600
5.09121e-43	0.278001	0.651	0.5	1.31873e-38	9311	LOC_Os05g08620
6.3036e-43	0.209312	0.295	0.144	1.63276e-38	9311	LOC_Os04g32590
1.31994e-42	0.272405	0.636	0.519	3.4189e-38	9311	LOC_Os03g16700
2.47739e-42	0.22063	0.32	0.174	6.41693e-38	9311	LOC_Os03g02560
2.4953e-42	0.280699	0.558	0.441	6.46331e-38	9311	LOC_Os02g55910
3.73419e-42	0.262147	0.386	0.244	9.6723e-38	9311	LOC_Os12g05980
4.15835e-42	0.217504	0.271	0.125	1.0771e-37	9311	LOC_Os01g05820
4.23526e-42	0.440538	0.374	0.224	1.09702e-37	9311	LOC_Os05g45440
4.88371e-42	0.274234	0.559	0.407	1.26498e-37	9311	LOC_Os10g03550
5.99288e-42	0.337227	0.159	0.045	1.55228e-37	9311	LOC_Os08g08980
6.01165e-42	0.265942	0.82	0.753	1.55714e-37	9311	LOC_Os02g44940
6.09665e-42	0.209487	0.324	0.18	1.57915e-37	9311	LOC_Os03g13860
6.33255e-42	0.275707	0.791	0.704	1.64026e-37	9311	LOC_Os01g51920
1.60737e-41	0.26056	0.543	0.398	4.16341e-37	9311	LOC_Os03g60220
1.93125e-41	0.250867	0.372	0.225	5.00232e-37	9311	LOC_Os12g43620
2.94811e-41	0.24377	0.237	0.105	7.6362e-37	9311	LOC_Os10g26540
4.50034e-41	0.502248	0.769	0.719	1.16568e-36	9311	LOC_Os08g31580
4.66129e-41	0.272911	0.696	0.569	1.20737e-36	9311	LOC_Os05g24780
4.84057e-41	0.252824	0.393	0.245	1.25381e-36	9311	LOC_Os01g38510
5.10933e-41	0.254549	0.916	0.871	1.32342e-36	9311	LOC_Os01g62190
7.42943e-41	0.31749	0.319	0.183	1.92437e-36	9311	LOC_Os06g11860
8.85488e-41	0.245695	0.499	0.349	2.29359e-36	9311	LOC_Os07g38090
9.15625e-41	0.226329	0.869	0.858	2.37165e-36	9311	LOC_Os06g03486
1.2368e-40	0.256095	0.537	0.396	3.20355e-36	9311	LOC_Os11g08950
1.24503e-40	0.303796	0.82	0.788	3.22487e-36	9311	LOC_Os03g19400
1.25336e-40	0.226224	0.355	0.216	3.24646e-36	9311	LOC_Os03g49180
1.27675e-40	0.321214	0.876	0.813	3.30705e-36	9311	LOC_Os01g03130
1.39254e-40	0.340702	0.178	0.061	3.60696e-36	9311	LOC_Os07g05940
1.45347e-40	0.277694	0.408	0.26	3.76477e-36	9311	LOC_Os10g21930
1.53507e-40	0.201909	0.185	0.065	3.97613e-36	9311	LOC_Os01g43750
2.22726e-40	0.248011	0.529	0.391	5.76905e-36	9311	LOC_Os03g17084
2.61992e-40	0.258632	0.393	0.239	6.78612e-36	9311	LOC_Os07g38620
2.80589e-40	0.282515	0.388	0.24	7.26783e-36	9311	LOC_Os10g41250
2.94352e-40	0.291566	0.58	0.462	7.6243e-36	9311	LOC_Os09g26900
3.48413e-40	0.23488	0.407	0.266	9.02459e-36	9311	LOC_Os01g43910
3.56289e-40	0.238981	0.856	0.844	9.22859e-36	9311	LOC_Os03g55150
4.18803e-40	0.243854	0.353	0.206	1.08478e-35	9311	LOC_Os01g10680
5.03453e-40	0.225562	0.216	0.088	1.30404e-35	9311	LOC_Os03g03890
6.87133e-40	0.240543	0.403	0.261	1.77981e-35	9311	LOC_Os03g07300
8.56251e-40	0.231393	0.426	0.283	2.21786e-35	9311	LOC_Os01g56580
1.05393e-39	0.32655	0.401	0.252	2.72988e-35	9311	LOC_Os01g49710
1.25046e-39	0.359823	0.356	0.22	3.23894e-35	9311	LOC_Os03g19070
1.35902e-39	0.265266	0.775	0.706	3.52014e-35	9311	LOC_Os09g25320
3.90921e-39	0.243283	0.594	0.455	1.01256e-34	9311	LOC_Os05g33820
3.94881e-39	0.21725	0.239	0.109	1.02282e-34	9311	LOC_Os03g04890
5.48825e-39	0.271358	0.98	0.97	1.42157e-34	9311	LOC_Os09g37080
8.27118e-39	0.220506	0.916	0.874	2.1424e-34	9311	LOC_Os06g45570
1.39297e-38	0.242629	0.456	0.309	3.60806e-34	9311	LOC_Os01g62760
1.39542e-38	0.239516	0.337	0.194	3.61443e-34	9311	LOC_Os06g14750
1.63595e-38	0.224414	0.791	0.721	4.23742e-34	9311	LOC_Os03g16800
5.81789e-38	0.226227	0.125	0.03	1.50695e-33	9311	LOC_Os02g50110
7.67189e-38	0.216934	0.31	0.172	1.98717e-33	9311	LOC_Os06g01350
9.09357e-38	0.254326	0.81	0.75	2.35542e-33	9311	LOC_Os02g02600
1.08518e-37	0.258392	0.765	0.733	2.81083e-33	9311	LOC_Os06g42720
2.13125e-37	0.238744	0.513	0.381	5.52037e-33	9311	LOC_Os06g09540
3.11386e-37	0.275406	0.307	0.171	8.06553e-33	9311	LOC_Os07g40290
4.4614e-37	0.212841	0.917	0.894	1.15559e-32	9311	LOC_Os05g48590
4.98733e-37	0.228696	0.528	0.385	1.29182e-32	9311	LOC_Os05g03550
1.01315e-36	0.225211	0.19	0.074	2.62427e-32	9311	LOC_Os09g27410
1.50878e-36	0.217504	0.354	0.218	3.90804e-32	9311	LOC_Os09g31458
1.61203e-36	0.232563	0.442	0.323	4.17549e-32	9311	LOC_Os03g15590
1.73044e-36	0.219673	0.333	0.2	4.48218e-32	9311	LOC_Os06g21470
3.39274e-36	0.219549	0.379	0.244	8.78788e-32	9311	LOC_Os08g01850
3.91039e-36	0.201363	0.238	0.114	1.01287e-31	9311	LOC_Os03g08999
4.0809e-36	0.238893	0.683	0.597	1.05703e-31	9311	LOC_Os02g32030
4.85773e-36	0.252292	0.621	0.527	1.25825e-31	9311	LOC_Os02g08540
8.67725e-36	0.310421	0.503	0.366	2.24758e-31	9311	LOC_Os02g42440
1.76951e-35	0.216336	0.997	0.999	4.58338e-31	9311	LOC_Os06g05880
1.95555e-35	0.454011	0.421	0.312	5.06526e-31	9311	LOC_Os01g48750
2.9507e-35	0.242234	0.346	0.216	7.6429e-31	9311	LOC_Os01g55280
4.09584e-35	0.225666	0.249	0.122	1.0609e-30	9311	LOC_Os07g40630
4.96022e-35	0.226017	0.722	0.673	1.2848e-30	9311	LOC_Os01g09320
5.00228e-35	0.296571	0.713	0.667	1.29569e-30	9311	LOC_Os04g53230
5.34884e-35	0.26123	0.879	0.876	1.38546e-30	9311	LOC_Os04g45280
5.70537e-35	0.237041	0.688	0.583	1.4778e-30	9311	LOC_Os08g37050
6.17681e-35	0.27233	0.238	0.112	1.59992e-30	9311	LOC_Os02g51930
6.63714e-35	0.209509	0.936	0.917	1.71915e-30	9311	LOC_Os03g57340
1.02751e-34	0.376276	0.314	0.184	2.66145e-30	9311	LOC_Os01g72900
1.3494e-34	0.252708	0.166	0.061	3.49522e-30	9311	LOC_Os10g28240
1.35929e-34	0.222415	0.458	0.338	3.52082e-30	9311	LOC_Os05g47530
1.44863e-34	0.489782	0.313	0.184	3.75225e-30	9311	LOC_Os01g72910
2.08362e-34	0.258614	0.786	0.758	5.39698e-30	9311	LOC_Os12g32950
2.12829e-34	0.2214	0.639	0.52	5.5127e-30	9311	LOC_Os03g18910
3.00307e-34	0.219056	0.625	0.519	7.77855e-30	9311	LOC_Os08g09180
3.13761e-34	0.339593	0.63	0.545	8.12704e-30	9311	LOC_Os01g25820
4.94377e-34	0.363221	0.61	0.498	1.28053e-29	9311	LOC_Os08g04800
5.58257e-34	0.491743	0.252	0.142	1.446e-29	9311	LOC_Os04g39370
8.18524e-34	0.373777	0.516	0.389	2.12014e-29	9311	LOC_Os05g04450
8.90173e-34	0.226591	0.546	0.413	2.30573e-29	9311	LOC_Os10g05130
1.02094e-33	0.362002	0.514	0.376	2.64444e-29	9311	LOC_Os08g40910
2.13888e-33	0.23329	0.785	0.704	5.54013e-29	9311	LOC_Os01g38980
3.0636e-33	0.281524	0.153	0.055	7.93535e-29	9311	LOC_Os05g05110
3.44232e-33	0.229125	0.284	0.165	8.91631e-29	9311	LOC_Os11g02070
3.63911e-33	0.255625	0.546	0.416	9.42602e-29	9311	LOC_Os05g51390
3.6884e-33	0.218505	0.27	0.144	9.55368e-29	9311	LOC_Os04g49000
5.53339e-33	0.258312	0.795	0.728	1.43326e-28	9311	LOC_Os03g21030
6.22199e-33	0.214004	0.99	0.988	1.61162e-28	9311	LOC_Os02g50710
6.64587e-33	0.34749	0.431	0.304	1.72141e-28	9311	LOC_Os03g32230
8.03598e-33	0.316687	0.997	0.993	2.08148e-28	9311	LOC_Os05g08420
8.05771e-33	0.246995	0.259	0.139	2.08711e-28	9311	LOC_Os02g32450
8.07794e-33	0.255829	0.373	0.244	2.09235e-28	9311	LOC_Os08g42750
8.28616e-33	0.28697	0.539	0.419	2.14628e-28	9311	LOC_Os02g57400
8.30946e-33	0.204114	0.444	0.309	2.15232e-28	9311	LOC_Os05g11120
8.31838e-33	0.318574	0.624	0.509	2.15463e-28	9311	LOC_Os05g31970
1.08721e-32	0.248295	0.499	0.396	2.81608e-28	9311	LOC_Os05g11720
2.49662e-32	0.287745	0.226	0.112	6.46675e-28	9311	LOC_Os05g44060
4.85214e-32	0.332726	0.463	0.338	1.2568e-27	9311	LOC_Os01g16714
1.14737e-31	0.20467	0.244	0.128	2.97193e-27	9311	LOC_Os06g48770
1.35587e-31	0.222215	0.261	0.145	3.51198e-27	9311	LOC_Os04g39600
1.45603e-31	0.282691	0.506	0.376	3.77142e-27	9311	LOC_Os04g33990
1.54105e-31	0.276034	0.29	0.164	3.99162e-27	9311	LOC_Os01g07530
1.7332e-31	0.221432	0.884	0.824	4.48933e-27	9311	LOC_Os04g41500
1.78424e-31	0.266027	0.507	0.371	4.62154e-27	9311	LOC_Os04g03980
1.8e-31	0.433844	0.934	0.916	4.66236e-27	9311	LOC_Os02g04130
2.29367e-31	0.279657	0.403	0.273	5.94106e-27	9311	LOC_Os04g38610
6.94017e-31	0.209438	0.149	0.054	1.79764e-26	9311	LOC_Os03g32420
9.78762e-31	0.22148	0.439	0.32	2.53519e-26	9311	LOC_Os02g21880
1.13938e-30	0.221878	0.276	0.159	2.95121e-26	9311	LOC_Os02g31867
1.45826e-30	0.251033	0.55	0.41	3.77718e-26	9311	LOC_Os07g02460
1.77185e-30	0.201419	0.447	0.327	4.58944e-26	9311	LOC_Os01g48790
1.96635e-30	0.202685	0.462	0.339	5.09325e-26	9311	LOC_Os01g51290
2.58202e-30	0.209709	0.464	0.349	6.68795e-26	9311	LOC_Os12g06520
2.60683e-30	0.393905	0.538	0.393	6.7522e-26	9311	LOC_Os03g15960
4.83084e-30	0.233698	0.346	0.227	1.25128e-25	9311	LOC_Os08g15650
4.88287e-30	0.239346	0.375	0.243	1.26476e-25	9311	LOC_Os03g08970
5.66328e-30	0.483694	0.294	0.179	1.4669e-25	9311	LOC_Os05g01920
9.4307e-30	0.259434	0.512	0.408	2.44274e-25	9311	LOC_Os08g44440
1.22682e-29	0.203562	0.246	0.133	3.1777e-25	9311	LOC_Os02g53070
1.26577e-29	0.208633	0.545	0.424	3.2786e-25	9311	LOC_Os08g41280
1.32398e-29	0.322357	0.705	0.631	3.42937e-25	9311	LOC_Os12g43580
1.36941e-29	0.203868	0.337	0.204	3.54705e-25	9311	LOC_Os05g45410
1.81384e-29	0.305079	0.376	0.274	4.6982e-25	9311	LOC_Os12g07490
3.68226e-29	0.210871	0.449	0.311	9.5378e-25	9311	LOC_Os05g24650
6.43377e-29	0.475112	0.587	0.519	1.66647e-24	9311	LOC_Os07g43290
7.58256e-29	0.212218	0.671	0.578	1.96403e-24	9311	LOC_Os05g39670
8.10279e-29	0.248025	0.483	0.355	2.09879e-24	9311	LOC_Os03g58764
8.74694e-29	0.218897	0.559	0.457	2.26563e-24	9311	LOC_Os01g36070
1.29918e-28	0.271727	0.325	0.201	3.36513e-24	9311	LOC_Os04g31610
1.30229e-28	0.233884	0.314	0.205	3.37318e-24	9311	LOC_Os03g58430
2.09592e-28	0.207886	0.523	0.407	5.42886e-24	9311	LOC_Os07g09670
3.11479e-28	0.291929	0.615	0.491	8.06793e-24	9311	LOC_Os05g48810
4.01201e-28	0.223108	0.538	0.413	1.03919e-23	9311	LOC_Os03g58160
8.67321e-28	0.228348	0.367	0.24	2.24653e-23	9311	LOC_Os03g13870
1.36037e-27	0.293766	0.848	0.838	3.52364e-23	9311	LOC_Os08g02120
1.84391e-27	0.223169	0.899	0.883	4.7761e-23	9311	LOC_Os02g22130
2.01496e-27	0.205882	0.325	0.208	5.21914e-23	9311	LOC_Os01g09020
3.20172e-27	0.267985	0.242	0.128	8.2931e-23	9311	LOC_Os12g36880
3.28722e-27	0.213081	0.552	0.46	8.51456e-23	9311	LOC_Os09g35630
4.74022e-27	0.205571	0.394	0.283	1.22781e-22	9311	LOC_Os10g10080
5.8508e-27	0.207811	0.706	0.631	1.51547e-22	9311	LOC_Os01g09000
8.78533e-27	0.328014	0.74	0.651	2.27558e-22	9311	LOC_Os04g58810
9.76903e-27	0.201848	0.711	0.643	2.53037e-22	9311	LOC_Os03g02390
1.27659e-26	0.210394	0.115	0.038	3.30662e-22	9311	LOC_Os03g06040
1.66365e-26	0.274563	0.736	0.665	4.30919e-22	9311	LOC_Os05g47960
2.28318e-26	0.203347	0.513	0.41	5.91389e-22	9311	LOC_Os01g56470
4.28225e-26	0.323963	0.566	0.472	1.10919e-21	9311	LOC_Os11g07960
4.9102e-26	0.503022	0.508	0.439	1.27184e-21	9311	LOC_Os01g13210
4.99074e-26	0.277042	0.963	0.939	1.2927e-21	9311	LOC_Os02g09980
6.41462e-26	0.213586	0.477	0.374	1.66151e-21	9311	LOC_Os01g64700
8.29202e-26	0.248972	0.824	0.718	2.1478e-21	9311	LOC_Os03g08310
9.78916e-26	0.215468	0.613	0.513	2.53559e-21	9311	LOC_Os01g48320
1.17515e-25	0.270903	0.456	0.368	3.04386e-21	9311	LOC_Os09g39400
3.02243e-25	0.21836	0.167	0.078	7.82871e-21	9311	LOC_Os08g05970
9.39023e-25	0.213028	0.606	0.503	2.43226e-20	9311	LOC_Os05g48690
1.05829e-24	0.287241	0.768	0.755	2.74118e-20	9311	LOC_Os04g42930
1.1071e-24	0.329667	0.967	0.958	2.86761e-20	9311	LOC_Os06g04230
1.15453e-24	0.207678	0.174	0.083	2.99047e-20	9311	LOC_Os04g48380
1.66913e-24	0.267753	0.476	0.356	4.32337e-20	9311	LOC_Os02g50374
1.77482e-24	0.239401	0.701	0.691	4.59713e-20	9311	LOC_Os07g25420
1.96435e-24	0.228052	0.823	0.794	5.08805e-20	9311	LOC_Os03g57310
2.17477e-24	0.259456	0.608	0.515	5.63308e-20	9311	LOC_Os11g37230
3.5001e-24	0.202804	0.12	0.044	9.06596e-20	9311	LOC_Os04g36750
3.66467e-24	0.205779	0.091	0.026	9.49224e-20	9311	LOC_Os03g52360
4.38434e-24	0.205341	0.552	0.455	1.13563e-19	9311	LOC_Os08g15230
6.68623e-24	0.202603	0.751	0.7	1.73187e-19	9311	LOC_Os09g26400
1.10947e-23	0.219803	0.203	0.11	2.87374e-19	9311	LOC_Os09g28510
1.33715e-23	0.316031	0.271	0.175	3.46348e-19	9311	LOC_Os04g49680
1.42404e-23	0.280766	0.696	0.641	3.68855e-19	9311	LOC_Os06g05420
1.42829e-23	0.235783	0.879	0.835	3.69956e-19	9311	LOC_Os04g57720
1.533e-23	0.223713	0.306	0.204	3.97078e-19	9311	LOC_Os09g17600
5.24557e-23	0.205054	0.591	0.506	1.35871e-18	9311	LOC_Os03g31510
7.59077e-23	0.210973	0.096	0.031	1.96616e-18	9311	LOC_Os03g04080
1.84211e-22	0.276381	0.675	0.59	4.77144e-18	9311	LOC_Os06g11210
2.04945e-22	0.550927	0.318	0.219	5.3085e-18	9311	LOC_Os01g57040
2.18556e-22	0.231258	0.177	0.093	5.66105e-18	9311	LOC_Os02g15280
2.59738e-22	0.245342	0.721	0.629	6.72774e-18	9311	LOC_Os11g31060
2.79441e-22	0.316173	0.987	0.991	7.23807e-18	9311	LOC_Os03g60560
4.63223e-22	0.223493	0.56	0.485	1.19984e-17	9311	LOC_Os02g55610
4.80099e-22	0.214391	0.309	0.209	1.24355e-17	9311	LOC_Os09g31120
5.478e-22	0.24981	0.655	0.583	1.41891e-17	9311	LOC_Os03g07400
9.08696e-22	0.257137	0.976	0.979	2.35371e-17	9311	LOC_Os03g60570
9.97937e-22	0.207293	0.631	0.596	2.58486e-17	9311	LOC_Os10g42540
1.56473e-21	0.226242	0.66	0.578	4.05297e-17	9311	LOC_Os12g41110
1.59309e-21	0.283057	0.771	0.704	4.12641e-17	9311	LOC_Os07g27810
1.66745e-21	0.255669	0.686	0.605	4.31903e-17	9311	LOC_Os02g50350
2.96816e-21	0.201036	0.328	0.227	7.68813e-17	9311	LOC_Os12g25120
3.33983e-21	0.367621	0.407	0.32	8.65083e-17	9311	LOC_Os11g43049
3.58288e-21	0.218879	0.349	0.248	9.28036e-17	9311	LOC_Os10g41230
5.47341e-21	0.527426	0.77	0.765	1.41772e-16	9311	LOC_Os03g47034
1.85165e-20	0.473739	0.943	0.927	4.79614e-16	9311	LOC_Os04g54210
2.10033e-20	0.3381	0.308	0.212	5.44028e-16	9311	LOC_Os03g25340
5.0494e-20	0.417182	0.806	0.756	1.3079e-15	9311	LOC_Os03g45280
7.96661e-20	0.234176	0.307	0.207	2.06351e-15	9311	LOC_Os03g52390
1.07385e-19	0.204288	0.783	0.689	2.7815e-15	9311	LOC_Os03g62790
3.53549e-19	0.218895	0.755	0.702	9.15762e-15	9311	LOC_Os05g01940
7.6069e-19	0.211056	0.479	0.398	1.97034e-14	9311	LOC_Os01g74320
1.21588e-18	0.20428	0.543	0.495	3.14938e-14	9311	LOC_Os08g41100
3.84554e-18	0.256463	0.377	0.301	9.96071e-14	9311	LOC_Os05g08640
4.42723e-18	0.288019	0.608	0.547	1.14674e-13	9311	LOC_Os07g39860
4.84451e-18	0.202815	0.911	0.955	1.25483e-13	9311	LOC_Os11g06890
8.09613e-18	0.215738	0.393	0.302	2.09706e-13	9311	LOC_Os06g34650
1.25884e-17	0.237707	0.848	0.814	3.26065e-13	9311	LOC_Os03g08500
1.3855e-17	0.230055	0.7	0.67	3.58872e-13	9311	LOC_Os10g39780
2.03614e-17	0.228057	0.833	0.878	5.27402e-13	9311	LOC_Os03g10510
4.35819e-17	0.492702	0.282	0.203	1.12886e-12	9311	LOC_Os09g32000
1.13898e-16	0.203748	0.162	0.093	2.95018e-12	9311	LOC_Os01g20780
1.13902e-16	0.268574	0.739	0.718	2.95028e-12	9311	LOC_Os04g02830
3.22495e-16	0.293702	0.802	0.749	8.35327e-12	9311	LOC_Os06g35770
3.47899e-16	0.312789	0.356	0.27	9.01127e-12	9311	LOC_Os01g11600
5.22205e-16	0.232901	0.324	0.244	1.35261e-11	9311	LOC_Os06g46284
6.9942e-15	0.205692	0.593	0.555	1.81164e-10	9311	LOC_Os03g10620
1.67301e-14	0.201497	0.211	0.139	4.33344e-10	9311	LOC_Os11g34710
1.682e-14	0.256172	0.408	0.352	4.35673e-10	9311	LOC_Os06g08080
2.36771e-14	0.447478	0.425	0.368	6.13283e-10	9311	LOC_Os08g36920
3.03774e-14	0.324026	0.727	0.743	7.86836e-10	9311	LOC_Os02g44870
3.44307e-13	0.54449	0.669	0.625	8.91825e-09	9311	LOC_Os11g33270
4.07032e-13	0.216305	0.08	0.034	1.05429e-08	9311	LOC_Os10g32930
2.20431e-12	0.226738	0.726	0.712	5.70961e-08	9311	LOC_Os11g07670
4.0654e-12	0.24717	0.647	0.613	1.05302e-07	9311	LOC_Os02g44820
2.17728e-11	0.287726	0.787	0.794	5.6396e-07	9311	LOC_Os03g47280
2.37051e-10	0.255782	0.64	0.625	6.1401e-06	9311	LOC_Os07g02800
2.69235e-10	0.217046	0.444	0.401	6.97373e-06	9311	LOC_Os03g53020
7.7856e-10	0.237119	0.714	0.758	2.01663e-05	9311	LOC_Os03g19890
1.49121e-09	0.49464	0.482	0.428	3.86253e-05	9311	LOC_Os04g15840
4.12743e-08	0.279293	0.632	0.615	0.00106909	9311	LOC_Os01g07300
4.53762e-08	0.221783	0.535	0.505	0.00117533	9311	LOC_Os09g31000
4.5945e-08	0.228686	0.423	0.385	0.00119007	9311	LOC_Os08g35580
5.29212e-08	0.216034	0.287	0.243	0.00137077	9311	LOC_Os03g16070
5.85865e-08	0.216675	0.808	0.805	0.00151751	9311	LOC_Os03g15940
1.64899e-06	0.205462	0.17	0.128	0.0427121	9311	LOC_Os11g07770
6.47173e-05	0.311384	0.413	0.389	1	9311	LOC_Os07g43800
0.00119672	0.296125	0.702	0.72	1	9311	LOC_Os04g43680
0.00172816	0.23419	0.256	0.31	1	9311	LOC_Os01g08860
0	3.56511	1	0	0	Nip	EVM0012725
0	3.39332	0.994	0	0	Nip	LOC_Os02g11859
0	3.24668	0.991	0	0	Nip	LOC_Os03g13140
0	3.06271	0.992	0.012	0	Nip	LOC_Os11g10520
0	2.96037	0.901	0.081	0	Nip	LOC_Os04g02530
0	2.87887	0.997	0	0	Nip	LOC_Os11g11980
0	2.87756	0.947	0	0	Nip	LOC_Os10g38495
0	2.60799	0.991	0.3	0	Nip	LOC_Os10g36703
0	2.54042	0.803	0	0	Nip	LOC_Os03g16030
0	2.51012	0.957	0	0	Nip	LOC_Os10g38501
0	2.44318	0.875	0	0	Nip	LOC_Os02g48714
0	2.43293	0.957	0	0	Nip	LOC_Os02g37290
0	2.39859	0.852	0	0	Nip	LOC_Os06g05020
0	2.3367	0.985	0	0	Nip	LOC_Os01g54739
0	2.22754	0.762	0	0	Nip	LOC_Os07g03499
0	2.20526	0.946	0.169	0	Nip	LOC_Os05g27780
0	2.11601	0.988	0.305	0	Nip	LOC_Os02g50600
0	1.98948	0.83	0.029	0	Nip	LOC_Os10g38360
0	1.93341	0.914	0.217	0	Nip	LOC_Os02g55600
0	1.92694	0.858	0.221	0	Nip	LOC_Os02g33820
0	1.92293	0.83	0.124	0	Nip	LOC_Os06g22960
0	1.89567	0.941	0.422	0	Nip	LOC_Os06g05930
0	1.89239	0.976	0.333	0	Nip	LOC_Os07g41350
0	1.87809	0.901	0.216	0	Nip	LOC_Os12g01400
0	1.85848	0.932	0	0	Nip	LOC_Os09g30418
0	1.84529	0.936	0.092	0	Nip	LOC_Os06g11290
0	1.80305	0.975	0	0	Nip	EVM0044414
0	1.78125	0.843	0.228	0	Nip	LOC_Os03g18130
0	1.76523	0.936	0.001	0	Nip	LOC_Os01g60410
0	1.74911	0.723	0	0	Nip	LOC_Os06g05010
0	1.71981	0.945	0.378	0	Nip	LOC_Os05g25850
0	1.7181	0.948	0.238	0	Nip	LOC_Os06g38210
0	1.71271	0.909	0	0	Nip	LOC_Os03g54980
0	1.66761	0.962	0.443	0	Nip	LOC_Os11g10480
0	1.66053	0.998	0.834	0	Nip	LOC_Os02g07910
0	1.66023	0.69	0	0	Nip	LOC_Os07g37466
0	1.63508	0.868	0	0	Nip	LOC_Os12g35590
0	1.63399	0.863	0	0	Nip	LOC_Os03g08024
0	1.60833	0.986	0.565	0	Nip	LOC_Os01g59900
0	1.60596	0.979	0.652	0	Nip	LOC_Os02g44500
0	1.59343	0.948	0.298	0	Nip	LOC_Os08g30510
0	1.59072	0.85	0.219	0	Nip	LOC_Os07g49114
0	1.58828	0.975	0.476	0	Nip	LOC_Os02g16040
0	1.56537	0.946	0	0	Nip	Add_EVM0009533
0	1.56466	0.921	0.248	0	Nip	LOC_Os08g37320
0	1.56318	0.839	0.156	0	Nip	LOC_Os05g45020
0	1.53666	0.955	0.175	0	Nip	LOC_Os12g42850
0	1.53002	0.766	0.278	0	Nip	LOC_Os08g04340
0	1.5286	0.703	0.005	0	Nip	LOC_Os07g39350
0	1.52671	0.866	0.002	0	Nip	LOC_Os07g37100
0	1.49873	0.857	0.246	0	Nip	LOC_Os01g66900
0	1.44996	0.985	0.534	0	Nip	LOC_Os02g38980
0	1.42236	0.532	0	0	Nip	LOC_Os10g40720
0	1.41246	0.801	0.3	0	Nip	LOC_Os08g07690
0	1.40763	0.878	0.447	0	Nip	LOC_Os05g48900
0	1.38768	0.867	0.46	0	Nip	LOC_Os10g30150
0	1.37643	0.871	0.326	0	Nip	LOC_Os03g18850
0	1.36999	0.855	0	0	Nip	LOC_Os04g37774
0	1.358	0.744	0	0	Nip	LOC_Os06g30924
0	1.35091	0.97	0.521	0	Nip	LOC_Os03g22810
0	1.34946	0.674	0	0	Nip	LOC_Os08g10500
0	1.33507	0.995	0.82	0	Nip	LOC_Os12g42876
0	1.33348	0.927	0.608	0	Nip	LOC_Os04g59150
0	1.30598	0.705	0.001	0	Nip	LOC_Os10g40520
0	1.30022	0.986	0.678	0	Nip	LOC_Os03g48110
0	1.28346	0.808	0.369	0	Nip	LOC_Os01g64520
0	1.27152	0.954	0.404	0	Nip	LOC_Os04g58880
0	1.26457	0.718	0	0	Nip	LOC_Os07g12780
0	1.26242	0.597	0.03	0	Nip	LOC_Os06g35560
0	1.26079	0.906	0.484	0	Nip	LOC_Os03g55540
0	1.23602	0.814	0.002	0	Nip	LOC_Os05g40770
0	1.23566	0.719	0	0	Nip	LOC_Os01g52594
0	1.22427	0.49	0	0	Nip	LOC_Os12g36220
0	1.22222	0.731	0.26	0	Nip	LOC_Os01g16030
0	1.21401	0.946	0.63	0	Nip	LOC_Os07g47670
0	1.21307	0.805	0.24	0	Nip	LOC_Os01g25484
0	1.21288	0.799	0.001	0	Nip	LOC_Os05g10414
0	1.21093	0.764	0.003	0	Nip	LOC_Os09g29270
0	1.19888	0.831	0.126	0	Nip	LOC_Os01g32080
0	1.19464	0.651	0.156	0	Nip	LOC_Os02g31030
0	1.19011	0.962	0.584	0	Nip	LOC_Os12g42980
0	1.18842	0.63	0.016	0	Nip	LOC_Os03g21040
0	1.18429	0.759	0.215	0	Nip	LOC_Os03g15270
0	1.18286	0.797	0	0	Nip	LOC_Os08g13280
0	1.18265	1	0.992	0	Nip	LOC_Os07g03279
0	1.17359	0.529	0	0	Nip	LOC_Os09g10274
0	1.16006	0.816	0.049	0	Nip	LOC_Os01g68060
0	1.15773	0.742	0.31	0	Nip	LOC_Os01g41240
0	1.15293	0.811	0.105	0	Nip	LOC_Os01g52500
0	1.15227	0.759	0.253	0	Nip	LOC_Os01g68770
0	1.14246	0.655	0	0	Nip	LOC_Os04g17084
0	1.14019	0.499	0.012	0	Nip	LOC_Os03g15050
0	1.13939	0.802	0.075	0	Nip	LOC_Os02g51670
0	1.1319	0.785	0.104	0	Nip	LOC_Os02g02780
0	1.12098	0.738	0.047	0	Nip	LOC_Os03g58040
0	1.12016	0.616	0.143	0	Nip	LOC_Os12g25690
0	1.10608	0.78	0.112	0	Nip	LOC_Os02g51890
0	1.10607	0.677	0.001	0	Nip	LOC_Os04g03920
0	1.10309	0.68	0.064	0	Nip	LOC_Os10g36924
0	1.09813	0.979	0.703	0	Nip	LOC_Os03g53190
0	1.08443	0.606	0	0	Nip	LOC_Os02g57350
0	1.08093	0.761	0	0	Nip	LOC_Os06g33919
0	1.06927	0.634	0.11	0	Nip	LOC_Os04g43760
0	1.06901	0.702	0	0	Nip	LOC_Os07g28644
0	1.06196	0.869	0.326	0	Nip	LOC_Os08g34150
0	1.06108	0.798	0.189	0	Nip	LOC_Os02g07010
0	1.05962	0.652	0	0	Nip	LOC_Os05g10650
0	1.05246	0.962	0.69	0	Nip	LOC_Os03g18220
0	1.04707	0.567	0.001	0	Nip	LOC_Os01g03144
0	1.03747	0.723	0	0	Nip	LOC_Os12g13674
0	1.0369	0.776	0	0	Nip	LOC_Os03g20790
0	1.02407	1	0.969	0	Nip	LOC_Os01g55830
0	1.01999	0.917	0.483	0	Nip	LOC_Os07g12340
0	1.00745	0.699	0.159	0	Nip	LOC_Os08g10100
0	1.00611	0.81	0.225	0	Nip	LOC_Os01g01369
0	1.00573	0.791	0.103	0	Nip	LOC_Os09g25314
0	1.00495	0.701	0	0	Nip	LOC_Os12g03800
0	1.00224	0.703	0.114	0	Nip	LOC_Os08g28710
0	1.00003	0.76	0.079	0	Nip	LOC_Os03g18870
0	0.993375	0.538	0.009	0	Nip	LOC_Os07g44890
0	0.987461	0.43	0	0	Nip	LOC_Os10g02394
0	0.98451	0.981	0.734	0	Nip	LOC_Os03g13300
0	0.984368	0.716	0.183	0	Nip	LOC_Os05g49880
0	0.984069	0.713	0.003	0	Nip	LOC_Os11g14544
0	0.98256	0.94	0.661	0	Nip	LOC_Os11g05050
0	0.974996	0.668	0	0	Nip	Add_EVM0015885
0	0.971326	0.538	0.011	0	Nip	LOC_Os03g14730
0	0.967674	0.502	0.048	0	Nip	LOC_Os07g33660
0	0.966703	0.612	0.001	0	Nip	LOC_Os12g28015
0	0.964418	0.884	0.482	0	Nip	LOC_Os04g02050
0	0.963519	0.68	0.084	0	Nip	LOC_Os06g05470
0	0.948393	0.736	0.257	0	Nip	LOC_Os03g08880
0	0.946546	0.66	0.057	0	Nip	LOC_Os10g28340
0	0.935845	0.701	0.048	0	Nip	LOC_Os06g49490
0	0.935334	0.822	0.35	0	Nip	LOC_Os10g40510
0	0.934302	0.828	0.235	0	Nip	LOC_Os06g12690
0	0.927051	0.481	0.033	0	Nip	LOC_Os07g48490
0	0.925029	0.598	0.012	0	Nip	LOC_Os06g09900
0	0.916309	0.754	0.214	0	Nip	LOC_Os06g47130
0	0.915095	0.573	0.005	0	Nip	LOC_Os11g13490
0	0.913639	0.672	0.003	0	Nip	LOC_Os05g43252
0	0.911672	0.61	0.101	0	Nip	LOC_Os01g18670
0	0.904602	0.52	0.043	0	Nip	LOC_Os01g55240
0	0.904253	0.77	0.179	0	Nip	LOC_Os02g33110
0	0.901467	0.986	0.912	0	Nip	LOC_Os08g34800
0	0.900191	0.771	0.292	0	Nip	LOC_Os05g44922
0	0.900075	0.994	0.849	0	Nip	LOC_Os02g33070
0	0.896881	0.527	0	0	Nip	LOC_Os11g47574
0	0.894145	0.58	0.085	0	Nip	LOC_Os01g24030
0	0.892415	0.722	0.109	0	Nip	LOC_Os10g42299
0	0.892292	0.977	0.774	0	Nip	LOC_Os03g12510
0	0.887784	0.892	0.504	0	Nip	LOC_Os05g34710
0	0.885472	0.997	0.94	0	Nip	LOC_Os01g67860
0	0.883649	0.899	0.489	0	Nip	LOC_Os05g03620
0	0.881434	0.973	0.795	0	Nip	LOC_Os02g33080
0	0.874573	0.834	0.352	0	Nip	LOC_Os03g05620
0	0.874466	0.974	0.734	0	Nip	LOC_Os09g31260
0	0.870118	0.68	0.177	0	Nip	LOC_Os07g42740
0	0.867899	0.512	0.039	0	Nip	LOC_Os12g02570
0	0.86574	0.853	0.43	0	Nip	LOC_Os05g01030
0	0.859202	0.582	0.004	0	Nip	LOC_Os03g57690
0	0.857116	0.673	0	0	Nip	LOC_Os02g10370
0	0.856159	0.942	0.671	0	Nip	LOC_Os10g08550
0	0.854597	0.619	0.023	0	Nip	LOC_Os03g16480
0	0.852129	0.963	0.736	0	Nip	LOC_Os02g40840
0	0.848964	0.572	0.003	0	Nip	LOC_Os05g02240
0	0.846742	0.616	0.098	0	Nip	LOC_Os06g01304
0	0.840428	0.596	0	0	Nip	LOC_Os01g05959
0	0.837548	0.633	0.001	0	Nip	LOC_Os11g11960
0	0.836187	0.416	0	0	Nip	LOC_Os05g39320
0	0.816365	0.459	0.019	0	Nip	LOC_Os03g18770
0	0.814872	0.738	0.24	0	Nip	LOC_Os01g57450
0	0.810675	0.846	0.403	0	Nip	LOC_Os04g44900
0	0.810387	0.643	0.11	0	Nip	LOC_Os11g35020
0	0.808189	0.698	0.218	0	Nip	LOC_Os05g33940
0	0.807915	0.992	0.911	0	Nip	LOC_Os04g55920
0	0.807135	0.583	0.046	0	Nip	LOC_Os11g29400
0	0.806486	0.995	0.939	0	Nip	LOC_Os03g46770
0	0.80509	0.769	0.312	0	Nip	LOC_Os04g31070
0	0.804132	0.848	0.455	0	Nip	LOC_Os07g07350
0	0.801092	0.387	0	0	Nip	LOC_Os07g33784
0	0.800332	0.533	0.019	0	Nip	LOC_Os05g40630
0	0.790387	0.642	0.028	0	Nip	LOC_Os02g29550
0	0.784845	0.779	0.344	0	Nip	LOC_Os04g58920
0	0.784453	0.805	0.398	0	Nip	LOC_Os03g25270
0	0.777406	0.51	0	0	Nip	LOC_Os11g45890
0	0.771231	0.995	0.927	0	Nip	LOC_Os02g41650
0	0.757296	0.346	0.001	0	Nip	LOC_Os09g26960
0	0.743634	0.602	0.07	0	Nip	LOC_Os07g08410
0	0.737863	0.996	0.946	0	Nip	LOC_Os10g30790
0	0.737483	0.597	0.001	0	Nip	LOC_Os04g32330
0	0.737411	0.755	0.244	0	Nip	LOC_Os08g04390
0	0.735019	0.719	0.189	0	Nip	LOC_Os01g38480
0	0.730415	0.447	0.004	0	Nip	LOC_Os10g38780
0	0.729589	0.396	0	0	Nip	Add_EVM0033252
0	0.722173	0.544	0.009	0	Nip	LOC_Os04g50940
0	0.716282	0.561	0	0	Nip	LOC_Os05g47446
0	0.715351	0.708	0.251	0	Nip	LOC_Os05g41780
0	0.711319	0.487	0.002	0	Nip	LOC_Os05g26630
0	0.708287	0.563	0	0	Nip	LOC_Os01g50934
0	0.699906	0.594	0.05	0	Nip	LOC_Os12g10560
0	0.699178	0.456	0.048	0	Nip	LOC_Os01g06560
0	0.697712	0.736	0.292	0	Nip	LOC_Os07g12150
0	0.695615	0.997	0.938	0	Nip	LOC_Os06g07969
0	0.692106	0.622	0.16	0	Nip	LOC_Os04g40560
0	0.690815	0.567	0	0	Nip	LOC_Os01g01700
0	0.690464	0.462	0.046	0	Nip	LOC_Os10g37100
0	0.675654	0.551	0.023	0	Nip	LOC_Os07g36410
0	0.670371	0.538	0.003	0	Nip	LOC_Os04g01674
0	0.668943	0.332	0	0	Nip	LOC_Os04g56040
0	0.664835	0.471	0.039	0	Nip	LOC_Os04g17660
0	0.662516	0.479	0	0	Nip	LOC_Os10g28254
0	0.654114	0.392	0	0	Nip	EVM0047284
0	0.65	0.652	0.193	0	Nip	LOC_Os01g64970
0	0.649093	0.46	0.024	0	Nip	LOC_Os05g34500
0	0.645582	0.998	0.98	0	Nip	LOC_Os04g56100
0	0.643241	0.38	0	0	Nip	LOC_Os06g50650
0	0.642927	0.482	0.001	0	Nip	LOC_Os02g38392
0	0.630264	0.424	0	0	Nip	LOC_Os03g37864
0	0.622162	0.336	0	0	Nip	LOC_Os01g06220
0	0.621494	0.597	0.096	0	Nip	LOC_Os07g41820
0	0.617561	0.598	0.116	0	Nip	LOC_Os01g65090
0	0.616269	0.354	0	0	Nip	LOC_Os06g06490
0	0.615972	0.529	0	0	Nip	LOC_Os03g59740
0	0.606865	0.454	0.001	0	Nip	LOC_Os09g09560
0	0.590888	0.421	0	0	Nip	LOC_Os01g71740
0	0.5898	0.543	0.074	0	Nip	LOC_Os09g23650
0	0.589347	0.39	0	0	Nip	LOC_Os10g35100
0	0.581698	0.353	0	0	Nip	LOC_Os01g43720
0	0.579733	0.463	0	0	Nip	LOC_Os10g34802
0	0.571438	0.448	0	0	Nip	LOC_Os12g42884
0	0.565706	0.459	0.007	0	Nip	LOC_Os05g16740
0	0.554236	0.424	0	0	Nip	LOC_Os07g12390
0	0.548399	0.413	0	0	Nip	LOC_Os03g19040
0	0.548318	0.504	0.062	0	Nip	LOC_Os05g45110
0	0.546455	0.476	0.028	0	Nip	LOC_Os08g04470
0	0.545198	0.477	0.027	0	Nip	LOC_Os12g16350
0	0.542774	0.525	0.068	0	Nip	LOC_Os01g34614
0	0.532727	0.46	0.015	0	Nip	LOC_Os03g18820
0	0.530607	0.496	0.078	0	Nip	LOC_Os09g27700
0	0.526175	0.433	0	0	Nip	LOC_Os09g15044
0	0.519336	0.395	0	0	Nip	LOC_Os05g29170
0	0.512674	0.495	0.039	0	Nip	LOC_Os11g36430
0	0.503658	0.464	0.043	0	Nip	LOC_Os03g64320
0	0.501381	0.424	0	0	Nip	LOC_Os06g05120
0	0.499816	0.442	0	0	Nip	LOC_Os04g23140
0	0.497491	0.506	0.071	0	Nip	LOC_Os01g63470
0	0.494689	0.429	0.031	0	Nip	LOC_Os12g16200
0	0.494267	0.436	0.017	0	Nip	LOC_Os08g06320
0	0.492439	0.48	0.063	0	Nip	LOC_Os12g37870
0	0.490458	0.411	0.03	0	Nip	LOC_Os10g04270
0	0.485858	0.389	0	0	Nip	LOC_Os10g35759
0	0.478971	0.412	0	0	Nip	LOC_Os09g27744
0	0.471254	0.453	0.043	0	Nip	LOC_Os06g04130
0	0.470373	0.372	0	0	Nip	LOC_Os05g35444
0	0.468537	0.408	0.014	0	Nip	LOC_Os02g04450
0	0.465361	0.386	0.007	0	Nip	LOC_Os05g49420
0	0.45603	0.366	0	0	Nip	LOC_Os12g15505
0	0.455506	0.422	0.026	0	Nip	LOC_Os10g30600
0	0.454517	0.426	0.003	0	Nip	LOC_Os09g19734
0	0.446472	0.397	0	0	Nip	LOC_Os01g57250
0	0.442981	0.375	0	0	Nip	LOC_Os03g10700
0	0.442152	0.341	0	0	Nip	LOC_Os11g29500
0	0.438793	0.403	0.006	0	Nip	LOC_Os01g69850
0	0.431202	0.391	0.021	0	Nip	LOC_Os03g49990
0	0.424445	0.405	0.027	0	Nip	LOC_Os04g38480
0	0.42316	0.347	0.002	0	Nip	LOC_Os10g39410
0	0.417768	0.389	0	0	Nip	LOC_Os02g53330
0	0.417011	0.381	0	0	Nip	LOC_Os09g20820
0	0.390477	0.345	0	0	Nip	LOC_Os02g56820
0	0.384729	0.396	0.022	0	Nip	LOC_Os08g13320
0	0.371187	0.334	0	0	Nip	LOC_Os07g08934
0	0.363999	0.334	0	0	Nip	LOC_Os11g15000
0	0.361053	0.348	0	0	Nip	LOC_Os06g07869
6.47788e-308	0.915947	0.339	0.003	1.6779e-303	Nip	LOC_Os01g24710
1.46103e-307	0.842476	0.834	0.484	3.78436e-303	Nip	LOC_Os02g26810
1.77143e-305	0.66418	0.329	0	4.58836e-301	Nip	LOC_Os10g38314
4.93437e-305	0.361582	0.329	0	1.2781e-300	Nip	LOC_Os11g28480
1.52545e-302	1.36125	0.328	0.001	3.95122e-298	Nip	LOC_Os10g21670
1.99109e-302	0.605241	0.76	0.298	5.15732e-298	Nip	LOC_Os04g37904
2.74273e-302	0.700651	0.945	0.713	7.10421e-298	Nip	LOC_Os05g38140
2.07431e-300	0.965719	0.824	0.43	5.37289e-296	Nip	LOC_Os06g09450
1.75901e-298	0.90221	0.793	0.396	4.55618e-294	Nip	LOC_Os06g19070
3.21118e-298	0.408797	0.351	0.01	8.31759e-294	Nip	LOC_Os07g26000
2.78173e-295	0.328994	0.32	0	7.20524e-291	Nip	LOC_Os01g27009
1.46857e-293	0.43535	0.344	0.01	3.80388e-289	Nip	LOC_Os07g33997
2.94257e-293	0.487232	0.368	0.02	7.62185e-289	Nip	LOC_Os07g38370
3.88048e-292	0.685668	0.843	0.497	1.00512e-287	Nip	LOC_Os10g25130
2.00829e-291	0.717227	0.999	0.97	5.20188e-287	Nip	LOC_Os01g18170
3.60673e-291	0.589432	0.672	0.25	9.34216e-287	Nip	LOC_Os05g39110
1.8724e-290	0.643114	0.618	0.199	4.84988e-286	Nip	LOC_Os09g18450
1.96561e-290	0.375739	0.315	0	5.09133e-286	Nip	LOC_Os12g07710
1.13449e-288	0.39463	0.337	0.008	2.93856e-284	Nip	LOC_Os04g35534
1.72206e-287	1.35621	0.669	0.25	4.46049e-283	Nip	LOC_Os06g32990
3.74252e-286	0.388321	0.355	0.016	9.69387e-282	Nip	LOC_Os07g30940
2.0434e-284	0.62978	0.766	0.398	5.29281e-280	Nip	LOC_Os05g09490
3.14675e-282	0.418844	0.433	0.055	8.15072e-278	Nip	LOC_Os12g28270
6.82477e-282	0.359144	0.32	0.005	1.76775e-277	Nip	LOC_Os12g43640
8.69897e-281	0.404145	0.305	0	2.25321e-276	Nip	LOC_Os02g50470
8.91411e-281	0.644104	0.549	0.127	2.30893e-276	Nip	LOC_Os08g30770
3.51239e-275	0.483976	0.329	0.011	9.09779e-271	Nip	LOC_Os10g22570
1.60231e-273	0.717725	0.392	0.042	4.15029e-269	Nip	LOC_Os01g55110
3.04218e-273	1.0409	0.659	0.267	7.87986e-269	Nip	LOC_Os04g34970
6.02503e-273	0.327924	0.298	0	1.5606e-268	Nip	LOC_Os03g32499
3.12311e-272	0.703148	0.772	0.381	8.08948e-268	Nip	LOC_Os01g54670
4.21531e-270	0.586051	0.61	0.182	1.09185e-265	Nip	LOC_Os11g18170
6.87129e-270	0.376283	0.363	0.028	1.7798e-265	Nip	LOC_Os01g15260
1.77737e-269	0.325498	0.294	0	4.60373e-265	Nip	LOC_Os09g32169
1.54532e-268	0.562831	0.503	0.107	4.00269e-264	Nip	LOC_Os06g50830
2.38144e-267	0.648579	0.728	0.359	6.16841e-263	Nip	LOC_Os03g32170
2.50835e-267	0.584109	0.335	0.017	6.49714e-263	Nip	LOC_Os02g56460
2.59292e-267	0.339244	0.292	0	6.71619e-263	Nip	LOC_Os04g36319
2.59292e-267	0.396864	0.292	0	6.71619e-263	Nip	LOC_Os11g28600
5.05544e-266	0.84277	0.536	0.137	1.30946e-261	Nip	LOC_Os07g47790
1.1566e-264	0.382788	0.363	0.029	2.99583e-260	Nip	LOC_Os02g06330
1.41322e-263	0.589724	0.922	0.718	3.66052e-259	Nip	LOC_Os10g17280
1.45238e-263	0.411135	0.427	0.059	3.76195e-259	Nip	LOC_Os10g32520
2.37474e-262	0.32168	0.316	0.01	6.15105e-258	Nip	LOC_Os08g37480
1.34778e-261	0.325948	0.318	0.011	3.49102e-257	Nip	LOC_Os12g32180
8.54085e-261	0.419493	0.317	0.011	2.21225e-256	Nip	LOC_Os05g10930
1.04728e-260	0.661538	0.98	0.872	2.71268e-256	Nip	LOC_Os01g69870
1.51213e-259	0.545511	0.581	0.179	3.91671e-255	Nip	LOC_Os03g14450
4.24931e-259	0.328596	0.285	0	1.10066e-254	Nip	LOC_Os06g24711
8.53992e-259	1.01192	0.584	0.185	2.21201e-254	Nip	LOC_Os06g05000
1.85678e-258	0.614302	0.997	0.941	4.80943e-254	Nip	LOC_Os03g17690
1.87053e-258	0.771688	0.531	0.136	4.84505e-254	Nip	LOC_Os05g28740
3.52405e-258	0.415692	0.406	0.054	9.12799e-254	Nip	LOC_Os03g21540
3.60827e-258	0.567631	0.299	0.006	9.34614e-254	Nip	LOC_Os12g04150
3.83903e-258	0.623613	0.782	0.441	9.94384e-254	Nip	LOC_Os03g16150
4.91915e-258	0.514479	0.345	0.023	1.27416e-253	Nip	LOC_Os02g11640
9.82686e-258	0.645995	0.497	0.108	2.54535e-253	Nip	LOC_Os01g60020
1.61861e-257	0.730759	0.946	0.746	4.19253e-253	Nip	LOC_Os08g41470
1.51615e-256	0.6044	0.282	0	3.92712e-252	Nip	LOC_Os03g60760
2.81136e-256	0.442693	0.291	0.003	7.282e-252	Nip	LOC_Os05g01950
5.64301e-255	0.764324	0.898	0.575	1.46165e-250	Nip	LOC_Os08g25720
2.44753e-254	0.431664	0.483	0.103	6.33958e-250	Nip	LOC_Os10g41520
5.64535e-254	0.312357	0.279	0	1.46226e-249	Nip	LOC_Os08g29660
1.0846e-252	0.363163	0.278	0	2.80932e-248	Nip	LOC_Os06g01870
1.69298e-252	0.696937	0.903	0.677	4.38515e-248	Nip	LOC_Os08g44210
2.0777e-251	0.3603	0.276	0	5.38167e-247	Nip	LOC_Os10g02270
3.29921e-251	0.578718	0.452	0.08	8.54562e-247	Nip	LOC_Os09g25070
4.15031e-251	0.801849	0.941	0.767	1.07501e-246	Nip	LOC_Os05g33380
1.91507e-250	0.321337	0.313	0.014	4.96041e-246	Nip	LOC_Os07g07680
4.18689e-249	0.700943	0.725	0.346	1.08449e-244	Nip	LOC_Os09g07460
7.73198e-249	0.32051	0.33	0.021	2.00274e-244	Nip	LOC_Os03g03420
1.43537e-247	0.303545	0.273	0	3.71789e-243	Nip	LOC_Os01g26070
1.55024e-247	0.301585	0.279	0.002	4.01542e-243	Nip	LOC_Os10g41534
2.15062e-247	0.829584	0.779	0.494	5.57054e-243	Nip	LOC_Os01g15029
4.09493e-246	0.80716	0.791	0.449	1.06067e-241	Nip	LOC_Os07g46852
1.71554e-245	0.564727	0.567	0.17	4.44359e-241	Nip	LOC_Os10g30850
3.35315e-245	0.511214	0.494	0.111	8.68533e-241	Nip	LOC_Os11g35330
4.27209e-245	0.383186	0.388	0.052	1.10656e-240	Nip	LOC_Os06g49505
9.66102e-244	0.277644	0.269	0	2.5024e-239	Nip	LOC_Os08g13699
2.22023e-241	0.5692	0.986	0.921	5.75084e-237	Nip	LOC_Os11g42960
4.28902e-241	0.584665	0.588	0.188	1.11094e-236	Nip	LOC_Os06g08720
1.17211e-240	0.362343	0.3	0.012	3.036e-236	Nip	LOC_Os05g34110
2.88473e-240	0.760155	0.664	0.233	7.47203e-236	Nip	LOC_Os10g40530
4.64511e-238	0.301516	0.292	0.01	1.20318e-233	Nip	LOC_Os02g11830
6.37395e-238	0.809226	0.814	0.483	1.65098e-233	Nip	LOC_Os05g33400
4.24037e-237	0.360669	0.299	0.013	1.09834e-232	Nip	LOC_Os02g39920
4.00195e-235	0.415007	0.326	0.026	1.03659e-230	Nip	LOC_Os06g47620
7.44765e-235	0.36929	0.279	0.006	1.92909e-230	Nip	LOC_Os09g34150
1.34314e-234	0.622972	0.846	0.535	3.47901e-230	Nip	LOC_Os06g13810
5.20778e-234	0.355697	0.259	0	1.34892e-229	Nip	LOC_Os02g26790
5.20778e-234	0.501402	0.259	0	1.34892e-229	Nip	LOC_Os01g24600
4.57443e-232	0.331226	0.328	0.028	1.18487e-227	Nip	LOC_Os05g45900
9.84826e-232	0.461898	0.575	0.199	2.5509e-227	Nip	LOC_Os03g13970
1.15992e-231	0.474931	0.362	0.044	3.00442e-227	Nip	LOC_Os05g04210
2.31773e-231	1.51659	0.537	0.191	6.00339e-227	Nip	LOC_Os03g25280
5.18691e-231	0.341355	0.374	0.05	1.34351e-226	Nip	LOC_Os03g21550
1.37604e-227	0.414745	0.418	0.078	3.56422e-223	Nip	LOC_Os12g32760
1.93141e-226	0.525577	0.462	0.105	5.00273e-222	Nip	LOC_Os02g35490
5.70518e-225	0.365819	0.311	0.024	1.47776e-220	Nip	LOC_Os12g24530
9.05182e-225	0.285673	0.25	0	2.3446e-220	Nip	LOC_Os06g16919
1.68426e-224	0.401886	0.416	0.078	4.36257e-220	Nip	LOC_Os07g26440
2.54346e-224	0.709035	0.797	0.556	6.58808e-220	Nip	LOC_Os07g14150
9.8067e-224	0.525986	0.434	0.091	2.54013e-219	Nip	LOC_Os04g46980
2.2959e-222	0.351588	0.361	0.048	5.94684e-218	Nip	LOC_Os10g39220
1.99654e-221	0.273505	0.246	0	5.17143e-217	Nip	LOC_Os03g14720
1.36394e-220	0.24678	0.245	0	3.53287e-216	Nip	LOC_Os06g50520
6.03494e-220	0.502321	0.962	0.866	1.56317e-215	Nip	LOC_Os02g44310
2.63377e-219	0.602896	0.704	0.344	6.82198e-215	Nip	LOC_Os01g70170
4.31582e-218	0.310504	0.243	0	1.11788e-213	Nip	LOC_Os08g06415
4.31582e-218	0.560877	0.243	0	1.11788e-213	Nip	LOC_Os10g40710
1.00532e-217	0.290518	0.243	0	2.60399e-213	Nip	LOC_Os11g44680
1.48668e-217	0.599981	0.778	0.485	3.8508e-213	Nip	LOC_Os03g55850
1.93569e-216	0.457258	0.385	0.064	5.01382e-212	Nip	LOC_Os03g61060
2.34417e-216	0.712795	0.976	0.907	6.07187e-212	Nip	LOC_Os01g15830
2.44327e-216	0.39498	1	1	6.32857e-212	Nip	LOC_Os08g37670
4.24363e-216	0.656706	0.981	0.929	1.09919e-211	Nip	LOC_Os02g10500
1.46927e-215	0.935561	0.625	0.264	3.80572e-211	Nip	LOC_Os07g47620
3.86116e-215	0.494594	0.44	0.092	1.00012e-210	Nip	LOC_Os06g25010
6.17048e-214	0.612419	0.292	0.021	1.59828e-209	Nip	LOC_Os11g42500
4.68042e-213	0.362732	0.379	0.062	1.21232e-208	Nip	LOC_Os05g46200
1.12881e-212	0.82816	0.722	0.436	2.92386e-208	Nip	LOC_Os09g36830
1.89874e-211	0.485079	0.236	0	4.91811e-207	Nip	LOC_Os12g33300
1.21676e-208	0.517767	0.587	0.221	3.15165e-204	Nip	LOC_Os01g06600
5.30691e-208	0.382741	0.27	0.013	1.3746e-203	Nip	LOC_Os02g10140
1.1526e-207	0.755539	0.912	0.677	2.98547e-203	Nip	LOC_Os08g04360
4.9188e-207	0.440703	0.515	0.156	1.27407e-202	Nip	LOC_Os11g13810
4.47349e-206	0.248279	0.23	0	1.15872e-201	Nip	LOC_Os05g25650
4.45259e-205	0.252344	0.232	0.001	1.15331e-200	Nip	LOC_Os01g65692
9.41831e-205	0.441752	0.386	0.07	2.43953e-200	Nip	LOC_Os03g10640
2.28414e-204	0.875746	0.705	0.363	5.91637e-200	Nip	LOC_Os06g04990
2.29948e-204	0.86554	0.819	0.52	5.95612e-200	Nip	LOC_Os07g43670
5.13791e-204	0.265601	0.228	0	1.33082e-199	Nip	LOC_Os07g13834
1.69936e-203	0.863992	0.598	0.248	4.40167e-199	Nip	LOC_Os07g08710
3.41899e-203	0.291166	0.227	0	8.85588e-199	Nip	LOC_Os01g08069
7.06234e-203	0.33905	0.257	0.011	1.82929e-198	Nip	LOC_Os08g38270
2.8817e-202	0.422588	0.328	0.042	7.46417e-198	Nip	LOC_Os08g43210
1.25257e-201	0.696725	0.925	0.77	3.24441e-197	Nip	LOC_Os03g19270
3.88438e-201	0.262816	0.225	0	1.00613e-196	Nip	LOC_Os08g02864
3.88438e-201	0.426803	0.225	0	1.00613e-196	Nip	LOC_Os03g02775
6.75804e-201	0.751003	0.941	0.804	1.75047e-196	Nip	LOC_Os05g04410
2.57365e-200	0.254812	0.224	0	6.66627e-196	Nip	LOC_Os11g36200
1.48508e-199	0.336176	0.248	0.008	3.84666e-195	Nip	LOC_Os03g25040
4.64293e-199	0.335191	0.335	0.046	1.20261e-194	Nip	LOC_Os03g56000
6.35209e-199	0.548556	0.997	0.96	1.64532e-194	Nip	LOC_Os03g05290
2.89246e-198	0.217185	0.222	0	7.49206e-194	Nip	LOC_Os08g42290
7.13286e-197	0.595059	0.516	0.179	1.84755e-192	Nip	LOC_Os03g50050
1.14434e-196	0.33832	0.381	0.07	2.96407e-192	Nip	LOC_Os04g35700
1.39314e-196	0.243596	0.222	0.001	3.6085e-192	Nip	LOC_Os03g63999
7.2946e-195	0.541992	0.942	0.817	1.88945e-190	Nip	LOC_Os07g07990
9.52304e-195	0.326731	0.326	0.043	2.46666e-190	Nip	LOC_Os06g37000
1.80808e-194	0.631482	0.975	0.797	4.68328e-190	Nip	LOC_Os07g07790
2.04669e-194	0.635664	0.804	0.487	5.30133e-190	Nip	LOC_Os02g36940
2.1753e-194	0.865825	0.772	0.461	5.63445e-190	Nip	LOC_Os02g44990
2.35486e-194	0.544646	0.859	0.617	6.09956e-190	Nip	LOC_Os03g05570
3.06577e-194	0.348655	0.435	0.102	7.94095e-190	Nip	LOC_Os09g25310
3.56984e-194	0.239113	0.218	0	9.2466e-190	Nip	LOC_Os07g25150
1.16743e-193	0.780612	0.712	0.398	3.02389e-189	Nip	LOC_Os04g53710
1.33913e-192	0.269526	0.244	0.009	3.46861e-188	Nip	LOC_Os01g51360
1.35297e-192	0.377853	0.292	0.031	3.50445e-188	Nip	LOC_Os05g48060
7.44225e-192	0.508452	0.777	0.455	1.92769e-187	Nip	LOC_Os01g67054
8.36721e-192	0.522075	0.531	0.184	2.16727e-187	Nip	LOC_Os05g46510
1.64564e-191	0.235272	0.231	0.005	4.26253e-187	Nip	LOC_Os06g16270
2.90357e-191	0.450495	0.458	0.126	7.52083e-187	Nip	LOC_Os05g51130
4.40238e-191	0.251995	0.242	0.009	1.1403e-186	Nip	LOC_Os08g13930
1.3426e-190	0.442204	0.453	0.124	3.47761e-186	Nip	LOC_Os08g04180
3.09841e-190	0.463948	0.93	0.766	8.0255e-186	Nip	LOC_Os06g47340
1.66222e-189	0.489968	0.286	0.03	4.30548e-185	Nip	LOC_Os05g33570
4.03812e-188	0.49338	0.434	0.114	1.04595e-183	Nip	LOC_Os12g08810
1.10648e-187	0.509442	0.811	0.529	2.86602e-183	Nip	LOC_Os08g40510
1.37999e-186	0.29011	0.267	0.021	3.57445e-182	Nip	LOC_Os07g39900
1.25866e-185	0.513883	0.605	0.274	3.26018e-181	Nip	LOC_Os08g10450
2.26794e-185	0.261729	0.293	0.033	5.87441e-181	Nip	LOC_Os05g48240
2.82822e-185	0.340301	0.397	0.087	7.32567e-181	Nip	LOC_Os04g32480
2.90385e-185	0.669032	0.284	0.03	7.52156e-181	Nip	LOC_Os01g68740
3.21143e-185	0.255986	0.209	0	8.31825e-181	Nip	LOC_Os01g06510
5.66215e-185	0.246831	0.254	0.016	1.46661e-180	Nip	LOC_Os07g35870
6.51512e-185	0.409169	0.439	0.123	1.68755e-180	Nip	LOC_Os04g55640
8.08683e-185	0.526868	0.976	0.918	2.09465e-180	Nip	LOC_Os03g53270
9.65413e-185	0.478802	0.917	0.686	2.50061e-180	Nip	LOC_Os02g57260
2.10774e-184	1.07912	0.773	0.487	5.45946e-180	Nip	LOC_Os11g06770
7.57054e-184	0.466916	0.436	0.117	1.96092e-179	Nip	LOC_Os10g25550
3.40988e-183	0.257135	0.206	0	8.83227e-179	Nip	LOC_Os05g13810
5.98363e-183	0.773305	0.939	0.767	1.54988e-178	Nip	LOC_Os10g26150
1.07041e-182	0.46205	0.512	0.171	2.77258e-178	Nip	LOC_Os04g41229
1.0998e-182	0.263958	0.275	0.025	2.84869e-178	Nip	LOC_Os05g47470
1.28887e-182	0.510274	0.958	0.869	3.33842e-178	Nip	LOC_Os03g14880
1.40668e-182	0.225928	0.223	0.005	3.64358e-178	Nip	LOC_Os03g52450
1.99149e-182	0.239324	0.23	0.008	5.15837e-178	Nip	LOC_Os09g31490
5.5818e-182	0.205167	0.205	0	1.4458e-177	Nip	LOC_Os09g20579
6.22541e-181	0.234794	0.238	0.012	1.61251e-176	Nip	LOC_Os01g56890
6.60212e-181	0.35494	0.395	0.091	1.71008e-176	Nip	LOC_Os04g28870
2.34977e-180	0.663964	0.782	0.488	6.08638e-176	Nip	LOC_Os11g47710
3.00466e-180	0.577146	0.689	0.354	7.78266e-176	Nip	LOC_Os05g46720
5.26953e-179	0.345054	0.284	0.032	1.36491e-174	Nip	LOC_Os02g10520
1.40208e-178	0.605686	0.469	0.166	3.63166e-174	Nip	LOC_Os03g13540
2.06147e-178	0.250525	0.274	0.027	5.33963e-174	Nip	LOC_Os03g18700
2.17561e-178	0.562316	0.879	0.724	5.63526e-174	Nip	LOC_Os01g02920
2.30543e-178	0.507317	0.391	0.092	5.97152e-174	Nip	LOC_Os09g15670
4.03398e-178	0.375902	0.243	0.015	1.04488e-173	Nip	LOC_Os06g48240
6.09493e-178	0.207915	0.201	0	1.57871e-173	Nip	LOC_Os08g43140
1.73762e-177	0.385016	0.425	0.115	4.50079e-173	Nip	LOC_Os05g51780
2.85693e-177	0.399394	0.309	0.045	7.40003e-173	Nip	LOC_Os06g47530
2.95267e-177	0.685833	0.798	0.542	7.64801e-173	Nip	LOC_Os04g45970
6.29682e-176	0.216443	0.199	0	1.631e-171	Nip	LOC_Os01g71630
1.05112e-175	0.613014	0.92	0.751	2.7226e-171	Nip	LOC_Os01g19820
2.12705e-175	0.71649	0.543	0.214	5.50949e-171	Nip	LOC_Os01g52410
7.0128e-175	0.645886	0.863	0.691	1.81646e-170	Nip	LOC_Os04g08350
1.04173e-174	0.461783	0.5	0.167	2.69829e-170	Nip	LOC_Os03g20670
1.31833e-174	0.236605	0.232	0.012	3.41473e-170	Nip	LOC_Os12g41820
1.03497e-172	0.257548	0.195	0	2.68078e-168	Nip	LOC_Os02g56386
1.52947e-172	0.4883	0.626	0.276	3.96164e-168	Nip	LOC_Os05g43040
7.84102e-172	0.583498	0.578	0.261	2.03098e-167	Nip	LOC_Os11g29290
2.41421e-171	0.444877	0.236	0.015	6.25329e-167	Nip	LOC_Os06g12740
2.55924e-171	0.539139	0.875	0.556	6.62893e-167	Nip	LOC_Os11g06720
4.16565e-171	0.255982	0.194	0	1.07899e-166	Nip	LOC_Os01g05610
6.94586e-171	0.479114	0.958	0.858	1.79912e-166	Nip	LOC_Os04g52130
6.98198e-171	0.625424	0.484	0.166	1.80847e-166	Nip	LOC_Os02g43360
7.27976e-171	0.343588	0.436	0.118	1.8856e-166	Nip	LOC_Os01g06490
2.638e-170	0.207032	0.193	0	6.83294e-166	Nip	LOC_Os04g09699
2.78947e-170	0.50086	0.585	0.261	7.2253e-166	Nip	LOC_Os11g39220
2.85197e-170	0.483442	0.493	0.173	7.38716e-166	Nip	LOC_Os03g55800
3.13466e-170	0.281071	0.22	0.009	8.1194e-166	Nip	LOC_Os04g35130
3.79653e-170	0.615069	0.863	0.674	9.83378e-166	Nip	LOC_Os01g50420
1.01941e-169	0.764773	0.538	0.222	2.64046e-165	Nip	LOC_Os06g40170
1.2446e-169	0.265909	0.265	0.028	3.22377e-165	Nip	LOC_Os06g01360
1.66856e-169	0.249988	0.192	0	4.3219e-165	Nip	LOC_Os06g41120
1.66856e-169	0.227524	0.192	0	4.3219e-165	Nip	LOC_Os11g15230
1.69652e-169	0.624166	0.779	0.509	4.39432e-165	Nip	LOC_Os04g53560
2.50145e-168	0.247295	0.219	0.01	6.47926e-164	Nip	LOC_Os02g46480
1.29083e-167	0.48369	0.878	0.703	3.3435e-163	Nip	LOC_Os04g55650
1.47297e-167	0.443742	0.491	0.178	3.81529e-163	Nip	LOC_Os04g47120
1.50118e-167	0.452907	0.658	0.332	3.88834e-163	Nip	LOC_Os07g35810
4.80205e-167	0.431312	0.383	0.097	1.24383e-162	Nip	LOC_Os04g55610
7.73679e-167	0.279733	0.232	0.015	2.00398e-162	Nip	LOC_Os04g01280
9.24954e-167	0.356964	0.19	0	2.39582e-162	Nip	LOC_Os02g54880
1.05187e-166	0.239941	0.189	0	2.72456e-162	Nip	Add_EVM0005345
1.24138e-166	0.226777	0.23	0.014	3.21541e-162	Nip	LOC_Os06g33570
2.58328e-166	0.362338	0.349	0.072	6.69121e-162	Nip	LOC_Os12g41490
5.63716e-166	0.519706	0.98	0.884	1.46014e-161	Nip	LOC_Os06g46799
7.27959e-166	0.408772	0.977	0.883	1.88556e-161	Nip	LOC_Os06g27560
4.15791e-165	0.201222	0.187	0	1.07698e-160	Nip	LOC_Os02g56930
4.62642e-165	0.681574	0.753	0.427	1.19833e-160	Nip	LOC_Os01g24550
6.33176e-165	0.784155	0.592	0.292	1.64005e-160	Nip	LOC_Os12g24020
2.10332e-164	0.295768	0.346	0.072	5.44803e-160	Nip	LOC_Os08g02996
4.9061e-164	0.590827	0.479	0.172	1.27078e-159	Nip	LOC_Os02g33590
1.39652e-163	0.356326	0.352	0.077	3.61727e-159	Nip	LOC_Os09g32960
2.28132e-163	0.458412	0.867	0.63	5.90907e-159	Nip	LOC_Os03g63770
7.71854e-163	0.21895	0.235	0.018	1.99926e-158	Nip	LOC_Os04g42000
1.0114e-162	0.627904	0.938	0.769	2.61972e-158	Nip	LOC_Os02g43660
1.26305e-162	0.308732	0.249	0.025	3.27156e-158	Nip	LOC_Os04g01310
1.41053e-162	0.517435	0.551	0.228	3.65355e-158	Nip	LOC_Os02g48870
1.53936e-162	0.281899	0.244	0.023	3.98726e-158	Nip	LOC_Os05g50500
2.47581e-162	0.569461	0.825	0.598	6.41284e-158	Nip	LOC_Os01g62420
7.78339e-162	0.217256	0.223	0.014	2.01605e-157	Nip	LOC_Os03g62110
3.33345e-161	0.608974	0.883	0.693	8.63429e-157	Nip	LOC_Os10g35110
4.28032e-161	0.41625	0.816	0.524	1.10869e-156	Nip	LOC_Os07g33680
9.78332e-161	0.469884	0.845	0.622	2.53407e-156	Nip	LOC_Os06g01390
4.76527e-160	0.231193	0.258	0.03	1.2343e-155	Nip	LOC_Os01g51380
1.19755e-159	0.570168	0.721	0.419	3.1019e-155	Nip	LOC_Os03g29770
2.05481e-159	0.526779	0.257	0.029	5.32238e-155	Nip	LOC_Os08g16050
3.87939e-159	0.293813	0.181	0	1.00484e-154	Nip	LOC_Os11g44580
9.72736e-158	0.316587	0.4	0.11	2.51958e-153	Nip	LOC_Os04g59480
4.72561e-157	0.758087	0.497	0.19	1.22403e-152	Nip	LOC_Os01g68730
5.02238e-157	0.4865	0.727	0.434	1.3009e-152	Nip	LOC_Os10g14194
2.14883e-156	0.325923	0.27	0.038	5.56591e-152	Nip	LOC_Os12g25630
2.67275e-156	0.325202	0.263	0.033	6.92296e-152	Nip	LOC_Os06g48860
5.76473e-156	0.204136	0.177	0	1.49318e-151	Nip	LOC_Os11g03491
1.23587e-155	0.574472	0.53	0.221	3.20116e-151	Nip	LOC_Os11g44310
3.98799e-155	0.517759	0.897	0.657	1.03297e-150	Nip	LOC_Os11g26860
5.10509e-155	0.413195	0.291	0.05	1.32232e-150	Nip	LOC_Os01g59570
1.02554e-154	0.315616	0.385	0.098	2.65635e-150	Nip	LOC_Os11g11770
1.18134e-154	0.245404	0.199	0.008	3.05991e-150	Nip	LOC_Os05g11810
1.27882e-154	0.795472	0.193	0.006	3.31239e-150	Nip	LOC_Os12g02320
5.84402e-154	0.459746	0.647	0.343	1.51372e-149	Nip	LOC_Os01g66200
6.11285e-154	0.324024	0.997	0.973	1.58335e-149	Nip	LOC_Os04g38870
1.32966e-153	0.244134	0.234	0.022	3.44409e-149	Nip	LOC_Os03g63900
1.36259e-153	0.204715	0.175	0	3.52939e-149	Nip	LOC_Os11g29140
1.94646e-153	0.570811	0.83	0.591	5.04172e-149	Nip	LOC_Os02g51710
6.99049e-153	0.395625	0.474	0.168	1.81068e-148	Nip	LOC_Os06g06910
7.50759e-153	0.863763	0.223	0.017	1.94462e-148	Nip	LOC_Os01g11730
9.64987e-153	0.483322	0.601	0.295	2.49951e-148	Nip	LOC_Os01g61460
1.25717e-152	0.355851	0.401	0.117	3.25632e-148	Nip	LOC_Os06g35540
4.50121e-152	0.5578	0.515	0.206	1.1659e-147	Nip	LOC_Os07g44780
4.91332e-152	0.730184	0.341	0.085	1.27265e-147	Nip	LOC_Os03g18030
2.03061e-151	0.269929	0.212	0.014	5.25968e-147	Nip	LOC_Os11g18044
6.42628e-151	0.553367	0.797	0.52	1.66454e-146	Nip	LOC_Os03g08460
1.47714e-150	0.573207	0.988	0.914	3.82609e-146	Nip	LOC_Os01g03340
4.24028e-150	0.207765	0.192	0.007	1.09832e-145	Nip	LOC_Os11g10060
1.31255e-149	0.214776	0.226	0.02	3.39976e-145	Nip	LOC_Os03g22420
1.45591e-149	0.393734	0.332	0.077	3.7711e-145	Nip	LOC_Os06g48850
2.05753e-148	0.429951	0.828	0.56	5.32941e-144	Nip	LOC_Os03g52720
2.92194e-148	0.254438	0.184	0.005	7.56841e-144	Nip	LOC_Os05g50654
4.01433e-148	0.58065	0.712	0.472	1.03979e-143	Nip	LOC_Os05g25640
1.30287e-147	0.265526	0.266	0.039	3.37468e-143	Nip	LOC_Os06g41840
1.62969e-147	0.344395	0.241	0.028	4.22123e-143	Nip	LOC_Os10g28350
2.13272e-147	0.7051	0.615	0.332	5.52417e-143	Nip	LOC_Os01g65830
2.7624e-147	0.207935	0.168	0	7.15517e-143	Nip	LOC_Os04g10214
4.82836e-147	0.605566	0.228	0.022	1.25064e-142	Nip	LOC_Os07g03580
3.77507e-146	0.285361	0.302	0.058	9.7782e-142	Nip	LOC_Os01g49310
4.59933e-146	0.274927	0.322	0.069	1.19132e-141	Nip	LOC_Os02g08420
5.04048e-146	0.352952	0.445	0.15	1.30559e-141	Nip	LOC_Os04g31924
5.29902e-146	0.436947	0.839	0.642	1.37255e-141	Nip	LOC_Os05g34540
5.47644e-146	0.228097	0.217	0.018	1.41851e-141	Nip	LOC_Os04g58840
8.17986e-146	0.474271	0.922	0.768	2.11875e-141	Nip	LOC_Os05g41440
9.28082e-146	0.244453	0.168	0.001	2.40392e-141	Nip	LOC_Os12g43380
1.55641e-145	0.261843	0.302	0.06	4.03141e-141	Nip	LOC_Os08g42720
1.7619e-145	0.42174	0.557	0.255	4.56367e-141	Nip	LOC_Os02g02700
4.14969e-145	0.290259	0.28	0.049	1.07485e-140	Nip	LOC_Os07g14740
6.01095e-145	0.483476	0.698	0.421	1.55696e-140	Nip	LOC_Os01g37960
1.04177e-144	0.319912	0.379	0.107	2.6984e-140	Nip	LOC_Os01g60190
1.39385e-144	0.961957	0.437	0.154	3.61036e-140	Nip	LOC_Os03g61470
1.63642e-144	0.649364	0.647	0.365	4.23865e-140	Nip	LOC_Os08g19670
2.6975e-144	0.396802	0.525	0.221	6.98706e-140	Nip	LOC_Os01g05670
3.82334e-144	0.214726	0.165	0	9.90322e-140	Nip	LOC_Os05g49684
6.36615e-144	0.223982	0.218	0.02	1.64896e-139	Nip	LOC_Os10g41460
6.51511e-144	0.362745	0.504	0.2	1.68754e-139	Nip	LOC_Os01g66180
7.99897e-144	0.411433	0.991	0.973	2.07189e-139	Nip	LOC_Os04g51560
9.43002e-144	0.235796	0.164	0	2.44256e-139	Nip	LOC_Os02g56440
1.85793e-143	0.233535	0.241	0.03	4.81241e-139	Nip	LOC_Os04g41560
2.70924e-143	0.655489	0.171	0.002	7.01747e-139	Nip	LOC_Os07g03590
2.74617e-143	0.343616	0.999	0.955	7.11313e-139	Nip	LOC_Os06g51220
1.02648e-142	0.469198	0.376	0.106	2.6588e-138	Nip	LOC_Os03g60509
1.43611e-142	0.320545	0.211	0.018	3.71981e-138	Nip	LOC_Os11g25990
1.6564e-142	0.246566	0.202	0.013	4.29042e-138	Nip	LOC_Os09g37120
3.47949e-142	0.203154	0.163	0	9.01258e-138	Nip	LOC_Os07g34620
9.38075e-142	0.692195	0.648	0.35	2.4298e-137	Nip	LOC_Os01g24560
1.95633e-141	0.263662	0.308	0.064	5.06727e-137	Nip	LOC_Os02g39030
3.03542e-140	0.420104	0.532	0.222	7.86233e-136	Nip	LOC_Os07g48280
5.88293e-140	0.320917	0.425	0.133	1.5238e-135	Nip	LOC_Os04g38390
3.22978e-139	0.239575	0.166	0.002	8.36577e-135	Nip	LOC_Os01g43280
1.44371e-138	0.587945	0.578	0.28	3.7395e-134	Nip	LOC_Os01g03360
1.64703e-138	0.235016	0.174	0.005	4.26614e-134	Nip	LOC_Os03g32470
2.47863e-138	0.500992	0.583	0.3	6.42016e-134	Nip	LOC_Os11g35310
5.54702e-138	0.474185	0.555	0.263	1.43679e-133	Nip	LOC_Os02g42850
6.87064e-138	0.397138	0.709	0.418	1.77963e-133	Nip	LOC_Os09g33810
6.92269e-138	0.275813	0.158	0	1.79312e-133	Nip	LOC_Os03g25360
6.9746e-138	0.392791	0.192	0.012	1.80656e-133	Nip	LOC_Os04g06520
2.19565e-137	0.504097	0.402	0.13	5.68716e-133	Nip	LOC_Os04g50970
2.82733e-137	0.204797	0.186	0.01	7.32334e-133	Nip	LOC_Os12g41250
3.83804e-137	0.300635	0.297	0.063	9.9413e-133	Nip	LOC_Os11g30430
1.50043e-136	0.392894	0.459	0.17	3.88641e-132	Nip	LOC_Os03g25400
4.11751e-136	0.262248	0.241	0.034	1.06652e-131	Nip	LOC_Os07g10460
6.28074e-136	0.227182	0.188	0.011	1.62684e-131	Nip	LOC_Os04g02580
6.97247e-136	0.422352	0.794	0.594	1.80601e-131	Nip	LOC_Os06g06030
7.25757e-136	0.267227	0.215	0.022	1.87986e-131	Nip	LOC_Os01g60730
1.05879e-135	0.577962	0.75	0.515	2.74247e-131	Nip	LOC_Os03g04020
1.30735e-135	0.514802	0.404	0.143	3.38629e-131	Nip	LOC_Os03g20500
1.73865e-135	0.461013	0.811	0.608	4.50344e-131	Nip	LOC_Os05g51700
2.08895e-135	0.381556	0.473	0.186	5.41081e-131	Nip	LOC_Os10g21560
2.17875e-135	0.37703	0.992	0.939	5.64339e-131	Nip	LOC_Os04g58280
2.52455e-135	0.376482	0.306	0.068	6.53908e-131	Nip	LOC_Os07g35480
3.88172e-135	0.422425	0.532	0.235	1.00544e-130	Nip	LOC_Os06g37620
1.36194e-134	0.314028	0.998	0.98	3.5277e-130	Nip	LOC_Os01g25560
5.48151e-134	0.255765	0.3	0.065	1.41982e-129	Nip	LOC_Os08g33479
7.53713e-134	0.366306	0.612	0.313	1.95227e-129	Nip	LOC_Os02g51140
1.68729e-133	0.487392	0.708	0.454	4.37043e-129	Nip	LOC_Os02g48630
1.81118e-133	0.433681	0.395	0.13	4.69132e-129	Nip	LOC_Os07g48550
2.75368e-133	0.422931	0.491	0.193	7.13258e-129	Nip	LOC_Os02g41670
4.88919e-133	0.684194	0.338	0.099	1.2664e-128	Nip	LOC_Os10g40730
6.02632e-133	0.252442	0.314	0.074	1.56094e-128	Nip	LOC_Os07g32450
1.23066e-132	0.251786	0.332	0.086	3.18765e-128	Nip	LOC_Os04g38330
3.92323e-132	0.272634	0.177	0.008	1.01619e-127	Nip	LOC_Os10g18340
4.31795e-132	0.554332	0.63	0.365	1.11844e-127	Nip	LOC_Os06g14180
4.48919e-132	0.68724	0.682	0.422	1.16279e-127	Nip	LOC_Os03g51530
1.40011e-131	0.703278	0.821	0.613	3.62657e-127	Nip	LOC_Os12g44020
9.59339e-131	0.593861	0.862	0.671	2.48488e-126	Nip	LOC_Os06g12310
3.04288e-130	0.325583	0.985	0.886	7.88167e-126	Nip	LOC_Os01g59440
4.68475e-130	0.273926	0.289	0.063	1.21344e-125	Nip	LOC_Os01g42234
1.32105e-129	0.428934	0.471	0.192	3.42178e-125	Nip	LOC_Os02g58640
1.42675e-129	0.451026	0.532	0.25	3.69556e-125	Nip	LOC_Os01g02900
2.12415e-129	0.274944	0.174	0.009	5.50198e-125	Nip	LOC_Os08g43190
3.22251e-129	0.345211	0.235	0.034	8.34695e-125	Nip	LOC_Os02g45890
3.90414e-129	0.317052	1	0.999	1.01125e-124	Nip	LOC_Os01g15270
7.41487e-129	0.380954	0.69	0.426	1.9206e-124	Nip	LOC_Os02g42320
2.8545e-128	0.757201	0.663	0.454	7.39372e-124	Nip	LOC_Os03g32314
3.17155e-128	0.399244	0.858	0.647	8.21496e-124	Nip	LOC_Os05g41930
3.85547e-128	1.05223	0.596	0.351	9.98644e-124	Nip	LOC_Os08g03350
9.7266e-128	0.379921	0.437	0.164	2.51938e-123	Nip	LOC_Os03g13520
1.04643e-127	0.270959	0.363	0.105	2.71046e-123	Nip	LOC_Os02g39010
1.07528e-127	0.419758	0.264	0.05	2.78518e-123	Nip	LOC_Os03g55680
1.38913e-127	0.410899	0.684	0.383	3.59814e-123	Nip	LOC_Os06g13870
1.75252e-127	0.5178	0.762	0.545	4.53938e-123	Nip	LOC_Os02g43850
2.12251e-127	0.208043	0.146	0	5.49772e-123	Nip	LOC_Os02g07709
7.28916e-127	0.449772	0.988	0.944	1.88804e-122	Nip	LOC_Os01g21120
8.26793e-127	0.303809	0.429	0.16	2.14156e-122	Nip	LOC_Os06g46700
2.1818e-126	0.269305	0.343	0.097	5.65129e-122	Nip	LOC_Os01g42770
3.52364e-126	0.425555	0.246	0.042	9.12692e-122	Nip	LOC_Os06g33080
3.95822e-126	0.291526	0.173	0.01	1.02526e-121	Nip	LOC_Os02g57280
4.12278e-126	0.585391	0.606	0.348	1.06788e-121	Nip	LOC_Os04g32740
1.28966e-125	0.424812	0.561	0.283	3.34049e-121	Nip	LOC_Os06g41450
1.81444e-125	0.212617	0.144	0	4.69975e-121	Nip	LOC_Os02g01870
5.03714e-125	0.360862	0.654	0.379	1.30472e-120	Nip	LOC_Os02g10510
7.36648e-125	0.39199	0.968	0.902	1.90807e-120	Nip	LOC_Os07g36170
7.59235e-125	0.30219	0.999	0.981	1.96657e-120	Nip	LOC_Os02g38920
1.28777e-124	0.375383	0.25	0.046	3.33558e-120	Nip	LOC_Os10g38730
2.69102e-124	0.249669	0.343	0.096	6.97029e-120	Nip	LOC_Os01g74650
1.76617e-123	0.377199	0.498	0.215	4.57474e-119	Nip	LOC_Os08g26870
3.84335e-123	0.728427	0.736	0.512	9.95504e-119	Nip	LOC_Os06g36560
5.92382e-123	0.489777	0.793	0.56	1.53439e-118	Nip	LOC_Os12g10740
6.359e-123	0.340109	0.436	0.16	1.64711e-118	Nip	LOC_Os06g10109
9.43647e-123	0.213155	0.215	0.029	2.44423e-118	Nip	LOC_Os01g43895
1.04136e-122	0.359093	0.436	0.164	2.69732e-118	Nip	LOC_Os05g15530
2.43378e-122	0.387132	0.37	0.123	6.30397e-118	Nip	LOC_Os10g25900
3.30143e-122	0.385156	0.433	0.173	8.55135e-118	Nip	LOC_Os01g72520
3.86067e-122	0.330368	0.225	0.034	9.9999e-118	Nip	LOC_Os02g55890
4.37141e-122	0.209547	0.203	0.023	1.13228e-117	Nip	LOC_Os08g03440
1.94162e-121	0.244694	0.279	0.059	5.02919e-117	Nip	LOC_Os06g18900
2.90204e-121	0.352655	0.692	0.417	7.51687e-117	Nip	LOC_Os09g23160
9.72335e-121	0.27601	0.297	0.071	2.51854e-116	Nip	LOC_Os12g09540
1.28381e-120	0.405983	0.998	0.997	3.32533e-116	Nip	LOC_Os12g43600
2.55426e-120	0.361083	0.482	0.219	6.61605e-116	Nip	LOC_Os01g67560
2.89111e-120	0.411659	0.846	0.633	7.48855e-116	Nip	LOC_Os07g32380
3.3768e-120	0.216192	0.181	0.015	8.7466e-116	Nip	LOC_Os04g59520
3.83081e-120	0.347918	0.375	0.129	9.92257e-116	Nip	LOC_Os01g21590
5.06152e-120	0.372538	0.716	0.448	1.31104e-115	Nip	LOC_Os07g39620
9.11693e-120	0.450618	0.758	0.542	2.36147e-115	Nip	LOC_Os06g15760
1.21697e-119	0.242226	0.31	0.082	3.15219e-115	Nip	LOC_Os05g37390
1.32756e-119	0.501201	0.701	0.432	3.43864e-115	Nip	LOC_Os02g34410
1.51427e-119	0.769878	0.645	0.422	3.92225e-115	Nip	LOC_Os09g29310
3.86506e-119	0.233414	0.273	0.06	1.00113e-114	Nip	LOC_Os08g07970
6.9411e-119	0.328297	0.941	0.81	1.79788e-114	Nip	LOC_Os06g05080
1.22031e-118	0.313763	0.287	0.069	3.16086e-114	Nip	LOC_Os01g07850
2.22296e-118	0.560956	0.793	0.602	5.75791e-114	Nip	LOC_Os08g01830
7.16869e-118	0.385115	0.822	0.552	1.85683e-113	Nip	LOC_Os12g04240
1.02342e-117	0.387541	0.487	0.221	2.65085e-113	Nip	LOC_Os01g32770
1.74971e-117	0.350047	0.512	0.228	4.5321e-113	Nip	LOC_Os05g08900
4.47509e-117	0.318692	0.346	0.108	1.15914e-112	Nip	LOC_Os10g39870
7.74552e-117	0.41385	0.855	0.683	2.00624e-112	Nip	LOC_Os01g42650
8.00936e-117	0.274007	0.278	0.065	2.07458e-112	Nip	LOC_Os02g56370
1.49272e-116	0.469541	0.797	0.6	3.86645e-112	Nip	LOC_Os01g45274
2.64698e-116	0.286282	0.354	0.109	6.85622e-112	Nip	LOC_Os03g27360
5.84997e-116	0.357701	0.483	0.219	1.51526e-111	Nip	LOC_Os01g68900
9.50953e-116	0.275251	0.314	0.087	2.46316e-111	Nip	LOC_Os04g36670
3.04556e-115	0.724327	0.54	0.29	7.8886e-111	Nip	LOC_Os11g05530
4.36917e-115	0.208207	0.197	0.024	1.1317e-110	Nip	LOC_Os07g48260
5.08561e-114	0.353162	0.423	0.166	1.31727e-109	Nip	LOC_Os11g34080
5.18479e-114	0.416683	0.752	0.525	1.34296e-109	Nip	LOC_Os01g48444
9.41215e-114	0.371923	0.968	0.908	2.43794e-109	Nip	LOC_Os05g13580
1.00737e-113	0.395524	0.873	0.646	2.60929e-109	Nip	LOC_Os02g15700
1.27952e-113	0.336191	0.328	0.098	3.31421e-109	Nip	LOC_Os01g41900
8.61284e-113	0.359714	0.848	0.661	2.2309e-108	Nip	LOC_Os01g70980
1.48404e-112	0.43175	0.759	0.535	3.84397e-108	Nip	LOC_Os01g09030
2.3706e-112	0.291078	0.414	0.161	6.14034e-108	Nip	LOC_Os02g51610
3.91645e-112	0.446094	0.379	0.128	1.01444e-107	Nip	LOC_Os12g16010
4.38195e-112	0.210412	0.249	0.052	1.13501e-107	Nip	LOC_Os02g52744
4.61406e-112	0.265795	0.223	0.038	1.19513e-107	Nip	LOC_Os08g36480
4.70427e-112	0.200597	0.248	0.05	1.2185e-107	Nip	LOC_Os01g16600
5.07398e-112	0.378536	0.655	0.386	1.31426e-107	Nip	LOC_Os06g50930
5.63026e-112	0.45049	0.607	0.35	1.45835e-107	Nip	LOC_Os01g17390
7.48376e-112	0.246628	0.241	0.048	1.93844e-107	Nip	LOC_Os06g01200
8.71891e-112	0.394367	0.968	0.856	2.25837e-107	Nip	LOC_Os10g28200
1.10284e-111	0.63048	0.738	0.502	2.85657e-107	Nip	LOC_Os01g03390
2.23047e-111	0.232946	0.174	0.016	5.77737e-107	Nip	LOC_Os08g01530
2.91695e-111	0.605882	0.796	0.643	7.55547e-107	Nip	LOC_Os07g42520
3.90373e-111	0.254952	0.348	0.113	1.01114e-106	Nip	LOC_Os05g40820
6.259e-111	0.219285	0.263	0.059	1.62121e-106	Nip	LOC_Os01g65094
7.65779e-111	0.54527	0.415	0.163	1.98352e-106	Nip	LOC_Os09g26500
1.20148e-110	0.410766	0.907	0.729	3.11207e-106	Nip	LOC_Os03g52690
1.63398e-110	0.349357	0.836	0.646	4.23233e-106	Nip	LOC_Os06g15360
2.97774e-110	0.507174	0.788	0.615	7.71294e-106	Nip	LOC_Os02g52550
3.26591e-110	0.405849	0.884	0.699	8.45936e-106	Nip	LOC_Os02g32620
4.28302e-110	0.389065	0.818	0.59	1.10939e-105	Nip	LOC_Os11g33050
[truncated: 592 more rows]
