# Supplementary material for: Cell Type-Specific Differentiation Between Indica and Japonica Rice Root Tip Responses to Different Environments Based on Single-Cell RNA Sequencing
Source: Front Genet. 2021 May 17;12:659500. doi: 10.3389/fgene.2021.659500 (PMC8166412; doi:10.3389/fgene.2021.659500)
Supplement: Supplementary file 12 [file Table_5.XLS]

## Sheet: epidermis
Supplementary table 5. Differential expression genes between indica and japonica rice varieties in epidermis
p_val	avg_logFC	pct.1	pct.2	p_val_adj	cluster	gene
0	4.19431	1	0.003	0	9311	LOC_Os10g28170
0	4.12171	0.946	0	0	9311	LOC_Os02g48710
0	3.0587	1	0	0	9311	LOC_Os06g47239
0	2.82191	0.989	0	0	9311	LOC_Os01g68950
0	2.67523	0.997	0	0	9311	LOC_Os01g54734
0	2.47311	0.991	0	0	9311	LOC_Os04g42064
0	2.4639	0.82	0	0	9311	LOC_Os08g24200
0	2.42195	0.992	0.737	0	9311	LOC_Os01g05064
0	2.38737	0.951	0	0	9311	LOC_Os02g43644
0	2.37964	0.983	0	0	9311	LOC_Os01g09214
0	2.34932	0.856	0	0	9311	LOC_Os12g36229
0	2.24237	0.888	0	0	9311	LOC_Os02g52150
0	2.22706	0.976	0.511	0	9311	LOC_Os06g21410
0	2.20922	0.997	0.498	0	9311	LOC_Os07g12200
0	2.15959	0.884	0	0	9311	LOC_Os05g02310
0	2.11588	0.998	0.635	0	9311	LOC_Os02g35610
0	2.06402	0.92	0.212	0	9311	LOC_Os01g57570
0	2.00308	0.934	0	0	9311	LOC_Os10g34801
0	1.99114	0.715	0	0	9311	LOC_Os03g47059
0	1.97993	0.965	0	0	9311	LOC_Os02g12521
0	1.97372	0.905	0.221	0	9311	LOC_Os01g22010
0	1.96016	0.979	0.593	0	9311	LOC_Os11g41875
0	1.90003	0.956	0	0	9311	LOC_Os04g37778
0	1.88476	0.844	0	0	9311	LOC_Os11g10510
0	1.87906	0.896	0	0	9311	LOC_Os05g10656
0	1.87691	0.84	0.318	0	9311	LOC_Os02g53410
0	1.86428	0.959	0.493	0	9311	LOC_Os02g36530
0	1.83061	0.839	0	0	9311	LOC_Os05g12481
0	1.81042	0.968	0	0	9311	LOC_Os01g58048
0	1.80825	0.98	0.854	0	9311	LOC_Os06g13190
0	1.79563	0.761	0	0	9311	LOC_Os06g05034
0	1.782	0.975	0.81	0	9311	LOC_Os04g52504
0	1.7757	0.96	0.359	0	9311	LOC_Os01g28790
0	1.74895	0.962	0.551	0	9311	LOC_Os01g04330
0	1.7218	0.935	0.258	0	9311	LOC_Os01g70470
0	1.70485	0.89	0	0	9311	LOC_Os09g17574
0	1.68633	0.871	0	0	9311	LOC_Os03g25164
0	1.68397	0.846	0.462	0	9311	LOC_Os01g72009
0	1.68165	0.912	0	0	9311	LOC_Os07g42390
0	1.67584	0.917	0.562	0	9311	LOC_Os01g58310
0	1.63375	0.91	0.524	0	9311	LOC_Os06g05510
0	1.61422	0.854	0.32	0	9311	LOC_Os03g28330
0	1.60172	0.635	0.09	0	9311	LOC_Os02g13660
0	1.58703	0.96	0.316	0	9311	LOC_Os06g08564
0	1.58321	0.89	0	0	9311	LOC_Os01g05949
0	1.57424	0.815	0.239	0	9311	LOC_Os06g04889
0	1.56561	0.952	0.638	0	9311	LOC_Os03g56860
0	1.56513	0.93	0.558	0	9311	LOC_Os11g30910
0	1.55991	0.923	0.079	0	9311	LOC_Os01g64630
0	1.5418	0.88	0	0	9311	LOC_Os01g40189
0	1.53806	0.924	0.213	0	9311	LOC_Os06g05410
0	1.53415	0.516	0	0	9311	LOC_Os07g49116
0	1.51509	0.903	0	0	9311	LOC_Os11g06340
0	1.49844	0.788	0.084	0	9311	LOC_Os02g37280
0	1.47569	0.972	0.367	0	9311	LOC_Os02g08180
0	1.46863	1	0.983	0	9311	LOC_Os07g39680
0	1.45596	0.719	0	0	9311	LOC_Os03g58464
0	1.45228	0.869	0.057	0	9311	LOC_Os10g04020
0	1.45153	0.999	0.942	0	9311	LOC_Os05g05940
0	1.44648	0.861	0	0	9311	LOC_Os08g13294
0	1.41903	0.999	0.962	0	9311	LOC_Os11g41150
0	1.39984	0.847	0.156	0	9311	LOC_Os09g34020
0	1.39641	0.767	0.001	0	9311	LOC_Os02g08330
0	1.38995	0.636	0	0	9311	LOC_Os04g37769
0	1.38102	0.935	0.421	0	9311	LOC_Os04g58110
0	1.37625	0.703	0	0	9311	EVM024455
0	1.35217	0.963	0.752	0	9311	LOC_Os08g37370
0	1.33833	0.724	0	0	9311	LOC_Os01g24280
0	1.3326	0.964	0.53	0	9311	LOC_Os01g52214
0	1.32954	0.76	0	0	9311	LOC_Os08g10504
0	1.30925	0.907	0.232	0	9311	LOC_Os02g10070
0	1.29131	0.668	0.068	0	9311	LOC_Os04g05650
0	1.29035	0.789	0	0	9311	LOC_Os07g23696
0	1.28794	0.647	0.012	0	9311	LOC_Os04g46820
0	1.28172	0.914	0.409	0	9311	LOC_Os08g02420
0	1.27911	0.41	0	0	9311	LOC_Os03g02771
0	1.27124	0.805	0	0	9311	LOC_Os07g31300
0	1.26821	0.893	0.444	0	9311	LOC_Os03g60080
0	1.26792	0.984	0.62	0	9311	LOC_Os05g14180
0	1.26428	0.873	0.048	0	9311	LOC_Os02g51500
0	1.26015	0.793	0	0	9311	LOC_Os09g30412
0	1.24529	0.93	0.542	0	9311	LOC_Os07g41340
0	1.24129	0.95	0.525	0	9311	LOC_Os07g37400
0	1.22688	0.689	0.005	0	9311	LOC_Os06g41940
0	1.21002	0.837	0.473	0	9311	LOC_Os03g60540
0	1.18803	0.949	0.646	0	9311	LOC_Os06g46950
0	1.18697	0.83	0.175	0	9311	LOC_Os06g21550
0	1.18659	0.851	0	0	9311	EVM035660
0	1.18332	0.954	0.581	0	9311	LOC_Os08g44340
0	1.17954	0.785	0	0	9311	LOC_Os10g26834
0	1.17571	0.888	0.402	0	9311	LOC_Os06g39912
0	1.17532	0.547	0	0	9311	LOC_Os04g49249
0	1.15689	0.899	0.52	0	9311	LOC_Os03g52410
0	1.14746	0.76	0	0	9311	LOC_Os01g39923
0	1.13495	0.696	0	0	9311	LOC_Os03g50969
0	1.13383	0.561	0.002	0	9311	LOC_Os10g02380
0	1.13115	0.999	0.956	0	9311	LOC_Os07g44180
0	1.1228	0.789	0.287	0	9311	LOC_Os05g30510
0	1.11969	0.83	0.344	0	9311	LOC_Os05g02770
0	1.11055	0.787	0.056	0	9311	LOC_Os03g08050
0	1.09487	0.702	0.191	0	9311	LOC_Os09g35010
0	1.0899	0.714	0	0	9311	LOC_Os05g08356
0	1.08816	0.409	0	0	9311	LOC_Os04g34600
0	1.06464	0.79	0.108	0	9311	LOC_Os01g07760
0	1.06247	0.59	0.046	0	9311	LOC_Os07g44250
0	1.05899	0.833	0.305	0	9311	LOC_Os03g57900
0	1.05078	0.993	0.894	0	9311	LOC_Os01g46926
0	1.04328	0.813	0.15	0	9311	LOC_Os02g48210
0	1.0258	0.972	0.717	0	9311	LOC_Os11g02200
0	1.0145	0.995	0.896	0	9311	LOC_Os01g07970
0	0.997541	0.601	0.142	0	9311	LOC_Os05g08370
0	0.995894	0.947	0.779	0	9311	LOC_Os11g10470
0	0.993417	0.695	0.164	0	9311	LOC_Os08g44370
0	0.974825	0.986	0.808	0	9311	LOC_Os11g11970
0	0.973798	0.625	0	0	9311	LOC_Os04g52464
0	0.972001	0.453	0	0	9311	LOC_Os08g05964
0	0.9707	0.65	0	0	9311	LOC_Os01g42016
0	0.969828	0.669	0	0	9311	LOC_Os11g10045
0	0.964034	0.883	0.492	0	9311	LOC_Os08g31280
0	0.952676	0.797	0.134	0	9311	LOC_Os07g07240
0	0.951248	0.747	0.326	0	9311	LOC_Os07g42220
0	0.948788	0.715	0	0	9311	LOC_Os06g33904
0	0.946106	0.7	0	0	9311	LOC_Os12g34389
0	0.945098	0.775	0.383	0	9311	LOC_Os05g02760
0	0.929027	0.991	0.926	0	9311	LOC_Os01g32670
0	0.924017	0.955	0.764	0	9311	LOC_Os01g72530
0	0.92138	0.783	0.208	0	9311	LOC_Os01g65900
0	0.916215	0.563	0	0	9311	LOC_Os11g46860
0	0.913512	0.638	0.013	0	9311	LOC_Os03g22270
0	0.911927	0.708	0.324	0	9311	LOC_Os03g49600
0	0.911132	0.682	0.048	0	9311	LOC_Os02g48190
0	0.908199	0.717	0.236	0	9311	LOC_Os11g05614
0	0.903256	0.567	0	0	9311	LOC_Os10g38562
0	0.903032	0.926	0.709	0	9311	LOC_Os03g60090
0	0.902837	0.778	0.201	0	9311	LOC_Os09g38750
0	0.896379	0.764	0.205	0	9311	LOC_Os09g13920
0	0.89382	1	0.992	0	9311	LOC_Os02g06640
0	0.891424	0.692	0.105	0	9311	LOC_Os08g44820
0	0.890199	0.728	0.038	0	9311	LOC_Os09g36100
0	0.889391	0.988	0.897	0	9311	LOC_Os09g21710
0	0.887352	0.652	0	0	9311	LOC_Os08g41210
0	0.887214	0.73	0.127	0	9311	LOC_Os02g47580
0	0.886559	0.69	0	0	9311	LOC_Os10g29559
0	0.880974	0.705	0.22	0	9311	LOC_Os01g42380
0	0.880402	0.667	0	0	9311	LOC_Os01g01704
0	0.878203	0.729	0.107	0	9311	LOC_Os06g43210
0	0.871781	0.524	0.075	0	9311	LOC_Os02g52540
0	0.867667	0.614	0.123	0	9311	LOC_Os01g56570
0	0.866536	0.743	0.199	0	9311	LOC_Os12g06870
0	0.865253	0.559	0	0	9311	LOC_Os08g32170
0	0.865146	0.676	0	0	9311	LOC_Os06g39902
0	0.86506	0.606	0	0	9311	LOC_Os08g20594
0	0.855519	0.556	0.029	0	9311	LOC_Os07g38290
0	0.846391	0.895	0.63	0	9311	LOC_Os12g32580
0	0.838476	0.6	0.034	0	9311	LOC_Os03g25610
0	0.835759	0.886	0.629	0	9311	LOC_Os09g25760
0	0.831574	0.552	0	0	9311	LOC_Os06g50420
0	0.831354	0.84	0.438	0	9311	LOC_Os05g41590
0	0.827114	0.953	0.71	0	9311	LOC_Os05g03760
0	0.826407	0.918	0.612	0	9311	LOC_Os01g37800
0	0.825354	0.893	0.665	0	9311	LOC_Os01g57470
0	0.824183	0.735	0.273	0	9311	LOC_Os12g32190
0	0.824048	0.718	0.243	0	9311	LOC_Os10g28210
0	0.823889	0.544	0.043	0	9311	LOC_Os02g32469
0	0.819274	0.826	0.425	0	9311	LOC_Os01g46610
0	0.811635	0.6	0	0	9311	EVM029068
0	0.805466	0.588	0.101	0	9311	LOC_Os03g62480
0	0.803751	0.761	0.261	0	9311	LOC_Os04g42600
0	0.800106	0.872	0.546	0	9311	LOC_Os08g31850
0	0.794528	0.376	0	0	9311	LOC_Os03g35873
0	0.789794	1	1	0	9311	LOC_Os08g10480
0	0.789181	0.639	0.141	0	9311	LOC_Os03g37090
0	0.78823	0.576	0.008	0	9311	LOC_Os02g53040
0	0.785691	0.789	0.375	0	9311	LOC_Os09g39550
0	0.784523	0.983	0.909	0	9311	LOC_Os05g09580
0	0.778209	0.736	0.268	0	9311	LOC_Os02g39790
0	0.778162	0.619	0.115	0	9311	LOC_Os11g41140
0	0.775931	0.516	0	0	9311	LOC_Os01g41124
0	0.769167	0.757	0.335	0	9311	LOC_Os08g38220
0	0.765118	0.933	0.725	0	9311	LOC_Os01g58150
0	0.763779	0.586	0	0	9311	LOC_Os05g43245
0	0.760727	0.626	0.048	0	9311	LOC_Os04g42480
0	0.755084	0.708	0.2	0	9311	LOC_Os01g43420
0	0.753613	0.638	0.183	0	9311	LOC_Os05g01600
0	0.752888	0.518	0	0	9311	LOC_Os10g39406
0	0.749955	0.517	0	0	9311	LOC_Os09g30254
0	0.744489	0.889	0.65	0	9311	LOC_Os01g47690
0	0.742535	0.514	0	0	9311	LOC_Os04g17664
0	0.724852	0.579	0.139	0	9311	LOC_Os03g41390
0	0.722636	0.77	0.404	0	9311	LOC_Os02g39400
0	0.722045	0.449	0.002	0	9311	LOC_Os07g39360
0	0.720944	0.706	0.33	0	9311	LOC_Os01g51410
0	0.718528	0.461	0.036	0	9311	LOC_Os06g07030
0	0.716601	0.471	0	0	9311	LOC_Os01g03136
0	0.714804	0.503	0	0	9311	LOC_Os03g19049
0	0.714379	0.941	0.79	0	9311	LOC_Os01g58220
0	0.713006	0.835	0.511	0	9311	LOC_Os03g01910
0	0.712064	0.669	0.125	0	9311	LOC_Os02g56560
0	0.71003	0.552	0.04	0	9311	LOC_Os03g29350
0	0.707645	0.564	0.093	0	9311	LOC_Os04g51940
0	0.700366	0.524	0	0	9311	LOC_Os05g40779
0	0.699656	0.945	0.744	0	9311	LOC_Os08g37444
0	0.692372	0.63	0.193	0	9311	LOC_Os03g08020
0	0.691412	0.512	0	0	9311	LOC_Os02g05329
0	0.690157	0.967	0.857	0	9311	LOC_Os04g37710
0	0.684965	0.962	0.781	0	9311	LOC_Os02g37300
0	0.682897	0.727	0.312	0	9311	LOC_Os03g20949
0	0.679947	0.895	0.648	0	9311	LOC_Os04g21950
0	0.669529	0.392	0	0	9311	LOC_Os06g01879
0	0.667157	0.427	0.004	0	9311	LOC_Os02g26770
0	0.661511	0.506	0.065	0	9311	LOC_Os03g55670
0	0.656494	0.427	0	0	9311	EVM019481
0	0.655666	0.991	0.939	0	9311	LOC_Os07g30970
0	0.653925	0.537	0	0	9311	LOC_Os09g07615
0	0.647433	0.981	0.876	0	9311	LOC_Os06g46970
0	0.645649	0.665	0.254	0	9311	LOC_Os12g39640
0	0.643912	0.498	0	0	9311	LOC_Os11g23824
0	0.634459	0.421	0	0	9311	LOC_Os04g51152
0	0.626996	0.519	0.044	0	9311	LOC_Os03g06620
0	0.625606	0.493	0.024	0	9311	LOC_Os04g50216
0	0.624588	0.494	0.008	0	9311	LOC_Os01g56300
0	0.620193	0.533	0.084	0	9311	LOC_Os01g49026
0	0.610836	0.53	0.039	0	9311	LOC_Os02g38080
0	0.608216	1	0.998	0	9311	LOC_Os03g40920
0	0.6069	0.528	0.123	0	9311	LOC_Os03g61330
0	0.605878	0.478	0	0	9311	LOC_Os12g15884
0	0.601113	0.423	0.006	0	9311	LOC_Os11g47330
0	0.600466	0.408	0	0	9311	LOC_Os10g24006
0	0.594271	0.45	0	0	9311	LOC_Os05g01799
0	0.593091	0.539	0.088	0	9311	LOC_Os06g49700
0	0.584766	0.403	0.007	0	9311	LOC_Os10g25150
0	0.582822	0.462	0.017	0	9311	LOC_Os02g46660
0	0.581885	0.978	0.913	0	9311	LOC_Os04g58890
0	0.580849	0.478	0	0	9311	LOC_Os02g10374
0	0.579076	0.461	0	0	9311	LOC_Os12g34045
0	0.576203	0.474	0.054	0	9311	LOC_Os05g24010
0	0.575337	0.416	0	0	9311	LOC_Os07g35180
0	0.574124	0.496	0.081	0	9311	LOC_Os07g47460
0	0.573681	0.626	0.225	0	9311	LOC_Os06g35410
0	0.557987	0.998	0.99	0	9311	LOC_Os11g43900
0	0.55501	0.561	0.132	0	9311	LOC_Os07g38970
0	0.541837	0.381	0.006	0	9311	LOC_Os02g42585
0	0.538671	0.924	0.775	0	9311	LOC_Os09g20660
0	0.537862	0.438	0	0	9311	LOC_Os01g57119
0	0.535241	0.452	0.018	0	9311	LOC_Os06g12390
0	0.526079	0.391	0	0	9311	LOC_Os11g42989
0	0.522884	0.448	0	0	9311	LOC_Os06g50818
0	0.52079	0.425	0.015	0	9311	LOC_Os01g05810
0	0.520609	0.451	0.019	0	9311	LOC_Os05g04340
0	0.518634	0.427	0	0	9311	EVM030255
0	0.515142	0.374	0	0	9311	LOC_Os02g24579
0	0.513474	0.428	0	0	9311	LOC_Os02g34729
0	0.513382	0.376	0	0	9311	LOC_Os01g64644
0	0.512055	0.476	0.067	0	9311	LOC_Os02g46260
0	0.509165	0.425	0	0	9311	LOC_Os02g57919
0	0.505612	0.481	0.075	0	9311	LOC_Os04g56800
0	0.500333	0.446	0.023	0	9311	LOC_Os01g14860
0	0.497623	0.475	0.069	0	9311	LOC_Os01g51280
0	0.4956	0.402	0	0	9311	LOC_Os05g49270
0	0.492426	0.431	0.018	0	9311	LOC_Os02g47220
0	0.473791	0.404	0	0	9311	LOC_Os06g40415
0	0.472627	0.37	0.001	0	9311	LOC_Os09g08910
0	0.45109	0.415	0	0	9311	EVM014147
0	0.443011	1	0.999	0	9311	LOC_Os03g30430
0	0.381826	1	1	0	9311	LOC_Os07g02340
2.21487e-307	0.728582	0.832	0.516	5.73695e-303	9311	LOC_Os02g52314
4.48013e-307	0.468137	0.414	0.03	1.16044e-302	9311	LOC_Os04g51950
3.5611e-305	0.898018	0.583	0.201	9.22396e-301	9311	LOC_Os07g48780
4.65299e-305	0.501423	0.475	0.077	1.20522e-300	9311	LOC_Os03g29910
7.99047e-304	0.647596	0.749	0.379	2.06969e-299	9311	LOC_Os12g06780
2.35404e-303	0.56565	0.591	0.19	6.09742e-299	9311	LOC_Os02g48670
9.91332e-301	0.547255	0.953	0.824	2.56775e-296	9311	LOC_Os03g29240
2.42358e-300	0.871467	0.536	0.129	6.27756e-296	9311	LOC_Os05g04490
7.88207e-300	0.430347	0.359	0	2.04161e-295	9311	LOC_Os06g05464
2.26838e-299	0.658423	0.359	0	5.87557e-295	9311	LOC_Os02g57354
5.76244e-295	0.490482	0.402	0.027	1.49259e-290	9311	LOC_Os01g72970
4.14556e-294	0.452676	0.354	0	1.07378e-289	9311	LOC_Os05g11005
2.00237e-293	0.486532	0.353	0	5.18654e-289	9311	LOC_Os01g67824
2.49367e-292	0.620234	0.872	0.615	6.45911e-288	9311	LOC_Os07g33270
4.83188e-291	0.555988	0.611	0.228	1.25155e-286	9311	LOC_Os12g25210
5.21166e-289	0.461252	0.439	0.057	1.34992e-284	9311	LOC_Os02g01240
1.09298e-287	0.670113	0.596	0.186	2.83104e-283	9311	LOC_Os06g05440
6.15482e-286	0.479286	0.346	0	1.59422e-281	9311	LOC_Os08g16809
4.92442e-285	0.424433	0.345	0	1.27552e-280	9311	LOC_Os01g73011
7.37554e-285	0.576481	0.971	0.83	1.91041e-280	9311	LOC_Os04g30420
1.10985e-283	0.400197	0.343	0	2.87474e-279	9311	EVM021700
3.83148e-283	0.576613	0.488	0.093	9.9243e-279	9311	LOC_Os05g41380
8.83093e-283	0.395378	0.342	0	2.28739e-278	9311	LOC_Os06g08005
1.28497e-282	0.564499	0.948	0.818	3.32833e-278	9311	LOC_Os04g53620
9.82038e-282	0.575392	0.706	0.369	2.54368e-277	9311	LOC_Os01g57260
7.3588e-280	0.37969	0.339	0	1.90608e-275	9311	LOC_Os04g32043
4.80149e-279	0.556596	0.364	0.016	1.24368e-274	9311	LOC_Os04g57970
1.27855e-277	0.468925	0.337	0	3.31169e-273	9311	LOC_Os06g48520
2.25421e-277	0.393459	0.353	0.009	5.83885e-273	9311	LOC_Os01g66350
5.99141e-277	1.14518	0.336	0	1.55189e-272	9311	LOC_Os01g27609
4.02382e-275	0.427589	0.366	0.017	1.04225e-270	9311	LOC_Os03g31570
1.29504e-274	0.547095	0.476	0.096	3.35441e-270	9311	LOC_Os01g55340
1.32915e-273	0.490276	0.333	0	3.44276e-269	9311	LOC_Os01g27340
8.66742e-273	0.842086	0.643	0.252	2.24504e-268	9311	LOC_Os05g32860
1.7217e-272	0.380245	0.332	0	4.45956e-268	9311	LOC_Os08g38410
2.59553e-272	0.623735	0.971	0.824	6.72293e-268	9311	LOC_Os03g55980
2.30749e-271	0.52095	0.548	0.161	5.97687e-267	9311	LOC_Os09g29300
2.78752e-271	0.544351	0.39	0.034	7.22025e-267	9311	LOC_Os09g20150
4.9234e-271	0.546891	0.364	0.02	1.27526e-266	9311	LOC_Os01g12570
6.17754e-271	0.403989	0.33	0	1.60011e-266	9311	LOC_Os02g58324
9.34066e-271	1.12732	0.877	0.63	2.41942e-266	9311	LOC_Os03g16020
7.937e-270	0.394839	0.329	0	2.05584e-265	9311	LOC_Os01g02034
7.937e-270	0.418867	0.329	0	2.05584e-265	9311	EVM036215
3.66652e-269	0.385899	0.329	0	9.49702e-265	9311	LOC_Os06g21854
4.19592e-269	0.504674	0.412	0.057	1.08683e-264	9311	LOC_Os05g44170
3.91569e-268	0.68818	0.846	0.636	1.01424e-263	9311	LOC_Os07g44610
4.22662e-268	0.418297	0.392	0.039	1.09478e-263	9311	LOC_Os10g34270
4.68532e-268	0.595689	0.327	0	1.21359e-263	9311	LOC_Os10g38189
1.00733e-266	0.652078	0.829	0.562	2.6092e-262	9311	LOC_Os01g64170
4.65125e-265	0.560539	0.859	0.654	1.20477e-260	9311	LOC_Os03g59710
8.26221e-265	0.753631	0.626	0.262	2.14008e-260	9311	LOC_Os06g06980
2.64119e-264	0.377206	0.324	0	6.84122e-260	9311	LOC_Os01g46709
7.2776e-264	0.406705	0.323	0	1.88504e-259	9311	LOC_Os03g43989
1.9333e-263	0.462456	0.46	0.089	5.00762e-259	9311	LOC_Os10g20250
7.69576e-263	0.387428	0.347	0.014	1.99336e-258	9311	LOC_Os01g51420
1.29841e-262	0.462626	0.437	0.076	3.36314e-258	9311	LOC_Os06g17390
5.45986e-262	0.567823	0.83	0.555	1.41421e-257	9311	LOC_Os01g56930
5.39911e-261	0.547941	0.659	0.292	1.39848e-256	9311	LOC_Os01g06590
6.91548e-261	0.534841	0.589	0.21	1.79125e-256	9311	LOC_Os05g50810
6.50366e-260	0.514454	0.319	0	1.68458e-255	9311	LOC_Os06g35564
8.87704e-260	0.578228	0.854	0.613	2.29933e-255	9311	LOC_Os04g53190
2.44403e-259	0.539744	0.632	0.276	6.33052e-255	9311	LOC_Os01g13660
3.82674e-259	0.66316	0.946	0.812	9.91202e-255	9311	LOC_Os02g19770
2.21118e-258	0.367191	0.318	0	5.72739e-254	9311	LOC_Os03g19959
4.30301e-257	0.616549	0.439	0.076	1.11456e-252	9311	LOC_Os07g39210
6.0393e-257	0.423076	0.371	0.032	1.5643e-252	9311	LOC_Os12g04020
1.6728e-255	0.442307	0.369	0.033	4.33289e-251	9311	LOC_Os06g07580
1.09718e-254	0.713301	0.575	0.201	2.84192e-250	9311	LOC_Os01g74450
2.40405e-254	0.482566	0.502	0.138	6.22697e-250	9311	LOC_Os08g37690
1.1555e-252	0.827427	0.85	0.655	2.99296e-248	9311	LOC_Os01g26664
1.41379e-252	0.839978	0.761	0.452	3.662e-248	9311	LOC_Os09g39940
1.74329e-252	0.444246	0.376	0.036	4.51546e-248	9311	LOC_Os01g09570
7.69858e-252	0.433969	0.386	0.046	1.99409e-247	9311	LOC_Os02g07680
3.35825e-251	0.367232	0.31	0	8.69854e-247	9311	LOC_Os10g34803
9.10611e-251	0.499251	0.31	0	2.35866e-246	9311	LOC_Os04g56044
1.37824e-250	0.372576	0.328	0.01	3.56991e-246	9311	LOC_Os11g10070
1.44302e-250	0.435254	0.367	0.034	3.73772e-246	9311	LOC_Os05g48570
1.71104e-250	0.61453	0.893	0.674	4.43193e-246	9311	LOC_Os01g53520
4.14564e-250	0.576722	0.342	0.019	1.0738e-245	9311	LOC_Os08g33750
9.33805e-250	0.566115	0.7	0.382	2.41874e-245	9311	LOC_Os08g16559
1.25575e-249	0.635377	0.787	0.501	3.25264e-245	9311	LOC_Os01g41010
2.97706e-249	0.363663	0.308	0	7.71118e-245	9311	EVM035742
2.43193e-248	0.922982	0.982	0.956	6.29919e-244	9311	LOC_Os11g04409
5.0599e-248	0.455896	1	0.993	1.31061e-243	9311	LOC_Os01g25540
7.15199e-248	0.503686	0.673	0.326	1.85251e-243	9311	LOC_Os02g57650
1.78993e-246	0.379625	0.351	0.024	4.63628e-242	9311	LOC_Os11g05870
1.90055e-246	0.446165	0.305	0	4.9228e-242	9311	LOC_Os04g56417
1.75992e-244	0.565208	0.783	0.476	4.55856e-240	9311	LOC_Os05g50180
2.69186e-244	0.390108	0.303	0	6.97246e-240	9311	LOC_Os04g50950
3.41425e-243	0.533021	0.733	0.386	8.84359e-239	9311	LOC_Os09g29170
5.22412e-243	0.3483	0.301	0	1.35315e-238	9311	LOC_Os09g38079
1.44899e-241	0.466257	0.487	0.13	3.75316e-237	9311	LOC_Os02g58560
7.92192e-241	0.394447	0.383	0.052	2.05194e-236	9311	LOC_Os12g29340
1.6047e-240	0.578488	0.833	0.564	4.1565e-236	9311	LOC_Os02g38050
1.94736e-240	0.542455	0.879	0.655	5.04405e-236	9311	LOC_Os08g43270
8.49062e-240	0.378723	0.298	0	2.19924e-235	9311	EVM020102
8.49062e-240	0.384373	0.298	0	2.19924e-235	9311	LOC_Os12g07714
1.3885e-239	0.388581	0.298	0	3.59649e-235	9311	LOC_Os01g43639
3.71184e-239	0.347532	0.297	0	9.6144e-235	9311	LOC_Os08g02905
7.8491e-237	0.450535	0.404	0.065	2.03307e-232	9311	LOC_Os04g53760
3.56894e-236	0.324667	0.294	0	9.24428e-232	9311	LOC_Os06g48749
4.04328e-236	0.511217	0.537	0.198	1.04729e-231	9311	LOC_Os07g42890
8.77055e-236	0.332044	0.306	0.007	2.27175e-231	9311	LOC_Os11g01510
1.86665e-235	0.518207	0.35	0.033	4.835e-231	9311	LOC_Os08g42590
2.14055e-234	0.485319	0.567	0.227	5.54446e-230	9311	LOC_Os04g45910
3.82011e-233	0.573736	0.477	0.121	9.89486e-229	9311	LOC_Os09g36950
6.33227e-233	0.439884	0.418	0.088	1.64019e-228	9311	LOC_Os02g25060
9.93546e-231	0.327017	0.32	0.017	2.57348e-226	9311	LOC_Os12g41700
1.30108e-230	0.471006	0.425	0.092	3.37006e-226	9311	LOC_Os09g39440
1.97067e-230	0.419277	0.999	0.997	5.10444e-226	9311	LOC_Os04g57220
1.50458e-229	0.458969	0.983	0.948	3.89717e-225	9311	LOC_Os08g42000
1.5093e-229	0.478913	0.472	0.122	3.90939e-225	9311	LOC_Os08g34240
3.46736e-229	0.332372	0.287	0	8.98115e-225	9311	LOC_Os03g46219
2.36148e-228	0.348582	0.995	0.974	6.1167e-224	9311	LOC_Os04g02670
2.41437e-228	0.403388	0.286	0	6.25371e-224	9311	LOC_Os01g04619
2.98163e-228	0.383649	0.384	0.056	7.72301e-224	9311	LOC_Os03g60130
3.92072e-228	0.53349	0.286	0	1.01555e-223	9311	LOC_Os11g12093
5.96549e-228	0.414115	0.286	0	1.54518e-223	9311	LOC_Os01g05250
8.32316e-227	0.504256	0.739	0.453	2.15586e-222	9311	LOC_Os02g47000
2.29698e-226	0.501064	0.862	0.645	5.94962e-222	9311	LOC_Os05g23130
3.41021e-226	0.681464	0.689	0.341	8.83312e-222	9311	LOC_Os01g09080
4.6872e-226	0.533327	0.507	0.158	1.21408e-221	9311	LOC_Os08g20130
5.44763e-225	0.669515	0.673	0.312	1.41104e-220	9311	LOC_Os12g02080
1.90938e-224	0.649815	0.588	0.225	4.94569e-220	9311	LOC_Os11g30290
5.46725e-223	0.335976	0.299	0.01	1.41613e-218	9311	LOC_Os03g21690
1.07214e-222	0.725223	0.888	0.765	2.77707e-218	9311	LOC_Os02g41820
1.11779e-222	0.394838	0.28	0	2.8953e-218	9311	LOC_Os05g43629
1.47364e-221	0.791904	0.631	0.312	3.81703e-217	9311	LOC_Os04g54300
3.19823e-221	0.46207	0.608	0.285	8.28406e-217	9311	LOC_Os01g48760
3.24027e-221	0.403519	0.278	0	8.39294e-217	9311	EVM016332
1.84877e-220	0.62721	0.518	0.187	4.78869e-216	9311	LOC_Os03g61240
5.77762e-220	0.348781	0.277	0	1.49652e-215	9311	LOC_Os03g42464
6.93326e-219	0.33281	0.301	0.013	1.79585e-214	9311	LOC_Os01g03760
2.08072e-218	0.356936	0.371	0.056	5.38949e-214	9311	LOC_Os05g28480
6.95983e-218	0.407075	0.275	0	1.80274e-213	9311	EVM019851
1.8585e-217	0.584638	0.808	0.595	4.81389e-213	9311	LOC_Os10g35630
2.06453e-217	0.332797	0.285	0.006	5.34753e-213	9311	LOC_Os03g30220
2.21625e-217	0.319256	0.279	0.002	5.74053e-213	9311	LOC_Os05g46845
3.08352e-217	0.677811	0.958	0.846	7.98692e-213	9311	LOC_Os02g03710
5.90729e-217	0.315879	0.286	0.007	1.53011e-212	9311	LOC_Os07g06130
7.56853e-217	0.308976	0.276	0.001	1.9604e-212	9311	LOC_Os02g09920
1.5518e-216	0.480168	0.998	0.975	4.01948e-212	9311	LOC_Os06g11130
5.28873e-216	0.557591	0.973	0.874	1.36989e-211	9311	LOC_Os12g02040
7.6919e-216	0.420961	0.455	0.125	1.99235e-211	9311	LOC_Os03g31230
8.27798e-216	0.359849	0.272	0	2.14416e-211	9311	LOC_Os01g34974
1.17903e-215	0.4643	0.323	0.03	3.05392e-211	9311	LOC_Os06g37070
2.26887e-215	0.500345	0.423	0.107	5.87682e-211	9311	LOC_Os07g45260
5.26526e-215	0.433362	0.502	0.164	1.36381e-210	9311	LOC_Os08g01290
9.27509e-215	0.587234	0.307	0.02	2.40243e-210	9311	LOC_Os04g52750
1.09807e-214	0.619678	0.804	0.592	2.84421e-210	9311	LOC_Os05g35740
2.83986e-214	0.657168	0.669	0.358	7.35579e-210	9311	LOC_Os07g33280
1.86113e-213	0.885858	0.376	0.066	4.82071e-209	9311	LOC_Os11g10590
4.36149e-212	0.310551	0.268	0	1.12971e-207	9311	LOC_Os02g01360
7.06228e-212	0.633981	0.532	0.19	1.82927e-207	9311	LOC_Os01g17330
1.00658e-211	0.473127	0.354	0.048	2.60723e-207	9311	LOC_Os01g53350
4.68045e-211	0.293495	0.267	0	1.21233e-206	9311	LOC_Os03g62808
1.11709e-210	1.09629	0.424	0.099	2.89348e-206	9311	LOC_Os08g24300
3.11762e-210	0.48031	0.266	0	8.07527e-206	9311	LOC_Os10g38540
1.99027e-208	1.12079	0.517	0.186	5.1552e-204	9311	LOC_Os08g39300
3.53864e-208	0.317648	0.264	0	9.16579e-204	9311	LOC_Os02g22409
8.04847e-208	0.47307	0.29	0.013	2.08471e-203	9311	LOC_Os04g53606
8.98682e-206	0.477444	0.552	0.234	2.32777e-201	9311	LOC_Os03g07430
1.01778e-205	0.392634	0.261	0	2.63625e-201	9311	LOC_Os06g15754
1.04537e-205	0.725363	0.558	0.214	2.70772e-201	9311	LOC_Os01g70500
4.66449e-205	0.320872	0.318	0.03	1.2082e-200	9311	LOC_Os07g43060
5.72919e-205	0.471348	0.736	0.464	1.48398e-200	9311	LOC_Os02g10720
6.20495e-205	0.438306	0.473	0.154	1.6072e-200	9311	LOC_Os09g36450
6.72217e-205	0.703528	0.392	0.09	1.74118e-200	9311	LOC_Os01g52230
1.07114e-204	0.293828	0.26	0	2.77448e-200	9311	LOC_Os12g12334
1.24921e-204	0.57629	0.512	0.174	3.23569e-200	9311	LOC_Os01g37810
1.71445e-204	0.316138	0.26	0	4.44076e-200	9311	LOC_Os11g06240
2.92776e-204	0.38511	0.383	0.079	7.58348e-200	9311	LOC_Os02g47570
4.12965e-203	0.626918	0.674	0.348	1.06966e-198	9311	LOC_Os05g41460
1.34379e-201	0.582852	0.646	0.323	3.48068e-197	9311	LOC_Os02g42440
3.12728e-201	0.300448	0.256	0	8.10028e-197	9311	LOC_Os08g06344
1.20852e-200	0.508886	0.729	0.414	3.1303e-196	9311	LOC_Os07g43170
4.56952e-199	0.30064	0.256	0.001	1.1836e-194	9311	LOC_Os02g56760
9.0002e-199	0.364987	0.409	0.097	2.33123e-194	9311	LOC_Os03g59170
5.52551e-198	0.287706	0.253	0	1.43122e-193	9311	LOC_Os07g17834
5.60512e-198	0.490717	0.768	0.514	1.45184e-193	9311	LOC_Os06g41770
1.40379e-197	0.277424	0.252	0	3.6361e-193	9311	LOC_Os07g10246
1.64027e-197	0.440384	0.371	0.07	4.24864e-193	9311	LOC_Os11g29630
3.61126e-197	0.392434	0.366	0.069	9.35389e-193	9311	LOC_Os03g43400
3.61002e-196	0.60772	0.871	0.715	9.35069e-192	9311	LOC_Os01g62230
4.51453e-196	0.55666	0.614	0.307	1.16935e-191	9311	LOC_Os01g52890
9.26468e-196	0.368766	0.25	0	2.39974e-191	9311	LOC_Os01g66840
1.30175e-195	0.475309	0.7	0.432	3.37179e-191	9311	LOC_Os06g49780
3.40772e-195	0.341663	0.262	0.006	8.82667e-191	9311	LOC_Os03g18400
3.56895e-195	0.95863	0.791	0.532	9.24428e-191	9311	LOC_Os09g31080
3.73571e-195	0.28984	0.25	0	9.67624e-191	9311	LOC_Os03g09049
5.94447e-195	0.305341	0.249	0	1.53974e-190	9311	LOC_Os12g34012
1.50464e-194	0.277253	0.249	0	3.89733e-190	9311	LOC_Os01g26996
9.76615e-193	0.36728	0.247	0	2.52963e-188	9311	LOC_Os03g64264
1.89732e-192	0.590277	0.741	0.471	4.91443e-188	9311	LOC_Os03g07380
6.82642e-192	0.505696	0.414	0.107	1.76818e-187	9311	LOC_Os01g61680
3.60136e-191	0.358134	0.376	0.079	9.32825e-187	9311	LOC_Os06g03682
5.0094e-191	0.426975	0.545	0.235	1.29754e-186	9311	LOC_Os02g09650
1.20612e-190	0.318385	0.296	0.027	3.12408e-186	9311	LOC_Os07g49240
1.52826e-190	0.383717	0.425	0.119	3.95849e-186	9311	LOC_Os01g69980
1.7196e-190	0.764644	0.439	0.126	4.45411e-186	9311	LOC_Os01g50104
2.60038e-189	0.484625	0.419	0.107	6.73551e-185	9311	LOC_Os09g36790
4.77242e-189	0.373544	0.416	0.115	1.23615e-184	9311	LOC_Os05g06280
1.74383e-187	0.65978	0.9	0.76	4.51687e-183	9311	LOC_Os01g16140
1.07727e-186	0.394669	0.267	0.014	2.79033e-182	9311	LOC_Os01g72100
2.50287e-186	0.347647	0.24	0	6.48293e-182	9311	LOC_Os01g43729
3.21484e-186	0.43832	0.895	0.732	8.32707e-182	9311	LOC_Os05g27930
5.00652e-186	0.377677	0.337	0.054	1.29679e-181	9311	LOC_Os03g05160
2.48249e-185	0.309362	0.238	0	6.43014e-181	9311	LOC_Os01g48770
3.92661e-185	0.324424	0.238	0	1.01707e-180	9311	LOC_Os08g37500
3.92661e-185	0.273082	0.238	0	1.01707e-180	9311	LOC_Os08g03584
5.57752e-185	0.458165	0.775	0.523	1.44469e-180	9311	LOC_Os01g43370
6.21007e-185	0.272301	0.238	0	1.60853e-180	9311	LOC_Os05g07729
6.21007e-185	0.473607	0.238	0	1.60853e-180	9311	LOC_Os11g16296
8.4901e-185	0.381568	0.466	0.154	2.1991e-180	9311	LOC_Os05g43570
6.37397e-184	0.28528	0.243	0.003	1.65098e-179	9311	LOC_Os03g60950
7.54591e-184	0.506619	0.913	0.752	1.95454e-179	9311	LOC_Os04g52370
9.78716e-184	0.278963	0.239	0.001	2.53507e-179	9311	LOC_Os04g37890
2.80355e-183	0.894914	0.955	0.908	7.26174e-179	9311	LOC_Os12g04204
6.73091e-183	0.394151	0.473	0.164	1.74344e-178	9311	LOC_Os09g32240
7.7737e-183	0.389191	0.963	0.867	2.01354e-178	9311	LOC_Os03g08330
1.50631e-182	0.277363	0.235	0	3.90165e-178	9311	EVM022699
2.37852e-182	0.287617	0.235	0	6.16085e-178	9311	LOC_Os06g17076
1.03667e-181	0.295143	0.29	0.029	2.68519e-177	9311	LOC_Os10g20240
6.84678e-181	0.277312	0.25	0.008	1.77345e-176	9311	LOC_Os03g22740
6.88325e-181	0.342439	1	1	1.7829e-176	9311	LOC_Os06g05880
3.27155e-180	0.523253	0.579	0.282	8.47397e-176	9311	LOC_Os12g39400
1.2184e-179	0.477927	0.645	0.349	3.15591e-175	9311	LOC_Os05g24550
1.30884e-179	0.271417	0.249	0.008	3.39015e-175	9311	LOC_Os03g57680
1.46925e-179	0.383114	0.287	0.03	3.80566e-175	9311	LOC_Os02g50340
1.56878e-179	0.403027	0.465	0.166	4.06346e-175	9311	LOC_Os02g55080
1.01943e-178	0.306842	0.271	0.02	2.64052e-174	9311	LOC_Os11g10760
2.15329e-178	0.259784	0.231	0	5.57744e-174	9311	LOC_Os10g02936
2.88653e-178	0.320167	0.339	0.063	7.4767e-174	9311	LOC_Os02g25580
4.40596e-178	0.491769	0.797	0.538	1.14123e-173	9311	LOC_Os07g32570
5.34105e-178	0.279159	0.23	0	1.38344e-173	9311	LOC_Os03g03119
7.85898e-178	0.387748	0.337	0.064	2.03563e-173	9311	LOC_Os04g34030
1.49355e-177	0.455974	0.428	0.131	3.86859e-173	9311	LOC_Os08g35600
1.77389e-177	0.454548	0.367	0.089	4.59474e-173	9311	LOC_Os01g64790
1.26445e-176	0.299309	0.252	0.012	3.27518e-172	9311	LOC_Os05g11140
4.48512e-176	0.453469	0.655	0.366	1.16174e-171	9311	LOC_Os08g32080
4.97864e-176	0.420611	0.228	0	1.28957e-171	9311	LOC_Os09g25749
7.33425e-175	0.867947	0.61	0.344	1.89972e-170	9311	LOC_Os05g39054
8.09441e-175	0.451076	0.957	0.832	2.09662e-170	9311	LOC_Os04g54210
5.70181e-174	0.487615	0.541	0.26	1.47688e-169	9311	LOC_Os03g53650
1.55225e-173	0.329727	0.333	0.065	4.02064e-169	9311	LOC_Os01g12800
1.5915e-173	0.482239	0.308	0.045	4.12231e-169	9311	LOC_Os04g45590
1.77678e-173	0.282	0.225	0	4.60222e-169	9311	LOC_Os04g48856
2.79009e-173	0.263584	0.225	0	7.22688e-169	9311	LOC_Os07g44290
6.20171e-173	0.505293	0.842	0.688	1.60637e-168	9311	LOC_Os09g16760
6.77666e-173	0.330586	0.379	0.095	1.75529e-168	9311	LOC_Os12g39970
1.10322e-172	0.27578	0.265	0.021	2.85756e-168	9311	LOC_Os03g55389
1.69446e-172	0.283045	0.224	0	4.38898e-168	9311	LOC_Os03g63539
2.65922e-172	0.482554	0.224	0	6.88791e-168	9311	LOC_Os01g48714
2.98542e-172	0.26774	0.228	0.002	7.73282e-168	9311	LOC_Os01g53800
1.61112e-171	0.253352	0.223	0	4.17312e-167	9311	LOC_Os05g34240
4.85174e-171	0.490827	0.419	0.132	1.2567e-166	9311	LOC_Os11g07580
5.34488e-171	0.350146	0.292	0.038	1.38443e-166	9311	LOC_Os02g40900
9.74252e-171	0.357117	0.222	0	2.52351e-166	9311	LOC_Os02g53320
1.66392e-170	0.486853	0.777	0.503	4.30989e-166	9311	LOC_Os08g37630
2.39404e-170	0.377509	0.221	0	6.20105e-166	9311	LOC_Os08g16827
4.05255e-170	0.544874	0.834	0.673	1.04969e-165	9311	LOC_Os07g42200
5.47385e-170	0.435821	0.563	0.255	1.41784e-165	9311	LOC_Os10g40550
3.54218e-169	0.239622	0.22	0	9.17495e-165	9311	LOC_Os03g36931
6.09838e-169	0.499588	0.409	0.134	1.5796e-164	9311	LOC_Os06g43810
5.60681e-168	0.277303	0.235	0.008	1.45228e-163	9311	LOC_Os11g12420
8.7396e-167	0.505797	0.652	0.361	2.26373e-162	9311	LOC_Os02g09990
2.14473e-166	0.729817	0.637	0.352	5.55527e-162	9311	LOC_Os08g42800
2.25943e-166	0.273822	0.223	0.003	5.85237e-162	9311	LOC_Os10g40390
3.57381e-166	0.383508	0.239	0.01	9.25687e-162	9311	LOC_Os01g55320
4.57662e-166	0.371432	0.216	0	1.18544e-161	9311	LOC_Os11g19871
1.67833e-165	0.342141	0.974	0.916	4.34722e-161	9311	LOC_Os06g03486
4.70959e-165	0.355648	0.224	0.004	1.21988e-160	9311	LOC_Os06g49840
6.66608e-165	0.38429	0.215	0	1.72665e-160	9311	LOC_Os01g14709
1.15898e-164	0.303358	0.999	0.996	3.00199e-160	9311	LOC_Os06g02470
5.75911e-164	0.636612	0.335	0.07	1.49172e-159	9311	LOC_Os01g72150
1.0949e-163	0.491368	0.254	0.022	2.83601e-159	9311	LOC_Os02g05060
5.5727e-163	0.446102	0.917	0.771	1.44344e-158	9311	LOC_Os03g12820
1.19423e-162	0.323171	0.3	0.051	3.09328e-158	9311	LOC_Os03g53660
2.00796e-161	0.248075	0.211	0	5.20101e-157	9311	EVM031447
2.78649e-161	0.369674	0.456	0.181	7.21756e-157	9311	LOC_Os08g45220
7.2556e-161	0.304703	0.308	0.053	1.87934e-156	9311	LOC_Os09g34280
1.18464e-160	0.228414	0.21	0	3.06845e-156	9311	LOC_Os10g12191
1.18464e-160	0.409132	0.21	0	3.06845e-156	9311	LOC_Os04g49660
1.06781e-159	0.355775	0.439	0.159	2.76584e-155	9311	LOC_Os04g51780
4.57827e-159	0.436871	0.893	0.799	1.18586e-154	9311	LOC_Os02g52430
1.49039e-158	0.491643	0.621	0.349	3.8604e-154	9311	LOC_Os04g31610
1.54832e-158	0.399916	0.4	0.124	4.01046e-154	9311	LOC_Os02g34460
2.04068e-158	0.301758	0.283	0.039	5.28578e-154	9311	LOC_Os08g32610
3.11542e-158	0.255038	0.258	0.026	8.06956e-154	9311	LOC_Os05g04850
3.62574e-158	0.608795	0.383	0.109	9.39139e-154	9311	LOC_Os11g05170
4.68183e-158	0.358074	0.407	0.134	1.21269e-153	9311	LOC_Os03g52760
4.95547e-158	0.653902	0.434	0.156	1.28357e-153	9311	LOC_Os06g45370
5.57854e-158	0.522723	0.91	0.766	1.44495e-153	9311	LOC_Os03g11060
1.39443e-157	0.267508	0.998	0.995	3.61186e-153	9311	LOC_Os08g06430
1.61607e-157	0.457653	0.737	0.495	4.18595e-153	9311	LOC_Os07g43070
3.40583e-157	0.243882	0.206	0	8.82177e-153	9311	LOC_Os12g01030
2.20333e-156	0.266489	0.214	0.004	5.70706e-152	9311	LOC_Os12g27470
2.48611e-156	0.244875	0.25	0.022	6.43952e-152	9311	LOC_Os04g30910
4.17858e-155	0.30053	0.325	0.07	1.08234e-150	9311	LOC_Os01g02334
4.90218e-155	0.266344	0.267	0.033	1.26976e-150	9311	LOC_Os06g01680
1.04683e-154	0.24252	0.203	0	2.7115e-150	9311	EVM020728
1.17694e-154	0.485442	0.515	0.242	3.0485e-150	9311	LOC_Os08g31510
1.44623e-154	0.542243	0.601	0.355	3.74603e-150	9311	LOC_Os06g15990
2.33863e-154	0.393423	0.342	0.085	6.05752e-150	9311	LOC_Os04g49620
3.77745e-154	0.466817	0.307	0.066	9.78435e-150	9311	LOC_Os04g40630
4.02659e-154	0.405619	0.589	0.282	1.04297e-149	9311	LOC_Os06g04790
4.49358e-154	0.246786	0.221	0.009	1.16393e-149	9311	LOC_Os06g44890
4.67525e-154	0.45883	0.506	0.217	1.21098e-149	9311	LOC_Os03g11900
2.43062e-153	0.398079	0.541	0.279	6.29578e-149	9311	LOC_Os03g01810
1.13961e-152	0.519046	0.683	0.448	2.95181e-148	9311	LOC_Os01g01450
1.88923e-152	0.259078	0.999	0.998	4.89348e-148	9311	LOC_Os05g41060
2.03503e-152	0.21644	0.2	0	5.27115e-148	9311	LOC_Os12g21844
3.15477e-152	0.218034	0.2	0	8.17149e-148	9311	LOC_Os09g35560
3.50426e-152	0.284304	0.234	0.016	9.07674e-148	9311	LOC_Os05g04000
2.81963e-151	0.251286	0.199	0	7.30339e-147	9311	LOC_Os08g35305
4.20542e-151	0.40148	0.921	0.836	1.08929e-146	9311	LOC_Os12g32950
7.08194e-151	0.427847	0.792	0.599	1.83436e-146	9311	LOC_Os03g05730
5.01592e-150	0.266266	0.243	0.024	1.29922e-145	9311	LOC_Os01g74350
1.10106e-149	0.226672	0.204	0.003	2.85197e-145	9311	LOC_Os09g32620
8.39075e-149	0.451912	0.549	0.275	2.17337e-144	9311	LOC_Os02g47090
3.01945e-148	0.253359	0.225	0.014	7.82098e-144	9311	LOC_Os01g44050
5.19782e-148	0.514251	0.82	0.62	1.34634e-143	9311	LOC_Os01g52730
1.02944e-147	0.46134	0.362	0.101	2.66645e-143	9311	LOC_Os07g48830
1.03447e-147	0.399136	0.297	0.06	2.67947e-143	9311	LOC_Os02g41580
2.48614e-147	0.336489	0.302	0.062	6.43959e-143	9311	LOC_Os11g04320
3.04881e-147	0.242742	0.227	0.016	7.89703e-143	9311	LOC_Os09g02400
9.11519e-147	0.441883	0.884	0.727	2.36102e-142	9311	LOC_Os05g41550
1.53971e-146	0.23308	0.193	0	3.98817e-142	9311	EVM021695
1.53971e-146	0.214633	0.193	0	3.98817e-142	9311	LOC_Os04g35226
5.06689e-146	0.286153	0.293	0.055	1.31243e-141	9311	LOC_Os03g02160
1.98116e-145	0.360002	0.464	0.194	5.1316e-141	9311	LOC_Os09g21230
2.45719e-145	0.361602	0.454	0.196	6.36463e-141	9311	LOC_Os11g38990
2.88443e-145	0.246603	0.232	0.021	7.47126e-141	9311	LOC_Os02g48680
5.08008e-145	0.323439	0.383	0.124	1.31584e-140	9311	LOC_Os04g48730
8.84988e-145	0.300523	0.317	0.07	2.2923e-140	9311	LOC_Os06g50870
1.0182e-144	0.403962	0.474	0.225	2.63733e-140	9311	LOC_Os07g12170
1.99947e-144	0.272979	0.29	0.056	5.17903e-140	9311	LOC_Os07g31850
2.81964e-144	0.407963	0.191	0	7.30343e-140	9311	LOC_Os01g42864
3.57332e-144	0.528479	0.862	0.773	9.2556e-140	9311	LOC_Os10g38580
5.29036e-144	0.219648	0.208	0.008	1.37031e-139	9311	LOC_Os07g05700
1.03457e-143	0.309549	0.19	0	2.67973e-139	9311	LOC_Os04g39994
1.46062e-143	0.22988	0.197	0.004	3.78329e-139	9311	LOC_Os04g40874
3.79205e-143	0.229937	0.189	0	9.82218e-139	9311	LOC_Os01g33204
5.35645e-143	0.422767	0.45	0.171	1.38743e-138	9311	LOC_Os06g31090
5.84539e-143	0.214952	0.189	0	1.51407e-138	9311	LOC_Os08g14108
9.5957e-143	0.236811	0.196	0.003	2.48548e-138	9311	LOC_Os02g39390
5.07882e-142	0.212973	0.188	0	1.31551e-137	9311	EVM001637
5.07882e-142	0.215099	0.188	0	1.31552e-137	9311	LOC_Os06g32929
8.11326e-142	0.239035	0.217	0.014	2.1015e-137	9311	LOC_Os10g35670
1.95287e-140	0.233663	0.228	0.021	5.05832e-136	9311	LOC_Os02g57830
6.75057e-140	0.314013	0.999	0.998	1.74853e-135	9311	LOC_Os07g34589
1.02789e-139	0.220392	0.189	0.002	2.66245e-135	9311	LOC_Os02g43080
8.57301e-139	0.339244	0.395	0.13	2.22058e-134	9311	LOC_Os06g47700
1.00678e-138	0.31584	0.346	0.099	2.60775e-134	9311	LOC_Os04g52500
1.0923e-138	0.253719	0.213	0.013	2.82927e-134	9311	LOC_Os07g13800
1.09675e-138	0.458879	0.646	0.399	2.8408e-134	9311	LOC_Os07g38570
1.689e-138	0.485987	0.682	0.418	4.37484e-134	9311	LOC_Os02g37180
2.46175e-138	0.394047	0.399	0.148	6.37644e-134	9311	LOC_Os01g42529
2.81285e-138	0.204277	0.183	0	7.28583e-134	9311	LOC_Os05g43059
3.00056e-138	0.434969	0.217	0.017	7.77206e-134	9311	LOC_Os04g48870
3.69203e-138	0.478384	0.731	0.518	9.56311e-134	9311	LOC_Os04g40910
5.9498e-138	0.364509	0.558	0.283	1.54112e-133	9311	LOC_Os02g36330
8.98328e-138	0.436443	0.829	0.657	2.32685e-133	9311	LOC_Os07g36140
1.02081e-137	0.20521	0.183	0	2.6441e-133	9311	LOC_Os08g05934
1.10359e-137	0.247921	0.243	0.031	2.85852e-133	9311	LOC_Os03g21620
1.56836e-137	0.219115	0.182	0	4.06237e-133	9311	LOC_Os08g32579
1.56836e-137	0.223359	0.182	0	4.06237e-133	9311	LOC_Os10g06988
2.40934e-137	0.206431	0.182	0	6.24066e-133	9311	LOC_Os09g38838
3.94525e-137	0.299612	0.279	0.054	1.0219e-132	9311	LOC_Os07g43970
8.72882e-137	0.201141	0.182	0	2.26094e-132	9311	LOC_Os05g24610
9.26093e-137	0.210865	0.19	0.004	2.39877e-132	9311	LOC_Os09g39462
2.20231e-136	0.425448	0.728	0.501	5.70443e-132	9311	LOC_Os03g22820
2.26141e-136	0.349352	0.436	0.178	5.8575e-132	9311	LOC_Os02g36340
2.72396e-136	0.326729	0.375	0.129	7.0556e-132	9311	LOC_Os12g08280
6.91752e-136	0.233992	0.221	0.02	1.79178e-131	9311	LOC_Os12g01922
4.12542e-135	0.202403	0.18	0	1.06857e-130	9311	LOC_Os03g24664
4.67143e-135	0.495626	0.359	0.109	1.20999e-130	9311	LOC_Os01g51870
4.99948e-135	0.521888	0.689	0.446	1.29497e-130	9311	LOC_Os08g04800
9.13456e-135	0.338314	0.403	0.149	2.36603e-130	9311	LOC_Os11g41820
2.03572e-134	0.462738	0.66	0.398	5.27292e-130	9311	LOC_Os05g31970
2.39683e-134	0.205097	0.188	0.004	6.20826e-130	9311	LOC_Os02g48340
4.1031e-134	0.440433	0.556	0.305	1.06278e-129	9311	LOC_Os01g32780
8.22454e-134	0.200515	0.178	0	2.13032e-129	9311	LOC_Os02g05659
2.38312e-133	0.629874	0.673	0.433	6.17277e-129	9311	LOC_Os01g07300
4.53612e-133	0.217683	0.177	0	1.17495e-128	9311	LOC_Os04g43534
1.03161e-132	0.299996	0.489	0.2	2.67209e-128	9311	LOC_Os11g08380
3.35796e-132	0.384545	0.318	0.084	8.69778e-128	9311	LOC_Os06g37560
2.10066e-131	0.274682	0.175	0	5.44112e-127	9311	LOC_Os01g61849
3.10113e-131	0.332648	0.18	0.002	8.03254e-127	9311	LOC_Os07g26640
3.99993e-131	0.405301	0.781	0.626	1.03606e-126	9311	LOC_Os01g16640
2.23284e-130	0.471911	0.644	0.396	5.78351e-126	9311	LOC_Os02g52170
3.49891e-130	0.411295	0.496	0.244	9.06289e-126	9311	LOC_Os06g30950
5.85761e-130	0.295945	0.998	0.991	1.51724e-125	9311	LOC_Os03g38520
1.31335e-129	0.309629	0.369	0.127	3.40184e-125	9311	LOC_Os07g41810
1.70558e-129	0.235339	0.222	0.024	4.4178e-125	9311	LOC_Os03g49430
2.00374e-129	0.302925	0.331	0.097	5.1901e-125	9311	LOC_Os01g62840
2.93307e-129	0.260918	0.264	0.051	7.59724e-125	9311	LOC_Os08g33720
1.30987e-128	0.409789	0.615	0.378	3.39281e-124	9311	LOC_Os03g16700
2.36671e-128	0.380702	0.715	0.487	6.13026e-124	9311	LOC_Os09g28060
2.86958e-128	0.267059	0.171	0	7.43279e-124	9311	LOC_Os04g12960
2.38415e-127	0.210635	0.17	0	6.17542e-123	9311	LOC_Os04g55250
4.64631e-127	0.368008	0.513	0.27	1.20349e-122	9311	LOC_Os02g51414
1.77127e-126	0.250322	0.271	0.059	4.58794e-122	9311	LOC_Os10g35960
2.14036e-126	0.270922	0.262	0.051	5.54395e-122	9311	LOC_Os06g40120
4.999e-126	0.269511	0.299	0.074	1.29484e-121	9311	LOC_Os10g35850
5.82895e-126	0.217066	0.218	0.025	1.50982e-121	9311	LOC_Os04g53220
6.71888e-126	0.348394	0.62	0.387	1.74032e-121	9311	LOC_Os03g17020
8.57216e-126	0.213872	0.188	0.009	2.22036e-121	9311	LOC_Os01g63820
1.41817e-125	0.247066	0.238	0.036	3.67333e-121	9311	LOC_Os12g38650
3.18793e-125	0.37438	0.551	0.314	8.25738e-121	9311	LOC_Os04g56520
4.21084e-125	0.379833	0.67	0.449	1.09069e-120	9311	LOC_Os06g03600
4.12632e-124	0.351746	0.427	0.169	1.0688e-119	9311	LOC_Os05g49080
6.83841e-124	0.379826	0.729	0.483	1.77128e-119	9311	LOC_Os02g46220
1.97633e-123	0.551539	0.558	0.302	5.11909e-119	9311	LOC_Os02g50374
4.27463e-123	0.418644	0.44	0.196	1.10722e-118	9311	LOC_Os01g74152
4.82162e-123	0.355826	0.362	0.128	1.2489e-118	9311	LOC_Os09g27030
5.62309e-123	0.254073	0.246	0.042	1.45649e-118	9311	LOC_Os06g05450
1.53773e-122	0.20824	0.213	0.025	3.98304e-118	9311	LOC_Os03g42750
3.46067e-122	0.308341	0.369	0.128	8.96382e-118	9311	LOC_Os07g09010
7.60236e-122	0.202356	0.193	0.014	1.96916e-117	9311	LOC_Os08g29669
8.39437e-122	0.395481	0.284	0.072	2.17431e-117	9311	LOC_Os01g01870
1.37068e-121	0.249736	0.292	0.072	3.55033e-117	9311	LOC_Os06g50146
5.29745e-121	0.254487	0.264	0.055	1.37215e-116	9311	LOC_Os06g44450
1.9253e-120	0.386504	0.894	0.764	4.98692e-116	9311	LOC_Os11g06440
3.53625e-120	0.233814	1	0.999	9.1596e-116	9311	LOC_Os07g45320
8.91552e-120	0.368187	0.753	0.543	2.3093e-115	9311	LOC_Os02g54780
1.27851e-119	0.391934	0.377	0.145	3.31158e-115	9311	LOC_Os01g12464
2.25501e-119	0.364579	0.831	0.64	5.84093e-115	9311	LOC_Os02g43790
2.44806e-119	0.467109	0.51	0.264	6.34098e-115	9311	LOC_Os01g06010
3.96722e-119	0.232948	0.16	0	1.02759e-114	9311	LOC_Os04g55709
9.90188e-119	0.454431	0.441	0.203	2.56478e-114	9311	LOC_Os06g11980
1.39026e-118	0.231812	0.159	0	3.60104e-114	9311	LOC_Os03g60186
1.47838e-118	0.339706	0.958	0.886	3.8293e-114	9311	LOC_Os02g55430
1.48564e-118	0.263161	0.285	0.072	3.84811e-114	9311	LOC_Os11g02150
1.55187e-118	0.361774	0.778	0.584	4.01965e-114	9311	LOC_Os01g38980
2.56156e-118	0.337271	0.402	0.167	6.63497e-114	9311	LOC_Os02g56250
4.81583e-118	0.324561	0.473	0.233	1.2474e-113	9311	LOC_Os02g42020
6.13049e-118	0.324947	0.397	0.165	1.58792e-113	9311	LOC_Os04g49510
7.49934e-118	0.424812	0.56	0.326	1.94248e-113	9311	LOC_Os02g57400
8.91528e-118	0.357717	0.852	0.669	2.30924e-113	9311	LOC_Os04g57720
5.94747e-117	0.200664	0.157	0	1.54051e-112	9311	LOC_Os02g46424
9.55072e-117	0.221335	0.196	0.019	2.47383e-112	9311	LOC_Os02g52620
2.0347e-116	0.357747	0.875	0.746	5.27028e-112	9311	LOC_Os01g62850
2.41589e-116	0.727242	0.785	0.677	6.25763e-112	9311	LOC_Os07g39860
1.77234e-115	0.27329	0.285	0.072	4.59071e-111	9311	LOC_Os10g17940
1.96506e-115	0.351873	0.812	0.658	5.0899e-111	9311	LOC_Os05g41900
2.53034e-115	0.378103	0.36	0.126	6.55408e-111	9311	LOC_Os12g40260
3.48462e-115	0.257724	0.999	0.993	9.02588e-111	9311	LOC_Os07g48244
3.54032e-115	0.313613	0.415	0.176	9.17014e-111	9311	LOC_Os07g47350
2.09963e-114	0.355503	0.608	0.389	5.43847e-110	9311	LOC_Os01g59130
4.19332e-114	0.203577	0.192	0.019	1.08615e-109	9311	LOC_Os04g33080
4.51004e-114	0.345742	0.773	0.566	1.16819e-109	9311	LOC_Os01g72690
5.18112e-114	0.239868	0.242	0.047	1.34201e-109	9311	LOC_Os12g02830
7.60538e-114	0.271259	0.24	0.046	1.96994e-109	9311	LOC_Os05g11428
7.69427e-114	0.326355	0.912	0.782	1.99297e-109	9311	LOC_Os02g12480
2.60874e-113	0.290795	0.266	0.063	6.75717e-109	9311	LOC_Os03g44650
2.79567e-113	0.320951	0.442	0.209	7.24134e-109	9311	LOC_Os05g48855
6.57951e-113	0.227411	0.207	0.026	1.70423e-108	9311	LOC_Os01g07870
8.91363e-113	0.229722	0.192	0.019	2.30881e-108	9311	LOC_Os10g28060
3.25443e-112	0.386033	0.237	0.047	8.42962e-108	9311	LOC_Os01g63190
6.58738e-112	0.397516	0.654	0.455	1.70626e-107	9311	LOC_Os01g09770
6.66688e-112	0.403668	0.528	0.289	1.72685e-107	9311	LOC_Os06g44160
6.6769e-112	0.20123	0.151	0	1.72945e-107	9311	LOC_Os07g07934
6.95832e-112	0.342781	0.848	0.696	1.80234e-107	9311	LOC_Os02g02600
1.22447e-111	0.515879	0.751	0.575	3.17162e-107	9311	LOC_Os04g46810
3.49137e-111	0.254093	0.15	0	9.04336e-107	9311	LOC_Os05g10330
5.71967e-111	0.391971	0.584	0.364	1.48151e-106	9311	LOC_Os02g53870
6.2675e-111	0.222235	0.231	0.042	1.62341e-106	9311	LOC_Os03g62280
6.69466e-111	0.262655	0.907	0.701	1.73405e-106	9311	LOC_Os02g11870
1.09074e-110	0.358749	0.613	0.375	2.82522e-106	9311	LOC_Os08g43670
1.21542e-110	0.498055	0.406	0.182	3.14818e-106	9311	LOC_Os12g07550
1.47474e-110	0.351209	0.653	0.471	3.81987e-106	9311	LOC_Os08g15170
2.27912e-110	0.260501	0.299	0.089	5.90338e-106	9311	LOC_Os02g04010
3.27689e-110	0.239012	0.171	0.01	8.48781e-106	9311	LOC_Os04g28250
4.42575e-110	0.379651	0.593	0.352	1.14636e-105	9311	LOC_Os02g02890
6.54692e-110	0.341584	0.502	0.273	1.69578e-105	9311	LOC_Os01g56580
8.35824e-110	0.341255	0.543	0.301	2.16495e-105	9311	LOC_Os05g37130
8.68666e-110	0.341376	0.56	0.325	2.25002e-105	9311	LOC_Os04g38525
1.15357e-109	0.244555	0.194	0.022	2.98798e-105	9311	LOC_Os02g57720
1.95476e-109	0.40008	0.409	0.175	5.06321e-105	9311	LOC_Os01g49710
2.49398e-109	0.223137	0.255	0.058	6.45991e-105	9311	LOC_Os06g08850
7.86877e-109	0.202778	0.216	0.035	2.03817e-104	9311	LOC_Os09g32040
8.49038e-109	0.295011	0.978	0.932	2.19918e-104	9311	LOC_Os01g17190
1.9421e-108	0.362348	0.372	0.143	5.03042e-104	9311	LOC_Os04g35250
4.35674e-108	0.243042	0.284	0.081	1.12848e-103	9311	LOC_Os07g27320
6.67081e-108	0.339991	0.352	0.13	1.72787e-103	9311	LOC_Os03g12110
1.72315e-107	0.288605	0.445	0.211	4.46331e-103	9311	LOC_Os03g19020
2.10711e-107	0.279887	0.157	0.006	5.45782e-103	9311	LOC_Os11g37960
2.93433e-107	0.374165	0.826	0.635	7.60051e-103	9311	LOC_Os03g21030
8.22689e-107	0.286243	0.988	0.986	2.13093e-102	9311	LOC_Os03g20370
1.54653e-106	0.423368	0.639	0.422	4.00582e-102	9311	LOC_Os01g16714
1.88214e-106	0.48072	0.778	0.612	4.87511e-102	9311	LOC_Os05g11900
4.51189e-106	0.427377	0.795	0.644	1.16867e-101	9311	LOC_Os12g23280
4.51825e-106	0.212131	0.15	0.003	1.17032e-101	9311	LOC_Os03g07610
1.07902e-105	0.325831	0.902	0.774	2.79488e-101	9311	LOC_Os09g21210
2.46989e-105	0.33824	0.806	0.645	6.39752e-101	9311	LOC_Os10g42710
2.50611e-105	0.364731	0.923	0.827	6.49132e-101	9311	LOC_Os12g29400
7.65886e-105	0.379813	0.705	0.524	1.9838e-100	9311	LOC_Os01g09000
3.68663e-104	0.219212	0.25	0.061	9.54912e-100	9311	LOC_Os01g47620
3.84821e-104	0.315644	0.658	0.421	9.96762e-100	9311	LOC_Os01g65780
5.28651e-104	0.332049	0.769	0.603	1.36931e-99	9311	LOC_Os02g50210
1.2479e-102	0.339795	0.44	0.216	3.23232e-98	9311	LOC_Os03g08920
1.47068e-102	0.345752	0.492	0.265	3.80936e-98	9311	LOC_Os01g03890
2.31819e-102	0.295016	0.325	0.116	6.00459e-98	9311	LOC_Os03g25760
2.38441e-102	0.508194	0.423	0.208	6.17611e-98	9311	LOC_Os03g52380
2.70684e-102	0.231463	0.273	0.075	7.01126e-98	9311	LOC_Os02g17870
6.09269e-102	0.329228	0.373	0.146	1.57813e-97	9311	LOC_Os04g56030
7.08146e-102	0.298698	0.255	0.069	1.83424e-97	9311	LOC_Os04g54310
7.83237e-102	0.215896	0.99	0.99	2.02874e-97	9311	LOC_Os07g43730
9.81677e-102	0.353197	0.653	0.446	2.54274e-97	9311	LOC_Os03g50280
1.05485e-101	0.370067	0.662	0.465	2.73228e-97	9311	LOC_Os06g50330
1.10639e-101	0.235411	0.248	0.058	2.86577e-97	9311	LOC_Os05g05950
1.83013e-101	0.344067	0.586	0.387	4.7404e-97	9311	LOC_Os08g03570
2.80426e-101	0.440021	0.921	0.779	7.26358e-97	9311	LOC_Os12g40900
3.64483e-101	0.743026	0.56	0.351	9.44083e-97	9311	LOC_Os09g26340
1.12262e-100	0.293965	0.285	0.088	2.9078e-96	9311	LOC_Os03g58170
3.5858e-100	0.389453	0.601	0.354	9.28793e-96	9311	LOC_Os02g15290
3.82123e-100	0.254952	0.136	0	9.89775e-96	9311	LOC_Os04g13332
4.39392e-100	0.323556	0.604	0.374	1.13811e-95	9311	LOC_Os09g38070
6.48549e-100	0.309506	0.759	0.61	1.67987e-95	9311	LOC_Os10g42540
1.09739e-99	0.315807	0.533	0.321	2.84246e-95	9311	LOC_Os03g05260
2.91496e-99	0.292113	0.135	0	7.55033e-95	9311	EVM018052
2.55359e-98	0.231416	0.23	0.051	6.61431e-94	9311	LOC_Os02g13220
2.71613e-98	0.348553	0.868	0.746	7.03531e-94	9311	LOC_Os06g43660
3.32672e-98	0.248814	0.133	0	8.61688e-94	9311	LOC_Os07g09394
1.67296e-97	0.225342	0.238	0.061	4.33329e-93	9311	LOC_Os01g08960
1.9304e-97	0.297518	0.849	0.603	5.00013e-93	9311	LOC_Os08g43620
5.04245e-97	0.228224	0.274	0.085	1.30609e-92	9311	LOC_Os03g62250
6.06479e-97	0.242884	0.274	0.084	1.5709e-92	9311	LOC_Os04g52600
6.26948e-97	0.223903	0.238	0.058	1.62392e-92	9311	LOC_Os08g27840
1.43491e-96	0.415648	0.37	0.163	3.7167e-92	9311	LOC_Os11g03420
1.76201e-96	0.332914	0.396	0.177	4.56396e-92	9311	LOC_Os12g07030
5.74419e-96	0.37213	0.82	0.669	1.48786e-91	9311	LOC_Os02g10730
7.20096e-96	0.346228	0.503	0.301	1.86519e-91	9311	LOC_Os05g41670
1.15956e-95	0.253595	0.236	0.057	3.0035e-91	9311	LOC_Os10g39660
1.80376e-95	0.365794	0.438	0.224	4.67209e-91	9311	LOC_Os01g58130
1.92387e-95	0.391334	0.596	0.387	4.98322e-91	9311	LOC_Os12g43580
1.97004e-95	0.301752	0.479	0.252	5.1028e-91	9311	LOC_Os01g66530
2.8293e-95	0.278329	0.946	0.87	7.32845e-91	9311	LOC_Os06g01990
8.67793e-95	0.761514	0.801	0.669	2.24776e-90	9311	LOC_Os11g47809
1.48539e-94	0.221673	0.2	0.039	3.84746e-90	9311	LOC_Os03g07170
1.90126e-94	0.296379	0.468	0.261	4.92464e-90	9311	LOC_Os02g11820
2.63489e-94	0.32127	0.52	0.303	6.8249e-90	9311	LOC_Os03g17000
8.76533e-94	0.367699	0.291	0.1	2.2704e-89	9311	LOC_Os09g28510
9.45464e-94	0.309352	0.914	0.798	2.44894e-89	9311	LOC_Os12g32620
1.1148e-93	0.26387	0.287	0.094	2.88755e-89	9311	LOC_Os03g20570
2.9238e-93	0.258486	0.329	0.129	7.57323e-89	9311	LOC_Os03g50560
3.65046e-93	0.32243	0.688	0.485	9.45542e-89	9311	LOC_Os01g51920
4.20038e-93	0.235406	0.23	0.058	1.08798e-88	9311	LOC_Os02g30100
5.49783e-93	0.246616	0.995	0.985	1.42405e-88	9311	LOC_Os06g46770
1.05917e-92	0.288243	0.499	0.27	2.74347e-88	9311	LOC_Os01g04409
2.02212e-92	0.227275	0.221	0.053	5.23771e-88	9311	LOC_Os10g37230
7.29328e-92	0.319395	0.483	0.273	1.8891e-87	9311	LOC_Os05g19970
7.706e-92	0.309256	0.497	0.297	1.99601e-87	9311	LOC_Os08g30790
1.40174e-91	0.308058	0.388	0.183	3.63078e-87	9311	LOC_Os01g09020
1.42682e-91	0.240061	0.348	0.137	3.69574e-87	9311	LOC_Os07g35300
1.83226e-91	0.272078	0.982	0.962	4.74591e-87	9311	LOC_Os03g03770
2.79326e-91	0.294487	0.571	0.367	7.2351e-87	9311	LOC_Os02g43930
5.40373e-91	0.273308	0.947	0.846	1.39967e-86	9311	LOC_Os03g55240
5.90016e-91	0.283427	0.888	0.79	1.52826e-86	9311	LOC_Os01g04010
6.36598e-91	0.346268	0.726	0.554	1.64892e-86	9311	LOC_Os02g55610
1.30049e-90	0.320488	0.927	0.858	3.36853e-86	9311	LOC_Os03g10510
1.68049e-90	0.253576	0.124	0	4.3528e-86	9311	LOC_Os05g13934
3.88774e-90	0.260479	0.942	0.881	1.007e-85	9311	LOC_Os05g48590
5.28231e-90	0.266089	0.186	0.031	1.36822e-85	9311	LOC_Os10g38470
8.03288e-90	0.315834	0.995	0.992	2.08068e-85	9311	LOC_Os07g08840
1.67965e-89	0.305799	0.717	0.549	4.35064e-85	9311	LOC_Os06g48350
3.12315e-89	0.297429	0.477	0.266	8.08958e-85	9311	LOC_Os07g06600
6.10599e-89	0.273951	0.451	0.243	1.58157e-84	9311	LOC_Os01g48790
8.39745e-89	0.304604	0.803	0.696	2.17511e-84	9311	LOC_Os07g25420
9.69964e-89	0.239211	0.271	0.087	2.5124e-84	9311	LOC_Os03g10780
1.76723e-88	0.508611	0.465	0.262	4.57748e-84	9311	LOC_Os01g54340
3.10352e-88	0.451583	0.56	0.364	8.03875e-84	9311	LOC_Os05g29000
5.69887e-88	0.232757	0.302	0.116	1.47612e-83	9311	LOC_Os06g35814
1.44471e-87	0.30869	0.595	0.408	3.74209e-83	9311	LOC_Os05g41510
1.57794e-87	0.303639	0.866	0.767	4.08719e-83	9311	LOC_Os05g16274
2.47253e-87	0.289472	0.642	0.445	6.40434e-83	9311	LOC_Os03g17084
3.71933e-87	0.302534	0.642	0.412	9.6338e-83	9311	LOC_Os03g10050
4.05668e-87	0.245797	0.273	0.09	1.05076e-82	9311	LOC_Os10g37350
4.30786e-87	0.298429	0.443	0.234	1.11582e-82	9311	LOC_Os09g21740
4.33945e-87	0.300678	0.644	0.472	1.124e-82	9311	LOC_Os07g44744
5.34058e-87	0.32329	0.749	0.617	1.38332e-82	9311	LOC_Os01g07376
1.14305e-86	0.212575	0.248	0.075	2.96072e-82	9311	LOC_Os04g33780
1.35664e-86	0.282492	0.386	0.183	3.51398e-82	9311	LOC_Os07g37310
1.92528e-86	0.242522	0.316	0.129	4.98687e-82	9311	LOC_Os03g47800
2.87854e-86	0.257469	0.931	0.897	7.456e-82	9311	LOC_Os05g34680
9.48358e-86	0.371517	0.345	0.149	2.45644e-81	9311	LOC_Os12g03110
3.36414e-84	0.434697	0.411	0.213	8.7138e-80	9311	LOC_Os01g57840
6.06089e-84	0.258069	0.376	0.181	1.56989e-79	9311	LOC_Os06g40060
1.1817e-83	0.231974	0.969	0.936	3.06083e-79	9311	LOC_Os05g49890
1.40936e-83	0.283862	0.953	0.864	3.65051e-79	9311	LOC_Os03g16860
1.57394e-83	0.286916	0.694	0.52	4.07683e-79	9311	LOC_Os05g04620
3.32016e-83	0.272142	0.503	0.293	8.59987e-79	9311	LOC_Os03g62340
4.89311e-83	0.264774	0.417	0.218	1.26741e-78	9311	LOC_Os08g01850
5.76759e-83	0.255446	0.938	0.856	1.49392e-78	9311	LOC_Os08g14570
5.97246e-83	0.259895	0.995	0.985	1.54699e-78	9311	LOC_Os09g30300
7.79826e-83	0.279393	0.742	0.586	2.01991e-78	9311	LOC_Os06g49790
7.81941e-83	0.218321	0.245	0.075	2.02538e-78	9311	LOC_Os08g44560
7.97511e-83	0.360992	0.394	0.2	2.06571e-78	9311	LOC_Os12g32610
3.91556e-82	0.297586	0.618	0.434	1.01421e-77	9311	LOC_Os06g51150
4.81088e-82	0.315416	0.494	0.307	1.24611e-77	9311	LOC_Os10g42190
5.03119e-82	0.237121	0.142	0.014	1.30318e-77	9311	LOC_Os04g01500
6.09783e-82	0.464705	0.509	0.305	1.57946e-77	9311	LOC_Os03g57520
6.89739e-82	0.31652	0.864	0.759	1.78656e-77	9311	LOC_Os11g47760
1.2311e-81	0.283915	0.236	0.075	3.18879e-77	9311	LOC_Os12g43350
3.32338e-81	0.200409	0.224	0.064	8.60822e-77	9311	LOC_Os10g35644
4.65893e-81	0.300925	0.457	0.261	1.20676e-76	9311	LOC_Os05g04960
7.33858e-81	0.242013	0.353	0.16	1.90084e-76	9311	LOC_Os01g18100
2.58118e-80	0.232853	0.36	0.159	6.68577e-76	9311	LOC_Os11g47530
3.06698e-80	0.972557	0.624	0.468	7.94408e-76	9311	LOC_Os01g14670
4.82511e-80	0.330641	0.381	0.185	1.2498e-75	9311	LOC_Os05g44340
5.18668e-80	0.332721	0.623	0.417	1.34345e-75	9311	LOC_Os02g11020
9.47111e-80	0.264335	0.213	0.061	2.45321e-75	9311	LOC_Os04g32950
9.69795e-80	0.352024	0.493	0.324	2.51196e-75	9311	LOC_Os04g31110
1.20834e-79	0.203791	0.13	0.009	3.12985e-75	9311	LOC_Os02g38910
2.31003e-79	0.392165	0.435	0.243	5.98343e-75	9311	LOC_Os11g07960
3.18304e-79	0.307629	0.839	0.697	8.24471e-75	9311	LOC_Os09g26300
4.51822e-79	0.279761	0.33	0.147	1.17031e-74	9311	LOC_Os12g43620
9.31461e-79	0.221593	0.284	0.109	2.41267e-74	9311	LOC_Os09g34340
2.04787e-78	0.467748	0.734	0.588	5.30439e-74	9311	LOC_Os06g04220
2.17941e-78	0.258338	0.493	0.294	5.6451e-74	9311	LOC_Os02g52410
3.87265e-78	0.281242	0.766	0.619	1.00309e-73	9311	LOC_Os03g13950
4.78292e-78	0.277876	0.614	0.429	1.23887e-73	9311	LOC_Os03g63040
6.8666e-78	0.292039	0.997	0.987	1.77859e-73	9311	LOC_Os03g51600
7.3548e-78	0.201628	0.232	0.068	1.90504e-73	9311	LOC_Os08g43630
1.01376e-77	0.289699	0.747	0.582	2.62584e-73	9311	LOC_Os01g38660
1.02119e-77	0.292415	0.61	0.445	2.64509e-73	9311	LOC_Os07g30820
1.13884e-77	0.286249	0.191	0.045	2.94982e-73	9311	LOC_Os08g05970
1.60175e-77	0.277491	0.443	0.258	4.14884e-73	9311	LOC_Os09g20650
2.97953e-77	0.315584	0.766	0.608	7.71757e-73	9311	LOC_Os07g46570
3.1198e-77	0.541807	0.647	0.468	8.08091e-73	9311	LOC_Os01g04050
6.04419e-77	0.221602	0.296	0.117	1.56557e-72	9311	LOC_Os05g33000
8.04874e-77	0.415172	0.852	0.736	2.08479e-72	9311	LOC_Os11g01530
1.06269e-76	0.245121	0.301	0.124	2.75259e-72	9311	LOC_Os04g35540
1.37621e-76	0.221708	0.843	0.686	3.56467e-72	9311	LOC_Os05g12260
1.18353e-75	0.256654	0.491	0.303	3.06559e-71	9311	LOC_Os07g30100
1.47295e-75	0.467353	0.29	0.116	3.81525e-71	9311	LOC_Os06g11030
1.60484e-75	0.3031	0.598	0.419	4.15686e-71	9311	LOC_Os02g09810
1.64951e-75	0.345807	0.649	0.455	4.27255e-71	9311	LOC_Os11g47500
2.95406e-75	0.24968	0.963	0.892	7.65162e-71	9311	LOC_Os04g58190
3.10068e-75	0.368928	0.644	0.456	8.03139e-71	9311	LOC_Os12g41110
8.70221e-75	0.234422	0.275	0.108	2.25405e-70	9311	LOC_Os01g53130
1.8011e-74	0.305765	0.417	0.229	4.66521e-70	9311	LOC_Os10g41550
2.11954e-74	0.240353	0.216	0.062	5.49004e-70	9311	LOC_Os03g18490
4.21245e-74	0.226386	0.972	0.922	1.09111e-69	9311	LOC_Os03g21380
4.40001e-74	0.365704	0.377	0.197	1.13969e-69	9311	LOC_Os03g51150
6.00923e-74	0.259061	0.217	0.067	1.55651e-69	9311	LOC_Os12g39380
6.35902e-74	0.298053	0.787	0.658	1.64711e-69	9311	LOC_Os05g39670
1.67561e-73	0.209308	0.216	0.063	4.34016e-69	9311	LOC_Os10g33450
2.24999e-73	0.371949	0.362	0.178	5.82793e-69	9311	LOC_Os03g20120
4.39124e-73	0.358436	0.922	0.835	1.13742e-68	9311	LOC_Os07g27810
5.46364e-73	0.24166	0.962	0.903	1.41519e-68	9311	LOC_Os09g32330
6.16882e-73	0.399176	0.901	0.874	1.59785e-68	9311	LOC_Os09g38020
1.26272e-72	0.239496	0.481	0.293	3.27069e-68	9311	LOC_Os09g24990
1.85635e-72	0.264759	0.656	0.485	4.80831e-68	9311	LOC_Os01g14110
2.20289e-72	0.366984	0.25	0.089	5.70592e-68	9311	LOC_Os06g34730
2.86789e-72	0.314923	0.412	0.218	7.4284e-68	9311	LOC_Os04g45980
2.9286e-72	0.298203	0.753	0.594	7.58567e-68	9311	LOC_Os08g37060
4.60753e-72	0.252565	0.839	0.771	1.19344e-67	9311	LOC_Os12g02150
6.00945e-72	0.27021	0.701	0.556	1.55657e-67	9311	LOC_Os08g09180
7.65708e-72	0.264686	0.541	0.38	1.98334e-67	9311	LOC_Os03g15590
1.0476e-71	0.230726	0.349	0.172	2.7135e-67	9311	LOC_Os09g35710
1.42256e-71	0.253667	0.835	0.702	3.68471e-67	9311	LOC_Os05g42424
1.8327e-71	0.260486	0.401	0.217	4.74706e-67	9311	LOC_Os07g41280
3.03897e-71	0.264771	0.846	0.724	7.87153e-67	9311	LOC_Os03g19720
4.86732e-71	0.273053	0.757	0.631	1.26073e-66	9311	LOC_Os04g42910
5.55077e-71	0.293802	0.949	0.883	1.43776e-66	9311	LOC_Os02g52290
1.24573e-70	0.229707	0.891	0.79	3.2267e-66	9311	LOC_Os01g16960
3.21516e-70	0.223927	0.996	0.986	8.32791e-66	9311	LOC_Os06g04030
4.6941e-70	0.22791	0.325	0.149	1.21587e-65	9311	LOC_Os09g37180
7.11136e-70	0.397883	0.471	0.296	1.84198e-65	9311	LOC_Os05g38264
1.15237e-69	0.243303	0.701	0.479	2.98486e-65	9311	LOC_Os08g03400
1.84582e-69	0.266875	0.598	0.422	4.78103e-65	9311	LOC_Os08g15230
1.9968e-69	0.262212	0.926	0.877	5.17212e-65	9311	LOC_Os05g48800
2.14478e-69	0.239449	0.41	0.238	5.5554e-65	9311	LOC_Os02g53060
2.47477e-69	0.246974	0.388	0.203	6.41016e-65	9311	LOC_Os03g48260
2.62132e-69	0.237205	0.433	0.259	6.78974e-65	9311	LOC_Os01g55780
3.29424e-69	0.274492	0.731	0.586	8.53273e-65	9311	LOC_Os03g01740
3.50022e-69	0.262759	0.927	0.881	9.06627e-65	9311	LOC_Os06g17870
4.30352e-69	0.232556	0.383	0.198	1.1147e-64	9311	LOC_Os08g20020
6.21533e-69	0.217081	0.279	0.116	1.6099e-64	9311	LOC_Os12g12260
6.89758e-69	0.279404	0.566	0.398	1.78661e-64	9311	LOC_Os01g51290
8.05319e-69	0.222444	0.217	0.072	2.08594e-64	9311	LOC_Os02g43900
1.46222e-68	0.310549	0.656	0.484	3.78744e-64	9311	LOC_Os05g24780
1.9173e-68	0.275752	0.909	0.829	4.96618e-64	9311	LOC_Os04g02830
2.85665e-68	0.2574	0.386	0.21	7.3993e-64	9311	LOC_Os12g02030
3.86717e-68	0.252412	0.937	0.892	1.00167e-63	9311	LOC_Os01g21440
4.94669e-68	0.2829	0.509	0.33	1.28129e-63	9311	LOC_Os09g26900
6.31685e-68	0.247335	0.636	0.436	1.63619e-63	9311	LOC_Os08g43200
7.46257e-68	0.299023	0.467	0.282	1.93296e-63	9311	LOC_Os12g09640
9.28641e-68	0.255182	0.654	0.456	2.40537e-63	9311	LOC_Os05g08620
1.60612e-67	0.310042	0.442	0.251	4.16017e-63	9311	LOC_Os02g41510
2.2682e-67	0.272371	0.504	0.32	5.8751e-63	9311	LOC_Os05g38830
5.2411e-67	0.300161	0.942	0.884	1.35755e-62	9311	LOC_Os08g04370
5.75008e-67	0.263372	0.631	0.482	1.48939e-62	9311	LOC_Os12g36640
1.77435e-66	0.249595	0.883	0.766	4.59593e-62	9311	LOC_Os01g32380
1.78987e-66	0.222149	0.304	0.138	4.63613e-62	9311	LOC_Os07g38840
3.49862e-66	0.320838	0.675	0.546	9.06212e-62	9311	LOC_Os01g51220
4.63289e-66	0.246699	0.5	0.323	1.20001e-61	9311	LOC_Os05g44100
5.32162e-66	0.315271	0.443	0.266	1.37841e-61	9311	LOC_Os01g55280
6.69286e-66	0.288126	0.603	0.462	1.73359e-61	9311	LOC_Os07g05950
6.69303e-66	0.20416	0.091	0	1.73363e-61	9311	LOC_Os08g28648
7.76969e-66	0.28964	0.613	0.411	2.0125e-61	9311	LOC_Os08g27720
8.03008e-66	0.205831	0.262	0.109	2.07995e-61	9311	LOC_Os01g12910
1.26193e-65	0.344118	0.7	0.575	3.26866e-61	9311	LOC_Os03g25940
1.62629e-65	0.209303	0.213	0.07	4.21241e-61	9311	LOC_Os03g50450
1.81558e-65	0.261773	0.979	0.917	4.70271e-61	9311	LOC_Os01g19020
3.64168e-65	0.274978	0.767	0.614	9.43267e-61	9311	LOC_Os02g21890
3.7295e-65	0.23621	0.977	0.961	9.66016e-61	9311	LOC_Os11g06890
1.36115e-64	0.241377	0.785	0.684	3.52565e-60	9311	LOC_Os02g56270
3.93208e-64	0.272479	0.537	0.375	1.01849e-59	9311	LOC_Os02g40040
4.9358e-64	0.24224	0.286	0.125	1.27847e-59	9311	LOC_Os04g49000
6.13822e-64	0.203503	0.286	0.129	1.58992e-59	9311	LOC_Os05g32380
9.41067e-64	0.234329	0.788	0.674	2.43755e-59	9311	LOC_Os10g39120
1.82946e-63	0.246361	0.815	0.719	4.73867e-59	9311	LOC_Os03g20780
2.45621e-63	0.318594	0.3	0.144	6.36208e-59	9311	LOC_Os08g42490
2.66769e-63	0.235604	0.175	0.047	6.90984e-59	9311	LOC_Os01g51310
5.41895e-63	0.255734	0.35	0.182	1.40362e-58	9311	LOC_Os08g44590
5.97283e-63	0.213457	0.283	0.124	1.54708e-58	9311	LOC_Os06g03670
6.74452e-63	0.24397	0.772	0.598	1.74697e-58	9311	LOC_Os01g72360
1.42428e-62	0.243467	0.508	0.335	3.68916e-58	9311	LOC_Os11g41160
1.60992e-62	0.237724	0.329	0.169	4.17002e-58	9311	LOC_Os10g21930
2.0372e-62	0.201433	0.15	0.033	5.27674e-58	9311	LOC_Os09g31025
2.40494e-62	0.255377	0.551	0.38	6.22929e-58	9311	LOC_Os07g38090
3.6364e-62	0.484258	0.548	0.368	9.419e-58	9311	LOC_Os07g43290
4.41003e-62	0.201525	0.963	0.946	1.14229e-57	9311	LOC_Os03g27310
4.72233e-62	0.255494	0.618	0.425	1.22318e-57	9311	LOC_Os02g50350
4.79246e-62	0.30992	0.748	0.606	1.24134e-57	9311	LOC_Os03g18740
1.03591e-61	0.373088	0.5	0.329	2.68321e-57	9311	LOC_Os02g48280
1.61831e-61	0.246535	0.674	0.531	4.19176e-57	9311	LOC_Os01g59610
1.98488e-61	0.274239	0.761	0.644	5.14124e-57	9311	LOC_Os06g07830
2.0351e-61	0.259151	0.574	0.393	5.27132e-57	9311	LOC_Os10g05130
2.53969e-61	0.328931	0.955	0.935	6.57831e-57	9311	LOC_Os07g07040
4.65362e-61	0.223522	0.333	0.17	1.20538e-56	9311	LOC_Os09g30360
5.52771e-61	0.214694	0.295	0.14	1.43179e-56	9311	LOC_Os08g34720
9.54196e-61	0.236734	0.988	0.959	2.47156e-56	9311	LOC_Os06g04240
1.41706e-60	0.249505	0.635	0.491	3.67047e-56	9311	LOC_Os08g07830
2.25308e-60	0.233283	0.686	0.537	5.83594e-56	9311	LOC_Os01g72600
2.77603e-60	0.244618	0.679	0.526	7.19048e-56	9311	LOC_Os02g09960
7.34241e-60	0.253897	0.882	0.789	1.90183e-55	9311	LOC_Os04g53230
8.53816e-60	0.32394	0.7	0.566	2.21155e-55	9311	LOC_Os01g25820
1.03011e-59	0.254112	0.564	0.412	2.6682e-55	9311	LOC_Os09g22505
1.12606e-59	0.308467	0.64	0.482	2.91673e-55	9311	LOC_Os07g43900
1.40497e-59	0.236457	0.96	0.929	3.63917e-55	9311	LOC_Os09g38740
1.60437e-59	0.22951	0.551	0.394	4.15564e-55	9311	LOC_Os05g47530
1.70579e-59	0.249423	0.39	0.221	4.41835e-55	9311	LOC_Os01g06660
1.71172e-59	0.208137	0.987	0.978	4.4337e-55	9311	LOC_Os06g11135
1.94808e-59	0.316629	0.249	0.107	5.04593e-55	9311	LOC_Os06g41600
2.39919e-59	0.313829	0.751	0.632	6.21438e-55	9311	LOC_Os04g45280
2.63036e-59	0.268968	0.834	0.715	6.81316e-55	9311	LOC_Os01g14440
2.92494e-59	0.236565	0.371	0.208	7.57617e-55	9311	LOC_Os10g38670
3.7725e-59	0.225627	0.85	0.753	9.77154e-55	9311	LOC_Os10g43060
3.72697e-58	0.22635	0.491	0.316	9.65359e-54	9311	LOC_Os01g58620
3.90567e-58	0.250386	0.426	0.273	1.01165e-53	9311	LOC_Os12g01390
5.89197e-58	0.251724	0.478	0.315	1.52614e-53	9311	LOC_Os01g38510
7.91651e-58	0.30338	0.536	0.365	2.05053e-53	9311	LOC_Os02g53750
8.70006e-58	0.202448	0.989	0.983	2.25349e-53	9311	LOC_Os05g07700
1.06207e-57	0.22585	0.214	0.076	2.75096e-53	9311	LOC_Os03g32420
1.17339e-57	0.248155	0.645	0.503	3.0393e-53	9311	LOC_Os06g07780
1.33528e-57	0.247059	0.507	0.358	3.45863e-53	9311	LOC_Os02g19210
2.27746e-57	0.211262	0.35	0.182	5.89908e-53	9311	LOC_Os01g65310
2.76134e-57	0.290081	0.424	0.25	7.15242e-53	9311	LOC_Os04g44500
4.45645e-57	0.23148	0.485	0.312	1.15431e-52	9311	LOC_Os04g41450
7.04263e-57	0.288948	0.51	0.319	1.82418e-52	9311	LOC_Os05g39250
1.12373e-56	0.219353	0.408	0.249	2.9107e-52	9311	LOC_Os09g36460
1.1539e-56	0.231539	0.51	0.352	2.98883e-52	9311	LOC_Os01g56470
1.67628e-56	0.241286	0.26	0.114	4.3419e-52	9311	LOC_Os07g05940
6.62419e-56	0.205164	0.262	0.118	1.7158e-51	9311	LOC_Os06g01350
9.15011e-56	0.306563	0.269	0.12	2.37006e-51	9311	LOC_Os09g15550
1.27936e-55	0.211932	0.295	0.143	3.31379e-51	9311	LOC_Os04g42980
2.46624e-55	0.282573	0.472	0.322	6.38804e-51	9311	LOC_Os04g56740
2.74191e-55	0.338507	0.628	0.458	7.1021e-51	9311	LOC_Os07g07930
2.93206e-55	0.267339	0.889	0.812	7.59462e-51	9311	LOC_Os04g58710
3.35247e-55	0.262079	0.637	0.481	8.68357e-51	9311	LOC_Os11g37230
3.46154e-55	0.243575	0.572	0.411	8.96608e-51	9311	LOC_Os01g19800
3.65404e-55	0.217156	0.376	0.225	9.4647e-51	9311	LOC_Os06g49500
6.80411e-55	0.233425	0.283	0.135	1.7624e-50	9311	LOC_Os02g15280
8.45021e-55	0.214625	0.885	0.817	2.18877e-50	9311	LOC_Os01g15640
9.72763e-55	0.333072	0.544	0.385	2.51965e-50	9311	LOC_Os05g35500
3.88587e-54	0.243047	0.786	0.646	1.00652e-49	9311	LOC_Os01g62190
8.59341e-54	0.27014	0.563	0.402	2.22586e-49	9311	LOC_Os11g14190
9.43761e-54	0.266663	0.729	0.614	2.44453e-49	9311	LOC_Os09g24440
1.09988e-53	0.272374	0.498	0.35	2.8489e-49	9311	LOC_Os11g07670
3.65886e-53	0.213269	0.908	0.838	9.47719e-49	9311	LOC_Os02g37930
1.63156e-52	0.235801	0.239	0.105	4.22607e-48	9311	LOC_Os02g39620
2.37793e-52	0.202343	0.203	0.082	6.15932e-48	9311	LOC_Os02g50174
3.3313e-52	0.286869	0.419	0.264	8.62873e-48	9311	LOC_Os04g38610
3.63698e-52	0.282196	0.4	0.252	9.42051e-48	9311	LOC_Os10g26540
3.78561e-52	0.263982	0.474	0.327	9.80547e-48	9311	LOC_Os02g55060
1.28904e-51	0.230381	0.448	0.304	3.33886e-47	9311	LOC_Os03g07300
1.47829e-51	0.263152	0.18	0.062	3.82906e-47	9311	LOC_Os05g05110
2.06624e-51	0.229612	0.666	0.53	5.35196e-47	9311	LOC_Os02g16620
3.04537e-51	0.24794	0.188	0.068	7.88811e-47	9311	LOC_Os01g72130
3.38902e-51	0.24721	0.447	0.282	8.77824e-47	9311	LOC_Os09g17152
3.59832e-51	0.225077	0.261	0.122	9.32037e-47	9311	LOC_Os02g09970
4.92221e-51	0.226887	0.373	0.226	1.27495e-46	9311	LOC_Os12g05980
5.082e-51	0.279632	0.339	0.187	1.31634e-46	9311	LOC_Os12g01530
6.3982e-51	0.218436	0.312	0.168	1.65726e-46	9311	LOC_Os06g48770
8.63825e-51	0.209929	0.431	0.278	2.23748e-46	9311	LOC_Os02g31290
9.55557e-51	0.223204	0.725	0.616	2.47508e-46	9311	LOC_Os10g41541
9.81649e-51	0.325486	0.555	0.393	2.54267e-46	9311	LOC_Os03g60340
1.04697e-50	0.296913	0.635	0.49	2.71185e-46	9311	LOC_Os01g05970
3.88763e-50	0.212318	0.417	0.263	1.00697e-45	9311	LOC_Os12g24080
6.0006e-50	0.242224	0.108	0.019	1.55428e-45	9311	LOC_Os06g15620
6.80117e-50	0.248107	0.529	0.375	1.76164e-45	9311	LOC_Os08g43180
8.78696e-50	0.28066	0.568	0.412	2.276e-45	9311	LOC_Os04g41540
9.31689e-50	0.275195	0.762	0.68	2.41326e-45	9311	LOC_Os07g06590
1.76308e-49	0.214596	0.702	0.602	4.56672e-45	9311	LOC_Os06g43550
3.2038e-49	0.208712	0.284	0.139	8.29848e-45	9311	LOC_Os05g45070
9.62015e-49	0.215181	0.202	0.078	2.49181e-44	9311	LOC_Os04g48380
1.20378e-48	0.232285	0.363	0.219	3.11804e-44	9311	LOC_Os08g15650
1.56798e-48	0.217343	0.818	0.746	4.06137e-44	9311	LOC_Os05g35170
2.50154e-48	0.204421	0.355	0.207	6.4795e-44	9311	LOC_Os04g57630
9.04576e-48	0.217216	0.394	0.249	2.34303e-43	9311	LOC_Os03g04920
1.08673e-47	0.221813	0.519	0.377	2.81486e-43	9311	LOC_Os06g44620
1.59808e-47	0.210598	0.16	0.053	4.13934e-43	9311	LOC_Os11g29210
1.72596e-47	0.218866	0.7	0.55	4.47059e-43	9311	LOC_Os05g47960
2.11526e-47	0.291607	0.527	0.405	5.47896e-43	9311	LOC_Os06g06180
2.91013e-47	0.245769	0.599	0.435	7.53781e-43	9311	LOC_Os01g72810
3.5725e-47	0.263025	0.26	0.132	9.25349e-43	9311	LOC_Os03g64050
4.13214e-47	0.244922	0.571	0.412	1.07031e-42	9311	LOC_Os12g24490
8.4899e-47	0.223042	0.639	0.51	2.19905e-42	9311	LOC_Os12g27520
9.22405e-47	0.225788	0.262	0.133	2.38921e-42	9311	LOC_Os09g23530
2.21465e-46	0.223306	0.457	0.323	5.73639e-42	9311	LOC_Os03g21720
3.75195e-46	0.211731	0.713	0.593	9.71831e-42	9311	LOC_Os02g32030
4.16805e-46	0.214948	0.571	0.4	1.07961e-41	9311	LOC_Os10g39140
5.09941e-46	0.324081	0.374	0.243	1.32085e-41	9311	LOC_Os03g16070
6.63486e-46	0.204422	0.466	0.31	1.71856e-41	9311	LOC_Os10g42690
6.98454e-46	0.203064	0.283	0.154	1.80914e-41	9311	LOC_Os05g23320
1.10148e-45	0.206719	0.562	0.419	2.85306e-41	9311	LOC_Os05g03550
1.42731e-45	0.229734	0.475	0.334	3.69701e-41	9311	LOC_Os02g55910
1.67055e-45	0.364315	0.387	0.248	4.32706e-41	9311	LOC_Os09g35020
2.82242e-45	0.604803	0.315	0.181	7.31062e-41	9311	LOC_Os01g57040
4.81766e-45	0.213931	0.524	0.387	1.24787e-40	9311	LOC_Os01g64700
5.94311e-45	0.217143	0.43	0.297	1.53938e-40	9311	LOC_Os08g31830
8.17969e-45	0.209055	0.601	0.475	2.1187e-40	9311	LOC_Os01g16430
9.46545e-45	0.217207	0.29	0.159	2.45174e-40	9311	LOC_Os02g55880
1.4145e-44	0.346977	0.415	0.265	3.66385e-40	9311	LOC_Os07g28480
1.54301e-44	0.202992	0.382	0.246	3.99671e-40	9311	LOC_Os04g30800
1.89726e-44	0.27112	0.425	0.289	4.91428e-40	9311	LOC_Os11g42950
2.97198e-44	0.212136	0.631	0.509	7.69802e-40	9311	LOC_Os08g44430
6.31293e-44	0.21547	0.563	0.431	1.63517e-39	9311	LOC_Os08g21350
2.14512e-43	0.20543	0.479	0.337	5.55628e-39	9311	LOC_Os01g02200
5.80335e-43	0.201383	0.446	0.308	1.50318e-38	9311	LOC_Os01g72860
9.707e-43	0.205494	0.888	0.841	2.51431e-38	9311	LOC_Os06g42720
1.26539e-42	0.34251	0.792	0.66	3.27761e-38	9311	LOC_Os03g02040
1.36954e-42	0.22654	0.571	0.429	3.54739e-38	9311	LOC_Os03g58764
1.83505e-42	0.27771	0.747	0.682	4.75314e-38	9311	LOC_Os10g39780
2.4846e-42	0.21999	0.803	0.685	6.43562e-38	9311	LOC_Os02g44940
4.93165e-42	0.213612	0.176	0.069	1.2774e-37	9311	LOC_Os09g27410
1.54874e-41	0.242787	0.28	0.155	4.01154e-37	9311	LOC_Os01g54450
2.07876e-41	0.236829	0.45	0.308	5.38439e-37	9311	LOC_Os03g32230
2.09363e-41	0.370313	0.313	0.185	5.42293e-37	9311	LOC_Os12g10220
2.36349e-41	0.209489	0.614	0.473	6.12192e-37	9311	LOC_Os03g24220
2.62883e-41	0.280498	0.903	0.854	6.80919e-37	9311	LOC_Os06g04070
3.61441e-41	0.210168	0.317	0.189	9.36206e-37	9311	LOC_Os07g22840
7.08928e-41	0.205526	0.442	0.306	1.83627e-36	9311	LOC_Os06g14750
7.69776e-41	0.331528	0.642	0.524	1.99387e-36	9311	LOC_Os08g07620
1.34349e-40	0.204534	0.64	0.52	3.47991e-36	9311	LOC_Os03g58630
2.59256e-40	0.246871	0.876	0.805	6.71524e-36	9311	LOC_Os04g42090
4.9947e-40	0.255543	0.736	0.645	1.29373e-35	9311	LOC_Os03g10620
1.297e-39	0.287296	0.668	0.572	3.35949e-35	9311	LOC_Os03g48390
3.86211e-39	0.20073	0.775	0.683	1.00036e-34	9311	LOC_Os02g51750
1.10154e-38	0.202555	0.662	0.54	2.85321e-34	9311	LOC_Os02g47450
1.45945e-38	0.215238	0.334	0.203	3.78026e-34	9311	LOC_Os05g34730
1.58832e-38	0.202609	0.551	0.423	4.11407e-34	9311	LOC_Os03g21390
1.68131e-38	0.238444	0.689	0.54	4.35493e-34	9311	LOC_Os07g10770
8.36587e-38	0.213417	0.154	0.06	2.16693e-33	9311	LOC_Os05g44060
1.06479e-37	0.210728	0.549	0.395	2.75802e-33	9311	LOC_Os04g33990
1.77345e-36	0.307596	0.786	0.737	4.59358e-32	9311	LOC_Os04g42930
2.38327e-36	0.242488	0.19	0.087	6.17316e-32	9311	LOC_Os05g45450
6.38994e-36	0.217872	0.493	0.372	1.65512e-31	9311	LOC_Os02g53790
7.78597e-36	0.211441	0.53	0.421	2.01672e-31	9311	LOC_Os08g44440
4.04816e-35	0.228442	0.114	0.035	1.04856e-30	9311	LOC_Os02g37070
4.88849e-35	0.202531	0.638	0.516	1.26622e-30	9311	LOC_Os03g26910
1.51755e-33	0.254043	0.396	0.286	3.93076e-29	9311	LOC_Os07g41790
5.27116e-33	0.274437	0.284	0.177	1.36534e-28	9311	LOC_Os04g49680
1.12083e-32	0.527591	0.666	0.585	2.90317e-28	9311	LOC_Os03g47034
1.44714e-32	0.24965	0.777	0.725	3.74838e-28	9311	LOC_Os03g02070
7.51699e-32	0.236516	0.543	0.427	1.94705e-27	9311	LOC_Os06g45380
2.11469e-31	0.772038	0.507	0.441	5.47748e-27	9311	LOC_Os01g02010
2.32778e-31	0.285997	0.417	0.305	6.02943e-27	9311	LOC_Os11g43049
5.81526e-31	0.21332	0.63	0.537	1.50627e-26	9311	LOC_Os07g38120
1.44507e-30	0.2372	0.375	0.255	3.74301e-26	9311	LOC_Os08g35110
1.86598e-30	0.294292	0.793	0.695	4.83327e-26	9311	LOC_Os08g06550
3.7716e-30	0.45207	0.679	0.628	9.76919e-26	9311	LOC_Os12g40180
4.80932e-29	0.204268	0.493	0.382	1.24571e-24	9311	LOC_Os02g25780
5.1535e-29	0.201044	0.429	0.311	1.33486e-24	9311	LOC_Os08g42750
8.57834e-29	0.260164	0.743	0.663	2.22196e-24	9311	LOC_Os02g44820
1.22337e-28	0.206666	0.36	0.251	3.16878e-24	9311	LOC_Os12g25120
5.93586e-28	0.490935	0.197	0.111	1.53751e-23	9311	LOC_Os04g28320
6.33302e-27	0.201803	0.566	0.488	1.64038e-22	9311	LOC_Os02g45180
7.47652e-27	0.246145	0.773	0.726	1.93657e-22	9311	LOC_Os12g39860
1.15066e-26	0.218338	0.702	0.651	2.98044e-22	9311	LOC_Os08g09200
2.41845e-26	0.488692	0.434	0.343	6.26428e-22	9311	LOC_Os03g52370
7.23166e-26	0.223613	0.367	0.264	1.87314e-21	9311	LOC_Os04g54304
5.0362e-24	0.207735	0.268	0.174	1.30448e-19	9311	LOC_Os01g71010
1.4631e-23	0.25857	0.439	0.335	3.78973e-19	9311	LOC_Os10g36650
1.5776e-23	0.201347	0.398	0.313	4.08631e-19	9311	LOC_Os12g07490
6.11178e-23	0.508944	0.693	0.575	1.58307e-18	9311	LOC_Os01g57030
3.26335e-21	0.395937	0.647	0.606	8.45272e-17	9311	LOC_Os09g31000
6.19308e-21	0.291098	0.333	0.25	1.60413e-16	9311	LOC_Os01g11600
1.39814e-19	0.239599	0.762	0.714	3.62147e-15	9311	LOC_Os06g08080
3.44087e-17	0.271315	0.449	0.375	8.91254e-13	9311	LOC_Os01g13210
6.962e-15	0.221725	0.602	0.563	1.8033e-10	9311	LOC_Os09g39400
4.65602e-13	0.200058	0.515	0.445	1.206e-08	9311	LOC_Os02g33780
1.6899e-12	0.443931	0.402	0.349	4.37717e-08	9311	LOC_Os01g06580
1.79851e-08	0.251824	0.134	0.097	0.000465851	9311	LOC_Os04g39370
7.01185e-08	0.206169	0.364	0.317	0.00181621	9311	LOC_Os02g16500
5.02831e-06	0.258085	0.207	0.167	0.130243	9311	LOC_Os10g40460
2.58873e-05	0.356476	0.181	0.149	0.670532	9311	LOC_Os01g62110
0.00019717	0.241048	0.498	0.588	1	9311	LOC_Os07g14270
0	4.11338	0.969	0	0	Nip	LOC_Os02g48714
0	3.66359	0.974	0	0	Nip	LOC_Os02g11859
0	3.6211	1	0	0	Nip	EVM0012725
0	3.05866	0.994	0.009	0	Nip	LOC_Os11g10520
0	2.76682	0.994	0	0	Nip	LOC_Os11g11980
0	2.73937	0.959	0.299	0	Nip	LOC_Os10g36703
0	2.64997	0.886	0	0	Nip	LOC_Os06g05020
0	2.59257	0.91	0	0	Nip	LOC_Os06g05010
0	2.50924	0.907	0	0	Nip	LOC_Os10g38501
0	2.4872	0.885	0	0	Nip	LOC_Os03g13140
0	2.42563	0.971	0.249	0	Nip	LOC_Os05g27780
0	2.38459	0.831	0	0	Nip	LOC_Os10g38495
0	2.27832	0.673	0	0	Nip	LOC_Os03g16030
0	2.26305	0.985	0	0	Nip	LOC_Os01g54739
0	2.18431	0.86	0	0	Nip	LOC_Os10g40520
0	2.17583	0.889	0	0	Nip	LOC_Os02g37290
0	2.12782	0.903	0.08	0	Nip	LOC_Os06g11290
0	1.88704	0.961	0.488	0	Nip	LOC_Os05g25850
0	1.88325	0.958	0	0	Nip	LOC_Os01g60410
0	1.86635	0.916	0.249	0	Nip	LOC_Os05g45020
0	1.85739	0.984	0	0	Nip	EVM0044414
0	1.82155	0.615	0.028	0	Nip	LOC_Os04g02530
0	1.80591	0.861	0	0	Nip	LOC_Os09g30418
0	1.77441	0.971	0.541	0	Nip	LOC_Os02g16040
0	1.76095	0.893	0	0	Nip	LOC_Os03g08024
0	1.76075	0.762	0.027	0	Nip	LOC_Os10g38360
0	1.74424	0.923	0.253	0	Nip	LOC_Os02g50600
0	1.73224	0.999	0.945	0	Nip	LOC_Os02g07910
0	1.71749	0.991	0.896	0	Nip	LOC_Os02g44310
0	1.70186	0.973	0.704	0	Nip	LOC_Os02g44500
0	1.7017	0.959	0.001	0	Nip	LOC_Os03g54980
0	1.6881	0.949	0.642	0	Nip	LOC_Os05g48900
0	1.68107	0.963	0.327	0	Nip	LOC_Os06g38210
0	1.64832	0.961	0	0	Nip	Add_EVM0009533
0	1.63848	0.983	0.52	0	Nip	LOC_Os01g59900
0	1.57085	0.829	0.244	0	Nip	LOC_Os02g55600
0	1.56072	0.459	0.048	0	Nip	LOC_Os10g40620
0	1.55323	0.578	0.032	0	Nip	LOC_Os05g03960
0	1.51848	0.593	0	0	Nip	LOC_Os07g37466
0	1.48394	0.69	0	0	Nip	LOC_Os03g60760
0	1.48383	0.915	0.391	0	Nip	LOC_Os01g16030
0	1.47128	0.989	0.636	0	Nip	LOC_Os03g22810
0	1.46748	0.797	0.002	0	Nip	LOC_Os07g37100
0	1.46718	0.92	0.272	0	Nip	LOC_Os08g37320
0	1.45624	0.801	0	0	Nip	LOC_Os12g35590
0	1.44671	0.811	0.104	0	Nip	LOC_Os01g06560
0	1.44151	0.807	0.401	0	Nip	LOC_Os06g05000
0	1.43782	0.544	0	0	Nip	LOC_Os12g36220
0	1.43747	0.768	0.371	0	Nip	LOC_Os05g38040
0	1.43175	0.912	0.419	0	Nip	LOC_Os03g18850
0	1.42816	0.93	0.455	0	Nip	LOC_Os02g38980
0	1.42391	0.874	0	0	Nip	LOC_Os04g37774
0	1.41964	0.832	0	0	Nip	LOC_Os09g29270
0	1.40412	0.783	0.186	0	Nip	LOC_Os06g05930
0	1.40247	0.751	0	0	Nip	LOC_Os04g17084
0	1.38319	0.892	0.304	0	Nip	LOC_Os07g49114
0	1.36512	0.895	0.275	0	Nip	LOC_Os12g42980
0	1.35732	0.741	0	0	Nip	LOC_Os01g52594
0	1.35424	0.591	0.066	0	Nip	LOC_Os06g22960
0	1.35333	0.689	0	0	Nip	LOC_Os08g10500
0	1.34492	0.818	0.124	0	Nip	LOC_Os01g52500
0	1.33262	0.67	0.148	0	Nip	LOC_Os12g01400
0	1.32833	0.891	0.371	0	Nip	LOC_Os08g30510
0	1.31848	0.991	0.775	0	Nip	LOC_Os03g48110
0	1.31103	0.838	0.528	0	Nip	LOC_Os08g04360
0	1.30815	0.928	0.496	0	Nip	LOC_Os07g41350
0	1.29387	0.566	0.002	0	Nip	LOC_Os07g39350
0	1.29094	0.943	0.54	0	Nip	LOC_Os08g34150
0	1.28938	0.834	0.431	0	Nip	LOC_Os03g55540
0	1.28554	0.768	0	0	Nip	LOC_Os06g30924
0	1.28503	0.747	0	0	Nip	LOC_Os05g10650
0	1.25871	0.787	0.284	0	Nip	LOC_Os05g28740
0	1.2552	0.798	0	0	Nip	LOC_Os01g05959
0	1.24896	0.706	0.145	0	Nip	LOC_Os04g43760
0	1.24489	0.79	0	0	Nip	LOC_Os12g13674
0	1.23787	0.686	0.227	0	Nip	LOC_Os12g25690
0	1.23132	0.995	0.954	0	Nip	LOC_Os12g42876
0	1.2284	0.987	0.697	0	Nip	LOC_Os11g10480
0	1.21395	0.669	0.043	0	Nip	LOC_Os03g14730
0	1.21297	0.872	0.133	0	Nip	LOC_Os12g42850
0	1.21008	0.633	0.135	0	Nip	LOC_Os01g66900
0	1.2079	0.736	0.259	0	Nip	LOC_Os07g47790
0	1.20263	0.814	0	0	Nip	LOC_Os09g15044
0	1.18592	0.835	0.405	0	Nip	LOC_Os04g02050
0	1.18522	0.833	0.215	0	Nip	LOC_Os02g07010
0	1.17578	0.874	0.506	0	Nip	LOC_Os07g12340
0	1.17167	0.692	0	0	Nip	LOC_Os11g47574
0	1.16036	0.79	0	0	Nip	LOC_Os07g28644
0	1.15439	0.708	0.062	0	Nip	LOC_Os06g05470
0	1.12855	0.68	0.004	0	Nip	LOC_Os05g02240
0	1.12381	0.746	0.372	0	Nip	LOC_Os07g47620
0	1.12313	0.808	0.421	0	Nip	LOC_Os01g64520
0	1.09925	0.697	0.03	0	Nip	LOC_Os03g16480
0	1.09913	0.905	0.457	0	Nip	LOC_Os04g58880
0	1.09827	0.73	0.063	0	Nip	LOC_Os02g51670
0	1.09802	0.947	0.899	0	Nip	LOC_Os08g34800
0	1.09741	0.493	0.096	0	Nip	LOC_Os01g55240
0	1.09626	0.793	0.094	0	Nip	LOC_Os02g02780
0	1.08356	0.772	0.002	0	Nip	LOC_Os05g43252
0	1.08345	0.781	0	0	Nip	LOC_Os08g13280
0	1.0777	0.663	0.016	0	Nip	LOC_Os03g21040
0	1.07721	0.992	0.802	0	Nip	LOC_Os03g53190
0	1.07309	0.609	0.226	0	Nip	LOC_Os04g34970
0	1.0649	0.921	0.671	0	Nip	LOC_Os07g47670
0	1.06399	0.753	0.326	0	Nip	LOC_Os04g50970
0	1.06268	0.562	0	0	Nip	LOC_Os09g10274
0	1.05535	0.538	0	0	Nip	LOC_Os01g03144
0	1.05414	0.779	0	0	Nip	LOC_Os06g33919
0	1.04502	0.753	0.027	0	Nip	LOC_Os01g68060
0	1.0374	0.742	0	0	Nip	LOC_Os05g10414
0	1.03444	0.682	0.128	0	Nip	LOC_Os04g17660
0	1.03098	0.757	0.001	0	Nip	LOC_Os11g14544
0	1.02684	0.625	0.012	0	Nip	LOC_Os06g09900
0	1.02579	0.793	0.462	0	Nip	LOC_Os05g33400
0	1.02296	0.615	0.155	0	Nip	LOC_Os03g15270
0	1.01861	1	0.998	0	Nip	LOC_Os01g55830
0	1.01611	0.848	0.423	0	Nip	LOC_Os03g25270
0	1.01527	0.588	0.16	0	Nip	LOC_Os03g55770
0	1.0152	0.884	0.601	0	Nip	LOC_Os01g03340
0	1.00731	0.663	0.14	0	Nip	LOC_Os08g10100
0	1.00377	0.692	0	0	Nip	LOC_Os12g42884
0	1.00134	0.958	0.776	0	Nip	LOC_Os10g30150
0	0.999339	0.792	0.126	0	Nip	LOC_Os09g25314
0	0.983233	0.842	0.396	0	Nip	LOC_Os07g07350
0	0.980363	0.94	0.754	0	Nip	LOC_Os10g30790
0	0.978985	0.832	0.507	0	Nip	LOC_Os11g04560
0	0.974409	0.749	0.124	0	Nip	LOC_Os07g08410
0	0.973878	0.732	0.126	0	Nip	LOC_Os01g32080
0	0.972226	0.847	0.419	0	Nip	LOC_Os10g40510
0	0.971393	0.601	0	0	Nip	LOC_Os12g28015
0	0.968306	0.97	0.801	0	Nip	LOC_Os10g08550
0	0.967736	0.83	0.292	0	Nip	LOC_Os01g57450
0	0.962051	0.71	0.198	0	Nip	LOC_Os05g41780
0	0.953241	0.608	0.081	0	Nip	LOC_Os08g28710
0	0.939557	0.719	0.154	0	Nip	LOC_Os11g35020
0	0.935676	0.603	0.137	0	Nip	LOC_Os09g15670
0	0.933224	0.673	0.032	0	Nip	LOC_Os03g58040
0	0.930924	0.662	0	0	Nip	LOC_Os12g03800
0	0.928866	0.998	0.968	0	Nip	LOC_Os03g17690
0	0.9164	0.958	0.857	0	Nip	LOC_Os05g33380
0	0.913308	0.692	0.067	0	Nip	LOC_Os03g18870
0	0.912941	0.519	0.015	0	Nip	LOC_Os05g40630
0	0.897583	0.702	0	0	Nip	LOC_Os03g20790
0	0.897105	0.656	0	0	Nip	Add_EVM0015885
0	0.896668	0.536	0	0	Nip	LOC_Os05g39320
0	0.89035	0.68	0.143	0	Nip	LOC_Os05g49880
0	0.881888	0.606	0.033	0	Nip	LOC_Os10g28340
0	0.881128	0.512	0.038	0	Nip	LOC_Os06g35560
0	0.872079	0.647	0	0	Nip	LOC_Os05g47446
0	0.867333	0.554	0.061	0	Nip	LOC_Os10g25900
0	0.855025	0.714	0.136	0	Nip	LOC_Os10g42299
0	0.852395	0.896	0.626	0	Nip	LOC_Os05g38140
0	0.849522	0.702	0.161	0	Nip	LOC_Os01g01369
0	0.845871	0.673	0	0	Nip	LOC_Os01g01700
0	0.845852	0.795	0.228	0	Nip	LOC_Os06g12690
0	0.844052	0.799	0.311	0	Nip	LOC_Os04g42134
0	0.835897	0.494	0.082	0	Nip	LOC_Os07g35480
0	0.830944	0.86	0.494	0	Nip	LOC_Os05g34710
0	0.830344	0.55	0	0	Nip	LOC_Os03g37864
0	0.822009	0.842	0.373	0	Nip	LOC_Os05g39110
0	0.821937	0.629	0.088	0	Nip	LOC_Os02g51890
0	0.817442	0.571	0.139	0	Nip	LOC_Os07g42740
0	0.814235	0.385	0.027	0	Nip	LOC_Os11g42500
0	0.812441	0.83	0.464	0	Nip	LOC_Os04g44900
0	0.806888	0.738	0.275	0	Nip	LOC_Os05g33940
0	0.798394	0.617	0.188	0	Nip	LOC_Os05g04550
0	0.789156	0.574	0.053	0	Nip	LOC_Os10g20510
0	0.778033	0.995	0.91	0	Nip	LOC_Os02g33070
0	0.775514	0.416	0	0	Nip	LOC_Os02g57350
0	0.764558	0.641	0.049	0	Nip	LOC_Os06g49490
0	0.760393	0.984	0.871	0	Nip	LOC_Os03g13300
0	0.757114	0.636	0	0	Nip	LOC_Os03g59740
0	0.756911	0.577	0.098	0	Nip	LOC_Os01g25484
0	0.756271	0.537	0.11	0	Nip	LOC_Os01g24030
0	0.753383	0.54	0	0	Nip	LOC_Os10g28254
0	0.741289	0.444	0.002	0	Nip	LOC_Os10g38780
0	0.740578	0.337	0	0	Nip	LOC_Os03g02775
0	0.737363	0.551	0.001	0	Nip	LOC_Os05g40770
0	0.731891	0.836	0.554	0	Nip	LOC_Os05g03620
0	0.73141	0.465	0.071	0	Nip	LOC_Os10g36924
0	0.729323	0.717	0.306	0	Nip	LOC_Os05g44922
0	0.729293	0.588	0	0	Nip	LOC_Os02g10370
0	0.71814	0.606	0.091	0	Nip	LOC_Os03g64320
0	0.714071	0.501	0.094	0	Nip	LOC_Os12g02570
0	0.709573	0.933	0.754	0	Nip	LOC_Os10g07440
0	0.707759	0.784	0.292	0	Nip	LOC_Os08g04390
0	0.707718	0.575	0.069	0	Nip	LOC_Os03g10640
0	0.704216	0.623	0.054	0	Nip	LOC_Os12g10560
0	0.696909	0.69	0.192	0	Nip	LOC_Os01g64970
0	0.691932	0.997	0.978	0	Nip	LOC_Os02g41650
0	0.690205	0.521	0.013	0	Nip	LOC_Os10g04270
0	0.688946	0.757	0.388	0	Nip	LOC_Os01g54670
0	0.685355	0.532	0	0	Nip	LOC_Os11g11960
0	0.684352	0.559	0.058	0	Nip	LOC_Os03g57690
0	0.68368	0.963	0.813	0	Nip	LOC_Os09g31260
0	0.68106	0.591	0.133	0	Nip	LOC_Os02g33110
0	0.678444	0.41	0.014	0	Nip	LOC_Os03g18770
0	0.678328	0.575	0.126	0	Nip	LOC_Os06g47130
0	0.678265	0.712	0.221	0	Nip	LOC_Os01g38480
0	0.676536	0.638	0.136	0	Nip	LOC_Os01g65090
0	0.67166	0.702	0.307	0	Nip	LOC_Os03g05620
0	0.667184	0.502	0	0	Nip	LOC_Os07g12390
0	0.666201	0.382	0	0	Nip	LOC_Os07g33784
0	0.661334	0.919	0.719	0	Nip	LOC_Os04g55650
0	0.659856	0.74	0.32	0	Nip	LOC_Os07g12150
0	0.656054	0.998	0.995	0	Nip	LOC_Os01g67860
0	0.651835	0.787	0.409	0	Nip	LOC_Os04g37904
0	0.650759	0.557	0.002	0	Nip	LOC_Os04g32330
0	0.649021	0.998	0.992	0	Nip	LOC_Os03g46770
0	0.647923	0.978	0.89	0	Nip	LOC_Os03g18220
0	0.643064	0.413	0	0	Nip	LOC_Os04g03920
0	0.642985	0.505	0	0	Nip	LOC_Os11g45890
0	0.642696	0.525	0.001	0	Nip	LOC_Os09g27744
0	0.637507	0.555	0.068	0	Nip	LOC_Os12g37870
0	0.634758	0.392	0.046	0	Nip	LOC_Os08g38270
0	0.632856	0.536	0	0	Nip	LOC_Os09g32169
0	0.630808	0.416	0	0	Nip	LOC_Os02g50470
0	0.618447	0.601	0.083	0	Nip	LOC_Os01g34614
0	0.617759	0.575	0.045	0	Nip	LOC_Os11g36430
0	0.606274	0.608	0.172	0	Nip	LOC_Os07g26440
0	0.605889	0.363	0	0	Nip	LOC_Os10g38314
0	0.604942	0.51	0.025	0	Nip	LOC_Os02g29550
0	0.604043	0.32	0	0	Nip	LOC_Os01g06220
0	0.600559	0.346	0.001	0	Nip	LOC_Os11g13490
0	0.596608	0.487	0.101	0	Nip	LOC_Os11g35330
0	0.595369	0.435	0	0	Nip	LOC_Os07g12780
0	0.591184	0.592	0.183	0	Nip	LOC_Os01g64730
0	0.591073	0.353	0.019	0	Nip	LOC_Os07g33660
0	0.58967	0.344	0.004	0	Nip	LOC_Os07g44890
0	0.58151	0.494	0	0	Nip	LOC_Os01g50934
0	0.574667	0.595	0.133	0	Nip	LOC_Os10g41520
0	0.574124	0.588	0.184	0	Nip	LOC_Os03g14450
0	0.572757	0.46	0	0	Nip	LOC_Os12g15505
0	0.572218	0.453	0.012	0	Nip	LOC_Os07g26000
0	0.568576	0.403	0	0	Nip	LOC_Os08g28784
0	0.565358	0.465	0	0	Nip	LOC_Os03g32499
0	0.564448	0.439	0.025	0	Nip	LOC_Os05g34500
0	0.559713	0.762	0.418	0	Nip	LOC_Os05g09490
0	0.558856	0.413	0	0	Nip	LOC_Os02g38392
0	0.557606	0.408	0.05	0	Nip	LOC_Os10g37100
0	0.554361	0.527	0.081	0	Nip	LOC_Os07g41820
0	0.554251	0.44	0.079	0	Nip	LOC_Os01g18670
0	0.550891	0.492	0.051	0	Nip	LOC_Os06g04130
0	0.537934	0.467	0	0	Nip	LOC_Os03g10700
0	0.535908	0.297	0.001	0	Nip	LOC_Os09g26960
0	0.533538	0.336	0	0	Nip	EVM0047284
0	0.528548	0.499	0.056	0	Nip	LOC_Os01g15260
0	0.52131	0.417	0.001	0	Nip	LOC_Os10g39410
0	0.520024	0.459	0.012	0	Nip	LOC_Os01g69850
0	0.519778	0.499	0.037	0	Nip	LOC_Os12g16350
0	0.516115	0.317	0	0	Nip	LOC_Os06g50650
0	0.514221	0.374	0	0	Nip	LOC_Os03g19040
0	0.506187	0.346	0.01	0	Nip	LOC_Os05g10930
0	0.498257	0.446	0	0	Nip	LOC_Os04g23140
0	0.491896	0.37	0	0	Nip	LOC_Os04g11980
0	0.489395	0.417	0.018	0	Nip	LOC_Os09g18450
0	0.487781	0.996	0.995	0	Nip	LOC_Os06g07969
0	0.484903	0.368	0.019	0	Nip	LOC_Os07g38370
0	0.48115	0.498	0.117	0	Nip	LOC_Os09g27700
0	0.473341	0.319	0	0	Nip	LOC_Os05g26630
0	0.473242	0.396	0.011	0	Nip	LOC_Os02g04450
0	0.473237	0.327	0.005	0	Nip	LOC_Os05g50654
0	0.465771	0.382	0	0	Nip	LOC_Os10g34802
0	0.463016	0.363	0	0	Nip	LOC_Os10g02270
0	0.459409	0.421	0.037	0	Nip	LOC_Os02g06330
0	0.457365	0.408	0.003	0	Nip	LOC_Os09g19734
0	0.453996	0.426	0.045	0	Nip	LOC_Os05g06700
0	0.451541	0.397	0.028	0	Nip	LOC_Os12g16200
0	0.451346	0.339	0	0	Nip	LOC_Os07g34620
0	0.451076	0.495	0.11	0	Nip	LOC_Os01g63470
0	0.44809	0.388	0	0	Nip	LOC_Os07g08934
0	0.433736	0.378	0.017	0	Nip	LOC_Os07g36410
0	0.433497	0.343	0.002	0	Nip	LOC_Os04g35534
0	0.431262	0.43	0.057	0	Nip	LOC_Os06g49505
0	0.424097	0.363	0.016	0	Nip	LOC_Os08g06320
0	0.42251	0.283	0	0	Nip	LOC_Os02g07709
0	0.419736	0.348	0	0	Nip	LOC_Os06g24711
0	0.419554	0.3	0	0	Nip	LOC_Os02g26790
0	0.416377	0.284	0	0	Nip	LOC_Os03g18230
0	0.409981	0.409	0.057	0	Nip	LOC_Os05g48240
0	0.409686	0.391	0.011	0	Nip	LOC_Os02g11830
0	0.406709	0.301	0	0	Nip	LOC_Os11g29500
0	0.406009	0.335	0	0	Nip	LOC_Os04g36319
0	0.403338	0.348	0	0	Nip	LOC_Os10g35100
0	0.393904	0.355	0	0	Nip	LOC_Os09g20579
0	0.391816	0.353	0	0	Nip	LOC_Os01g26070
0	0.385886	0.359	0.022	0	Nip	LOC_Os03g49990
0	0.385735	0.34	0	0	Nip	LOC_Os12g07710
0	0.382149	0.3	0	0	Nip	LOC_Os05g13810
0	0.381788	0.312	0.011	0	Nip	LOC_Os09g34150
0	0.376588	0.371	0.012	0	Nip	LOC_Os08g37480
0	0.37425	0.342	0.003	0	Nip	LOC_Os06g16270
0	0.372876	0.339	0.011	0	Nip	LOC_Os03g18820
0	0.372554	0.285	0	0	Nip	LOC_Os11g28600
0	0.367208	0.351	0	0	Nip	LOC_Os06g07869
0	0.36123	0.333	0	0	Nip	LOC_Os02g53330
0	0.359672	0.286	0	0	Nip	LOC_Os07g13834
0	0.355661	0.32	0	0	Nip	LOC_Os01g65692
0	0.353583	0.359	0.017	0	Nip	LOC_Os08g13320
0	0.339398	0.335	0.012	0	Nip	LOC_Os12g32180
0	0.335351	0.303	0.007	0	Nip	LOC_Os04g01674
2.47998e-307	0.403622	0.282	0	6.42366e-303	Nip	LOC_Os01g05610
8.15318e-307	0.38019	0.387	0.045	2.11184e-302	Nip	LOC_Os03g56000
8.7334e-307	0.619602	0.453	0.096	2.26213e-302	Nip	LOC_Os02g13980
4.32452e-306	0.32134	0.317	0.014	1.12014e-301	Nip	LOC_Os07g07680
7.64886e-306	0.437348	0.29	0.003	1.98121e-301	Nip	LOC_Os07g32620
1.45608e-304	0.333393	0.28	0	3.77155e-300	Nip	LOC_Os05g35444
6.48425e-303	0.606028	0.606	0.215	1.67955e-298	Nip	LOC_Os10g30850
8.44834e-302	0.317576	0.277	0	2.18829e-297	Nip	LOC_Os03g63999
4.11536e-301	0.605411	0.593	0.197	1.06596e-296	Nip	LOC_Os02g15700
5.19305e-301	0.307078	0.277	0	1.3451e-296	Nip	LOC_Os11g28480
6.32331e-301	0.699318	0.946	0.807	1.63786e-296	Nip	LOC_Os03g08460
3.18899e-300	0.329758	0.276	0	8.26013e-296	Nip	LOC_Os05g29170
4.84412e-299	0.284422	0.275	0	1.25472e-294	Nip	LOC_Os11g15000
5.04266e-299	0.533489	0.479	0.11	1.30615e-294	Nip	LOC_Os03g50050
1.72291e-298	0.322824	0.285	0.004	4.46267e-294	Nip	LOC_Os04g50940
4.49147e-297	0.311964	0.274	0	1.16338e-292	Nip	LOC_Os03g22720
2.52371e-294	0.300031	0.271	0	6.53692e-290	Nip	LOC_Os07g40640
8.41522e-294	0.401805	0.401	0.06	2.17971e-289	Nip	LOC_Os10g32520
9.09523e-294	0.563983	0.936	0.804	2.35585e-289	Nip	LOC_Os10g17280
3.79224e-293	0.27002	0.27	0	9.82265e-289	Nip	LOC_Os01g27009
4.45452e-293	0.880057	0.662	0.286	1.15381e-288	Nip	LOC_Os01g19330
8.77675e-293	0.564011	0.931	0.809	2.27335e-288	Nip	LOC_Os02g33080
9.90148e-293	0.362059	0.338	0.028	2.56468e-288	Nip	LOC_Os08g04470
8.50728e-291	0.303513	0.268	0	2.20356e-286	Nip	LOC_Os09g20820
1.06997e-290	0.555282	0.41	0.071	2.77145e-286	Nip	LOC_Os12g08810
1.89207e-288	0.271067	0.266	0	4.90084e-284	Nip	LOC_Os06g50520
1.6127e-286	0.840207	0.964	0.837	4.1772e-282	Nip	LOC_Os03g12510
1.86935e-285	0.362966	0.394	0.059	4.84198e-281	Nip	LOC_Os03g21550
3.5707e-285	0.416413	0.3	0.014	9.24883e-281	Nip	LOC_Os10g22570
4.44822e-285	1.29891	0.786	0.53	1.15218e-280	Nip	LOC_Os11g06770
6.17506e-285	0.534222	0.263	0	1.59946e-280	Nip	LOC_Os04g56040
1.68934e-284	0.58435	0.773	0.458	4.37572e-280	Nip	LOC_Os03g16150
1.60211e-283	0.552546	0.567	0.185	4.14978e-279	Nip	LOC_Os04g41229
2.61339e-282	0.685291	0.989	0.945	6.76921e-278	Nip	LOC_Os04g55920
2.92621e-282	0.404615	0.359	0.041	7.57947e-278	Nip	LOC_Os05g45110
3.33068e-282	0.727722	0.665	0.302	8.62713e-278	Nip	LOC_Os01g12000
1.72436e-281	0.289584	0.275	0.005	4.46644e-277	Nip	LOC_Os05g49420
1.18512e-280	0.275797	0.26	0	3.0697e-276	Nip	LOC_Os01g57250
3.00991e-280	0.339208	0.287	0.01	7.79628e-276	Nip	LOC_Os07g33997
3.17493e-280	0.521563	0.54	0.166	8.22371e-276	Nip	LOC_Os10g33040
4.40884e-280	0.598289	0.642	0.274	1.14198e-275	Nip	LOC_Os04g58920
1.63613e-279	0.779179	0.97	0.819	4.2379e-275	Nip	LOC_Os10g26150
1.66631e-278	0.563034	0.326	0.029	4.31607e-274	Nip	LOC_Os02g56460
3.36498e-277	0.403084	0.425	0.082	8.71598e-273	Nip	LOC_Os09g23650
4.76693e-275	0.410795	0.257	0.001	1.23473e-270	Nip	LOC_Os03g25040
1.91176e-274	0.292608	0.255	0	4.95184e-270	Nip	LOC_Os08g29660
1.13641e-273	0.290287	0.254	0	2.94354e-269	Nip	LOC_Os07g22494
2.76971e-273	0.399118	0.254	0	7.1741e-269	Nip	LOC_Os06g06490
6.61034e-273	0.318334	0.298	0.018	1.71221e-268	Nip	LOC_Os01g43895
1.04073e-272	0.543562	0.423	0.088	2.69569e-268	Nip	LOC_Os08g43210
9.1315e-272	0.287686	0.277	0.009	2.36524e-267	Nip	LOC_Os01g56890
1.9354e-271	0.590591	0.439	0.096	5.01308e-267	Nip	LOC_Os04g02580
9.73092e-270	0.315708	0.297	0.018	2.5205e-265	Nip	LOC_Os02g39920
2.36761e-269	0.337138	0.351	0.042	6.13258e-265	Nip	LOC_Os06g37000
4.915e-269	0.281247	0.25	0	1.27308e-264	Nip	LOC_Os08g02864
1.1066e-268	0.702715	0.73	0.409	2.86632e-264	Nip	LOC_Os02g40840
4.95543e-266	0.402227	0.446	0.101	1.28356e-261	Nip	LOC_Os12g41500
1.02234e-265	0.271207	0.267	0.007	2.64807e-261	Nip	LOC_Os05g03820
2.71131e-265	0.623652	0.706	0.352	7.02284e-261	Nip	LOC_Os06g13870
1.42957e-264	0.50652	0.497	0.144	3.70288e-260	Nip	LOC_Os10g21560
9.72401e-264	0.58069	0.552	0.2	2.51871e-259	Nip	LOC_Os04g40560
2.92245e-263	0.246997	0.245	0	7.56974e-259	Nip	LOC_Os08g42290
4.56664e-263	0.737964	0.969	0.903	1.18285e-258	Nip	LOC_Os11g05050
4.9659e-261	0.29275	0.286	0.016	1.28627e-256	Nip	LOC_Os02g46480
5.87487e-261	0.285006	0.243	0	1.52171e-256	Nip	LOC_Os03g56241
1.8776e-260	0.426371	0.463	0.118	4.86337e-256	Nip	LOC_Os01g60190
3.43505e-260	0.28674	0.242	0	8.89746e-256	Nip	LOC_Os08g06415
2.00659e-259	0.250023	0.242	0	5.19748e-255	Nip	LOC_Os11g19800
3.69954e-259	0.993988	0.827	0.577	9.58254e-255	Nip	LOC_Os04g41960
5.04911e-259	0.789475	0.645	0.288	1.30782e-254	Nip	LOC_Os02g44990
1.64814e-257	0.281402	0.24	0	4.26902e-253	Nip	LOC_Os11g29140
1.64814e-257	0.272208	0.24	0	4.26902e-253	Nip	LOC_Os02g56820
1.64814e-257	0.504685	0.24	0	4.26902e-253	Nip	LOC_Os07g03499
2.3147e-256	0.240947	0.239	0	5.99554e-252	Nip	LOC_Os06g05184
3.12012e-256	0.281587	0.273	0.013	8.08175e-252	Nip	LOC_Os02g38340
4.67455e-256	0.296895	0.29	0.019	1.2108e-251	Nip	LOC_Os07g39900
5.11715e-256	0.414486	0.393	0.076	1.32545e-251	Nip	LOC_Os06g01304
6.36383e-255	0.81817	0.403	0.083	1.64836e-250	Nip	LOC_Os08g07690
1.59747e-253	0.638415	0.802	0.506	4.13776e-249	Nip	LOC_Os02g51710
3.16437e-253	0.555467	0.423	0.096	8.19636e-249	Nip	LOC_Os05g04210
4.76087e-252	0.436119	0.26	0.009	1.23316e-247	Nip	LOC_Os06g48240
8.55828e-251	0.314173	0.273	0.014	2.21677e-246	Nip	LOC_Os05g34110
4.34586e-250	0.430317	0.277	0.017	1.12566e-245	Nip	LOC_Os05g49620
7.07533e-250	0.244083	0.234	0	1.83265e-245	Nip	LOC_Os01g71630
1.6995e-249	0.309377	0.233	0	4.40204e-245	Nip	EVM0011292
6.62012e-249	0.702933	0.912	0.757	1.71474e-244	Nip	LOC_Os03g29770
8.17698e-249	0.439988	0.577	0.229	2.118e-244	Nip	LOC_Os03g13970
8.97488e-249	0.570214	0.244	0.004	2.32467e-244	Nip	LOC_Os06g04950
1.58675e-248	0.577339	0.544	0.198	4.11001e-244	Nip	LOC_Os11g44310
6.30739e-248	0.410836	0.434	0.105	1.63374e-243	Nip	LOC_Os05g46200
1.23713e-247	0.903812	0.648	0.329	3.20442e-243	Nip	LOC_Os05g48210
1.92126e-247	0.260487	0.277	0.017	4.97646e-243	Nip	LOC_Os03g62110
1.13064e-246	1.02526	0.741	0.498	2.92858e-242	Nip	LOC_Os11g05530
1.60633e-246	0.307502	0.267	0.013	4.1607e-242	Nip	LOC_Os05g33110
7.04174e-246	0.296516	0.331	0.042	1.82395e-241	Nip	LOC_Os06g49530
1.07276e-245	0.231888	0.23	0	2.77867e-241	Nip	LOC_Os10g36340
3.36393e-245	0.308743	0.268	0.014	8.71324e-241	Nip	LOC_Os12g24530
7.94159e-245	0.629033	0.428	0.112	2.05703e-240	Nip	LOC_Os02g26430
1.10493e-244	0.799245	0.708	0.377	2.86199e-240	Nip	LOC_Os01g50840
2.08565e-244	0.706527	0.573	0.213	5.40224e-240	Nip	LOC_Os03g60509
4.30366e-244	0.548097	0.58	0.233	1.11473e-239	Nip	LOC_Os06g37620
8.44913e-244	0.284036	0.228	0	2.18849e-239	Nip	LOC_Os01g08069
1.2462e-243	0.469699	0.422	0.103	3.22792e-239	Nip	LOC_Os04g47120
5.50397e-243	0.279444	0.287	0.023	1.42564e-238	Nip	LOC_Os10g30600
1.3711e-242	0.296687	0.29	0.025	3.55141e-238	Nip	LOC_Os10g39220
2.76724e-242	0.250025	0.227	0	7.1677e-238	Nip	LOC_Os05g36340
5.14279e-242	0.226331	0.234	0.002	1.33209e-237	Nip	LOC_Os10g41534
2.36681e-241	0.48512	0.986	0.94	6.13052e-237	Nip	LOC_Os03g53270
3.5138e-240	0.516205	0.421	0.101	9.10145e-236	Nip	LOC_Os03g03034
1.37262e-239	0.559427	0.253	0.01	3.55536e-235	Nip	LOC_Os10g18340
1.41554e-239	0.445191	0.375	0.074	3.66654e-235	Nip	LOC_Os01g59570
3.26884e-238	0.644377	0.535	0.21	8.46695e-234	Nip	LOC_Os11g29290
5.47801e-238	0.229366	0.226	0.001	1.41892e-233	Nip	LOC_Os08g11220
5.59499e-238	0.457564	0.435	0.116	1.44921e-233	Nip	LOC_Os10g39870
7.40017e-238	0.287424	0.266	0.016	1.91679e-233	Nip	LOC_Os04g41560
1.98203e-237	0.297133	0.248	0.009	5.13386e-233	Nip	LOC_Os05g11810
1.2349e-236	0.366163	0.447	0.117	3.19863e-232	Nip	LOC_Os09g25310
3.0684e-236	0.293393	0.222	0	7.94778e-232	Nip	LOC_Os06g41120
5.28642e-235	0.780459	0.881	0.694	1.36929e-230	Nip	LOC_Os05g03590
4.72978e-234	0.292575	0.275	0.021	1.22511e-229	Nip	LOC_Os10g41460
8.74695e-234	0.279554	0.303	0.033	2.26563e-229	Nip	LOC_Os05g47470
1.03188e-233	0.620615	0.755	0.46	2.67279e-229	Nip	LOC_Os03g05570
1.82045e-233	0.307962	0.326	0.045	4.71534e-229	Nip	LOC_Os08g41460
2.66295e-233	0.407278	0.227	0.003	6.89757e-229	Nip	LOC_Os03g15050
2.11904e-231	0.411798	0.385	0.085	5.48875e-227	Nip	LOC_Os02g08420
4.78393e-231	0.257037	0.253	0.013	1.23913e-226	Nip	LOC_Os07g30940
5.69038e-231	0.26407	0.217	0	1.47392e-226	Nip	LOC_Os07g36504
1.51566e-230	0.238282	0.24	0.008	3.92585e-226	Nip	LOC_Os03g14540
5.54059e-229	0.410362	0.301	0.037	1.43512e-224	Nip	LOC_Os06g48860
7.06402e-228	0.69018	0.868	0.66	1.82972e-223	Nip	LOC_Os04g45970
1.03607e-227	0.572879	0.515	0.191	2.68363e-223	Nip	LOC_Os03g55800
2.03074e-227	0.730025	0.32	0.05	5.26002e-223	Nip	LOC_Os01g55110
9.3491e-226	0.52632	0.95	0.811	2.4216e-221	Nip	LOC_Os08g25720
3.6386e-225	0.496011	0.57	0.234	9.4247e-221	Nip	LOC_Os01g06600
5.64996e-225	0.234402	0.212	0	1.46345e-220	Nip	LOC_Os09g32640
3.16133e-224	0.245068	0.211	0	8.18847e-220	Nip	LOC_Os08g30370
3.18602e-222	0.418321	0.304	0.04	8.25243e-218	Nip	LOC_Os09g25070
5.59981e-222	0.228279	0.228	0.006	1.45046e-217	Nip	LOC_Os08g13930
3.07042e-221	0.268198	0.209	0	7.95301e-217	Nip	LOC_Os02g56440
5.34272e-221	0.413004	0.331	0.057	1.38387e-216	Nip	LOC_Os11g30430
7.24717e-221	0.207906	0.208	0	1.87716e-216	Nip	LOC_Os12g20341
7.24717e-221	0.240025	0.208	0	1.87716e-216	Nip	LOC_Os01g06510
7.24717e-221	0.232792	0.208	0	1.87716e-216	Nip	LOC_Os03g14720
1.87092e-220	0.332291	0.287	0.033	4.84605e-216	Nip	LOC_Os06g47620
6.14799e-220	0.261272	0.268	0.023	1.59245e-215	Nip	LOC_Os04g38480
9.02715e-220	0.456586	0.321	0.052	2.33821e-215	Nip	LOC_Os04g55610
2.2442e-219	0.235358	0.207	0	5.81292e-215	Nip	LOC_Os02g46360
2.30702e-219	0.624465	0.871	0.677	5.97565e-215	Nip	LOC_Os06g45090
5.87127e-219	0.24608	0.253	0.018	1.52078e-214	Nip	LOC_Os04g42000
7.58796e-218	0.597688	0.347	0.07	1.96543e-213	Nip	LOC_Os03g18130
2.28252e-217	0.374899	0.986	0.954	5.91217e-213	Nip	LOC_Os01g59440
5.2552e-217	0.563745	0.373	0.087	1.3612e-212	Nip	LOC_Os02g41954
5.30197e-217	0.599129	0.665	0.359	1.37332e-212	Nip	LOC_Os05g01030
6.55617e-217	0.687174	0.559	0.239	1.69818e-212	Nip	LOC_Os10g38880
2.12864e-216	0.223827	0.205	0	5.5136e-212	Nip	LOC_Os12g02589
2.43599e-216	0.214779	0.22	0.005	6.30969e-212	Nip	LOC_Os01g70320
5.00943e-216	0.325049	0.204	0	1.29754e-211	Nip	LOC_Os08g30554
5.66452e-216	0.750799	0.339	0.063	1.46722e-211	Nip	LOC_Os07g10440
3.60363e-214	0.210538	0.203	0	9.33411e-210	Nip	LOC_Os08g04010
6.28041e-214	0.476775	0.446	0.135	1.62675e-209	Nip	LOC_Os06g50830
1.19704e-213	0.502237	0.645	0.327	3.10057e-209	Nip	LOC_Os05g42000
6.48781e-212	0.498358	0.879	0.714	1.68047e-207	Nip	LOC_Os03g53230
6.7871e-212	0.307376	0.342	0.065	1.75799e-207	Nip	LOC_Os04g35700
1.6403e-211	0.488976	0.886	0.706	4.24871e-207	Nip	LOC_Os03g63770
2.58342e-211	0.608825	0.901	0.71	6.69156e-207	Nip	LOC_Os01g62244
3.3323e-211	0.320634	0.2	0	8.63133e-207	Nip	LOC_Os01g43720
4.94494e-211	0.432402	0.855	0.655	1.28084e-206	Nip	LOC_Os06g15360
5.48868e-211	0.362319	0.363	0.08	1.42168e-206	Nip	LOC_Os08g04180
7.96044e-211	0.646879	0.679	0.404	2.06191e-206	Nip	LOC_Os02g40110
8.38061e-211	0.400513	0.463	0.145	2.17075e-206	Nip	LOC_Os03g20670
1.83342e-210	0.258417	0.199	0	4.74893e-206	Nip	LOC_Os01g71740
4.88371e-210	0.226268	0.23	0.011	1.26498e-205	Nip	LOC_Os09g16714
6.03135e-210	0.51512	0.554	0.225	1.56224e-205	Nip	LOC_Os02g41670
8.49057e-210	0.222476	0.209	0.004	2.19923e-205	Nip	LOC_Os03g52450
1.00764e-209	0.565563	0.326	0.058	2.60999e-205	Nip	LOC_Os03g55680
2.42303e-209	0.490849	0.944	0.876	6.27614e-205	Nip	LOC_Os07g36170
9.28392e-209	0.753499	0.649	0.37	2.40472e-204	Nip	LOC_Os09g36830
1.75051e-207	0.261716	0.245	0.018	4.53418e-203	Nip	LOC_Os04g59520
1.167e-205	0.201988	0.195	0	3.02276e-201	Nip	LOC_Os12g33160
2.7284e-205	0.223138	0.195	0	7.06711e-201	Nip	LOC_Os12g36060
3.22733e-203	0.306538	0.358	0.077	8.35943e-199	Nip	LOC_Os02g39030
5.34208e-203	0.34755	0.382	0.095	1.3837e-198	Nip	LOC_Os01g43100
1.03524e-202	0.2034	0.192	0	2.68147e-198	Nip	LOC_Os06g16919
1.13222e-202	0.221506	0.204	0.004	2.93268e-198	Nip	LOC_Os12g43640
1.31616e-202	0.219575	0.221	0.01	3.40912e-198	Nip	LOC_Os08g02996
2.416e-202	0.229175	0.192	0	6.25792e-198	Nip	LOC_Os06g41240
2.50912e-202	0.824383	0.595	0.289	6.49911e-198	Nip	LOC_Os07g08710
2.33381e-201	0.334228	0.398	0.103	6.04503e-197	Nip	LOC_Os02g39010
2.74058e-201	0.47951	0.91	0.769	7.09864e-197	Nip	LOC_Os06g13810
5.0748e-201	0.267667	0.222	0.011	1.31448e-196	Nip	LOC_Os09g04339
2.7548e-200	0.630008	0.777	0.535	7.13549e-196	Nip	LOC_Os03g04020
5.32336e-200	0.53358	0.438	0.139	1.37886e-195	Nip	LOC_Os01g60020
1.8856e-198	0.903422	0.818	0.591	4.88407e-194	Nip	LOC_Os05g04410
2.23044e-198	0.425087	0.733	0.451	5.77728e-194	Nip	LOC_Os09g23160
9.53211e-198	0.213652	0.237	0.018	2.46901e-193	Nip	LOC_Os07g35870
2.03055e-196	0.216741	0.2	0.005	5.25952e-192	Nip	LOC_Os05g16740
4.21851e-196	0.254487	0.187	0	1.09268e-191	Nip	LOC_Os06g01870
3.43405e-195	0.3528	0.308	0.056	8.89489e-191	Nip	LOC_Os04g46980
1.30453e-194	0.701307	0.271	0.038	3.379e-190	Nip	LOC_Os03g18030
6.01468e-194	0.227456	0.23	0.017	1.55792e-189	Nip	LOC_Os01g48220
1.67806e-193	0.639031	0.517	0.227	4.34652e-189	Nip	LOC_Os03g16350
1.3015e-192	0.348139	0.999	0.988	3.37114e-188	Nip	LOC_Os04g38870
8.99633e-192	0.75212	0.636	0.354	2.33023e-187	Nip	LOC_Os08g19670
1.28345e-191	0.461668	0.583	0.27	3.3244e-187	Nip	LOC_Os08g26870
3.26025e-191	0.25996	0.185	0.001	8.44471e-187	Nip	LOC_Os11g16970
4.18995e-191	0.473261	0.409	0.121	1.08528e-186	Nip	LOC_Os06g25010
5.05829e-191	0.221747	0.213	0.011	1.3102e-186	Nip	LOC_Os12g41820
1.59893e-189	0.341429	0.181	0	4.14154e-185	Nip	LOC_Os12g44220
2.37331e-188	0.448355	0.743	0.449	6.14736e-184	Nip	LOC_Os12g04240
2.52044e-188	0.51502	0.578	0.28	6.52844e-184	Nip	LOC_Os01g34700
4.94106e-188	0.767737	0.18	0	1.27983e-183	Nip	LOC_Os10g21670
4.99717e-188	0.726012	0.893	0.793	1.29437e-183	Nip	LOC_Os08g41470
1.24056e-187	0.450716	0.762	0.518	3.2133e-183	Nip	LOC_Os08g40510
1.3826e-187	0.222568	0.207	0.01	3.5812e-183	Nip	LOC_Os03g57349
1.80045e-187	0.494397	0.534	0.236	4.66353e-183	Nip	LOC_Os01g32770
2.47271e-187	0.586553	0.944	0.87	6.40482e-183	Nip	LOC_Os03g19270
9.64821e-187	0.251744	0.214	0.013	2.49908e-182	Nip	LOC_Os04g01280
4.99851e-186	1.03553	0.714	0.445	1.29471e-181	Nip	LOC_Os04g59150
5.64008e-186	0.414392	0.264	0.036	1.46089e-181	Nip	LOC_Os12g02370
1.46446e-185	0.525239	0.956	0.858	3.79325e-181	Nip	LOC_Os03g61960
4.38721e-185	0.227999	0.247	0.028	1.13638e-180	Nip	LOC_Os03g18700
8.6223e-185	0.206226	0.176	0	2.23335e-180	Nip	LOC_Os11g03491
1.63535e-184	0.470139	0.678	0.404	4.23588e-180	Nip	LOC_Os05g33270
1.99037e-184	0.20032	0.176	0	5.15545e-180	Nip	LOC_Os05g43174
1.99037e-184	0.2162	0.176	0	5.15545e-180	Nip	LOC_Os04g10214
2.94669e-184	0.29944	0.262	0.036	7.63252e-180	Nip	LOC_Os01g60730
1.48297e-183	0.507376	0.675	0.411	3.84118e-179	Nip	LOC_Os01g37960
2.06972e-183	0.432361	0.982	0.933	5.36098e-179	Nip	LOC_Os05g13580
3.5099e-183	0.457438	0.631	0.332	9.09133e-179	Nip	LOC_Os04g31070
1.78813e-182	0.355095	0.293	0.053	4.63162e-178	Nip	LOC_Os02g35490
5.79168e-181	0.507269	0.367	0.102	1.50016e-176	Nip	LOC_Os08g35190
9.08426e-181	0.461687	0.826	0.604	2.35301e-176	Nip	LOC_Os02g57260
1.7144e-180	0.367198	0.963	0.871	4.44063e-176	Nip	LOC_Os06g47340
8.38291e-180	0.349409	0.42	0.141	2.17134e-175	Nip	LOC_Os12g01260
1.01462e-179	0.394769	0.925	0.786	2.62806e-175	Nip	LOC_Os07g26700
5.17319e-179	0.547567	0.962	0.914	1.33996e-174	Nip	LOC_Os01g19820
3.30126e-178	0.248628	0.305	0.06	8.55092e-174	Nip	LOC_Os12g28270
8.07882e-178	0.510014	0.266	0.041	2.09258e-173	Nip	LOC_Os06g19070
8.05892e-177	0.202996	0.169	0	2.08742e-172	Nip	LOC_Os11g36200
2.49192e-176	0.376214	0.208	0.015	6.45456e-172	Nip	LOC_Os01g07850
4.25191e-176	0.578688	0.169	0	1.10133e-171	Nip	LOC_Os12g33300
5.8482e-175	0.698976	0.434	0.162	1.5148e-170	Nip	LOC_Os03g08880
3.71924e-174	0.339918	0.271	0.045	9.63356e-170	Nip	LOC_Os01g14970
7.7356e-174	1.65601	0.812	0.561	2.00367e-169	Nip	LOC_Os10g40530
1.15391e-173	0.244759	0.244	0.031	2.98887e-169	Nip	LOC_Os08g03440
1.35376e-173	0.828678	0.801	0.587	3.50651e-169	Nip	LOC_Os06g04990
1.56223e-173	0.533237	0.843	0.694	4.04649e-169	Nip	LOC_Os01g09030
2.29223e-173	0.397912	0.465	0.179	5.93733e-169	Nip	LOC_Os02g58640
3.23906e-173	0.216406	0.214	0.018	8.38981e-169	Nip	LOC_Os04g58840
1.97954e-172	0.518964	0.781	0.599	5.12741e-168	Nip	LOC_Os01g15029
1.60141e-171	0.472379	0.725	0.451	4.14798e-167	Nip	LOC_Os02g34410
3.22231e-171	0.425168	0.57	0.276	8.34643e-167	Nip	LOC_Os03g25400
1.77591e-170	0.341792	0.398	0.123	4.59997e-166	Nip	LOC_Os11g18170
1.85272e-169	0.43011	0.45	0.171	4.79893e-165	Nip	LOC_Os01g04950
9.83402e-169	0.462507	0.391	0.125	2.54721e-164	Nip	LOC_Os03g21370
4.99001e-168	0.511131	0.29	0.061	1.29251e-163	Nip	LOC_Os12g06030
5.17848e-168	0.608573	0.862	0.683	1.34133e-163	Nip	LOC_Os03g08320
8.08567e-168	0.200194	0.161	0	2.09435e-163	Nip	LOC_Os05g49684
3.68353e-167	0.432433	0.322	0.078	9.54109e-163	Nip	LOC_Os02g32840
1.01008e-166	0.301781	0.215	0.021	2.61632e-162	Nip	LOC_Os06g18010
1.05826e-166	0.490256	0.957	0.873	2.74111e-162	Nip	LOC_Os05g48010
1.18919e-166	0.462978	0.577	0.299	3.08024e-162	Nip	LOC_Os03g58750
2.68448e-166	0.515203	0.627	0.357	6.95333e-162	Nip	LOC_Os11g47710
3.33037e-165	0.285156	0.169	0.004	8.62632e-161	Nip	LOC_Os12g04150
4.33353e-165	0.463925	0.522	0.242	1.12247e-160	Nip	LOC_Os04g57870
4.63332e-165	0.491722	1	0.999	1.20012e-160	Nip	LOC_Os07g03279
4.97694e-165	0.263623	0.358	0.101	1.28913e-160	Nip	LOC_Os04g38330
7.86626e-165	0.312775	0.408	0.14	2.03752e-160	Nip	LOC_Os03g19580
7.89816e-165	0.250066	0.252	0.039	2.04578e-160	Nip	LOC_Os03g03510
9.14059e-165	0.527167	0.727	0.484	2.3676e-160	Nip	LOC_Os03g03600
3.38244e-164	0.672095	0.361	0.101	8.76119e-160	Nip	LOC_Os06g38660
3.78306e-164	0.207845	0.195	0.013	9.79889e-160	Nip	LOC_Os12g37910
4.94575e-164	0.207996	0.224	0.026	1.28105e-159	Nip	LOC_Os03g60350
1.22226e-162	0.205614	0.229	0.028	3.16589e-158	Nip	LOC_Os09g30310
2.15128e-162	0.230672	0.257	0.043	5.57223e-158	Nip	LOC_Os03g21540
8.91525e-162	0.490903	0.589	0.31	2.30923e-157	Nip	LOC_Os03g53070
9.73058e-162	0.551861	0.159	0.001	2.52042e-157	Nip	LOC_Os05g37060
2.60069e-160	0.474307	0.969	0.917	6.73632e-156	Nip	LOC_Os04g56100
2.91182e-160	0.349776	0.457	0.181	7.54221e-156	Nip	LOC_Os01g67220
5.75336e-160	0.477827	0.588	0.316	1.49024e-155	Nip	LOC_Os01g17390
7.77641e-160	0.578524	0.924	0.941	2.01425e-155	Nip	LOC_Os03g12670
1.29853e-159	0.41579	0.99	0.987	3.36347e-155	Nip	LOC_Os03g43410
5.82549e-159	0.365822	0.302	0.073	1.50892e-154	Nip	LOC_Os12g39310
6.26035e-159	0.408444	0.699	0.416	1.62156e-154	Nip	LOC_Os03g57420
9.39961e-159	0.28506	0.16	0.002	2.43469e-154	Nip	LOC_Os01g28030
1.60822e-158	0.235115	0.153	0	4.1656e-154	Nip	LOC_Os01g27360
2.44414e-158	0.439079	0.962	0.917	6.3308e-154	Nip	LOC_Os02g07260
5.1689e-158	0.316078	0.471	0.192	1.33885e-153	Nip	LOC_Os04g56290
9.41087e-157	0.392657	0.983	0.956	2.4376e-152	Nip	LOC_Os04g58280
1.40351e-156	0.313001	0.466	0.186	3.63536e-152	Nip	LOC_Os01g68940
1.56596e-156	0.305672	0.988	0.956	4.05615e-152	Nip	LOC_Os01g46980
1.68101e-156	0.259984	0.241	0.038	4.35415e-152	Nip	LOC_Os01g11230
3.587e-156	0.429156	0.621	0.364	9.29106e-152	Nip	LOC_Os01g70170
1.01595e-155	0.443723	0.679	0.416	2.63151e-151	Nip	LOC_Os01g19130
1.17829e-155	0.269723	0.229	0.033	3.05201e-151	Nip	LOC_Os10g38730
1.14404e-154	0.202601	0.192	0.016	2.9633e-150	Nip	LOC_Os12g32760
3.98063e-154	0.220883	0.203	0.021	1.03106e-149	Nip	LOC_Os11g44300
6.04494e-154	0.630985	0.356	0.111	1.56576e-149	Nip	LOC_Os01g01660
6.51725e-154	0.736334	0.606	0.343	1.6881e-149	Nip	LOC_Os05g14240
9.69693e-154	0.367077	0.872	0.681	2.5117e-149	Nip	LOC_Os02g57854
1.17891e-153	0.442089	0.798	0.615	3.05361e-149	Nip	LOC_Os05g51700
1.34583e-153	0.56415	0.316	0.082	3.48596e-149	Nip	LOC_Os06g32990
2.93938e-153	0.534664	0.649	0.416	7.61359e-149	Nip	LOC_Os06g14180
7.0643e-153	0.369724	0.643	0.364	1.8298e-148	Nip	LOC_Os05g27340
1.00665e-152	0.601456	0.857	0.715	2.60742e-148	Nip	LOC_Os07g38170
1.88232e-152	0.28151	0.412	0.145	4.8756e-148	Nip	LOC_Os06g42700
4.17332e-152	0.529261	0.419	0.156	1.08097e-147	Nip	LOC_Os02g43360
4.63499e-152	0.394445	0.47	0.208	1.20056e-147	Nip	LOC_Os11g39220
3.13523e-150	0.375347	0.818	0.647	8.12088e-146	Nip	LOC_Os06g06030
4.35396e-150	0.440472	0.721	0.514	1.12776e-145	Nip	LOC_Os03g55850
8.02957e-150	0.376532	0.995	0.985	2.07982e-145	Nip	LOC_Os01g21120
6.84281e-149	0.542874	0.638	0.403	1.77243e-144	Nip	LOC_Os05g25640
1.79243e-148	0.356526	0.389	0.137	4.64275e-144	Nip	LOC_Os04g31804
2.77616e-148	0.276365	0.147	0.001	7.19082e-144	Nip	LOC_Os01g24710
3.87349e-148	0.294998	0.279	0.064	1.00331e-143	Nip	LOC_Os04g42020
8.82488e-148	0.278887	0.292	0.071	2.28582e-143	Nip	LOC_Os09g32960
1.01214e-146	0.449229	0.341	0.105	2.62165e-142	Nip	LOC_Os07g46852
1.23499e-146	0.414487	0.953	0.894	3.19888e-142	Nip	LOC_Os02g48720
4.21408e-146	0.249319	0.239	0.041	1.09153e-141	Nip	LOC_Os03g61060
5.78378e-146	0.334202	0.342	0.108	1.49811e-141	Nip	LOC_Os03g03440
6.38263e-146	0.32178	0.412	0.159	1.65323e-141	Nip	LOC_Os08g10450
7.18448e-146	0.35381	0.161	0.007	1.86092e-141	Nip	LOC_Os07g48490
1.14985e-145	0.475061	0.702	0.451	2.97834e-141	Nip	LOC_Os03g05390
1.35145e-145	0.959855	0.54	0.276	3.50053e-141	Nip	LOC_Os10g38340
2.12031e-145	0.33812	0.416	0.155	5.49202e-141	Nip	LOC_Os11g32240
7.03993e-145	0.416958	0.991	0.983	1.82348e-140	Nip	LOC_Os02g41590
9.47143e-145	0.694657	0.905	0.822	2.45329e-140	Nip	LOC_Os02g37330
1.05305e-144	0.292459	0.447	0.18	2.72761e-140	Nip	LOC_Os04g55290
2.08128e-144	0.348164	0.261	0.057	5.39093e-140	Nip	LOC_Os06g48850
2.79598e-144	0.724106	0.949	0.773	7.24215e-140	Nip	LOC_Os11g06720
5.76035e-144	0.501684	0.641	0.397	1.49204e-139	Nip	LOC_Os03g07880
1.35094e-143	0.278937	0.352	0.11	3.4992e-139	Nip	LOC_Os01g66180
1.71117e-143	0.335567	0.441	0.186	4.43227e-139	Nip	LOC_Os04g55640
9.16928e-143	0.394806	0.518	0.256	2.37503e-138	Nip	LOC_Os04g58580
1.49695e-142	0.362707	0.271	0.061	3.8774e-138	Nip	LOC_Os01g41900
4.08932e-142	0.552239	0.248	0.051	1.05921e-137	Nip	LOC_Os08g33710
4.65644e-142	0.404524	0.292	0.076	1.20611e-137	Nip	LOC_Os09g28580
1.75298e-141	1.04862	0.583	0.317	4.54058e-137	Nip	LOC_Os08g04340
2.08966e-141	0.321759	0.304	0.084	5.41264e-137	Nip	LOC_Os11g34080
2.86971e-141	0.43293	0.445	0.198	7.43313e-137	Nip	LOC_Os03g55970
8.07937e-141	0.255841	1	1	2.09272e-136	Nip	LOC_Os01g15270
9.43232e-141	0.633788	0.687	0.45	2.44316e-136	Nip	LOC_Os06g36560
1.78974e-140	0.388039	0.66	0.428	4.63578e-136	Nip	LOC_Os04g56646
2.14011e-140	0.44905	0.998	0.995	5.54332e-136	Nip	LOC_Os08g37670
2.90092e-140	0.208813	0.17	0.012	7.51396e-136	Nip	LOC_Os02g10520
5.98092e-140	0.412099	0.912	0.804	1.54918e-135	Nip	LOC_Os10g33800
2.59866e-139	0.251873	0.207	0.029	6.73105e-135	Nip	LOC_Os05g33570
8.59634e-139	0.463092	0.498	0.245	2.22662e-134	Nip	LOC_Os03g47530
1.333e-138	0.60852	0.966	0.902	3.45274e-134	Nip	LOC_Os03g05290
2.17281e-138	0.380201	0.699	0.467	5.62802e-134	Nip	LOC_Os01g67054
2.23466e-138	0.367483	0.311	0.09	5.78821e-134	Nip	LOC_Os02g33590
2.24665e-137	0.408917	0.299	0.084	5.81926e-133	Nip	LOC_Os03g58880
2.99717e-137	0.41589	0.383	0.139	7.76328e-133	Nip	LOC_Os05g04680
9.2423e-137	0.320511	0.154	0.007	2.39394e-132	Nip	LOC_Os06g12740
2.13915e-136	0.427995	0.973	0.934	5.54082e-132	Nip	LOC_Os01g69870
5.77406e-136	0.306977	0.484	0.227	1.4956e-131	Nip	LOC_Os01g42510
8.39044e-136	0.265285	0.31	0.091	2.17329e-131	Nip	LOC_Os10g39810
9.1138e-136	0.443406	0.686	0.48	2.36066e-131	Nip	LOC_Os02g48630
9.72136e-136	0.239043	0.27	0.063	2.51803e-131	Nip	LOC_Os11g11770
2.50267e-135	0.376722	0.826	0.636	6.48241e-131	Nip	LOC_Os02g54160
5.89134e-135	0.217389	0.251	0.054	1.52598e-130	Nip	LOC_Os03g11340
7.75281e-135	0.426472	0.66	0.418	2.00813e-130	Nip	LOC_Os12g06220
7.79097e-135	0.493178	0.708	0.528	2.01802e-130	Nip	LOC_Os07g14150
2.20091e-134	0.437372	0.529	0.29	5.7008e-130	Nip	LOC_Os01g07370
2.67182e-134	0.391995	0.996	0.997	6.92055e-130	Nip	LOC_Os01g18170
3.73749e-134	0.74766	0.605	0.375	9.68084e-130	Nip	LOC_Os02g03700
3.89561e-134	0.375525	0.57	0.32	1.00904e-129	Nip	LOC_Os05g32630
2.39069e-133	0.377958	0.562	0.298	6.19235e-129	Nip	LOC_Os03g40010
2.92679e-133	0.320161	0.556	0.29	7.58097e-129	Nip	LOC_Os05g30810
4.1895e-133	0.268585	0.298	0.083	1.08516e-128	Nip	LOC_Os04g49690
5.47464e-133	0.30197	0.334	0.109	1.41804e-128	Nip	LOC_Os05g51130
1.27949e-132	0.451616	0.43	0.186	3.31413e-128	Nip	LOC_Os02g48870
1.7051e-132	0.353603	0.234	0.047	4.41654e-128	Nip	LOC_Os01g03360
1.75288e-132	0.535503	0.707	0.486	4.54032e-128	Nip	LOC_Os01g58420
2.05488e-131	0.411007	0.879	0.727	5.32254e-127	Nip	LOC_Os09g20350
2.17888e-131	0.333839	0.368	0.134	5.64374e-127	Nip	LOC_Os12g09540
3.63869e-131	0.207741	0.24	0.049	9.42492e-127	Nip	LOC_Os06g01200
6.24115e-131	0.296665	0.406	0.166	1.61658e-126	Nip	LOC_Os08g08650
1.50803e-130	0.388048	0.283	0.08	3.9061e-126	Nip	LOC_Os02g31030
1.56384e-130	0.244824	0.183	0.023	4.05067e-126	Nip	LOC_Os05g48060
1.77448e-130	0.50771	0.698	0.455	4.59625e-126	Nip	LOC_Os10g02040
2.59914e-130	0.398712	0.895	0.765	6.73229e-126	Nip	LOC_Os05g41930
3.72818e-130	0.322154	0.188	0.025	9.65672e-126	Nip	LOC_Os02g49720
5.78338e-130	0.41087	0.697	0.455	1.49801e-125	Nip	LOC_Os03g27010
6.8808e-130	0.363894	0.205	0.033	1.78226e-125	Nip	LOC_Os04g39350
1.16109e-129	0.530463	0.24	0.052	3.00746e-125	Nip	LOC_Os03g25280
3.22562e-129	0.256753	0.261	0.064	8.35501e-125	Nip	LOC_Os01g04630
5.3021e-129	0.436737	0.302	0.09	1.37335e-124	Nip	LOC_Os10g25550
9.45747e-129	0.290645	0.258	0.063	2.44967e-124	Nip	LOC_Os10g25674
3.05168e-128	0.342251	0.617	0.377	7.90446e-124	Nip	LOC_Os02g05680
4.47329e-128	0.577891	0.822	0.714	1.15867e-123	Nip	LOC_Os01g50370
6.391e-128	0.42123	0.549	0.304	1.6554e-123	Nip	LOC_Os09g07460
8.00219e-128	0.211302	0.244	0.054	2.07273e-123	Nip	LOC_Os01g49310
1.63895e-127	0.33453	0.638	0.382	4.24522e-123	Nip	LOC_Os05g51500
1.93562e-127	0.226239	0.194	0.029	5.01365e-123	Nip	LOC_Os04g52700
7.15582e-127	0.203453	0.284	0.077	1.8535e-122	Nip	LOC_Os07g32450
1.42881e-126	0.385868	0.912	0.839	3.7009e-122	Nip	LOC_Os12g13380
1.84798e-126	0.331682	0.48	0.234	4.78664e-122	Nip	LOC_Os01g67560
1.21274e-125	0.761187	0.771	0.623	3.14125e-121	Nip	LOC_Os03g60210
1.66484e-125	0.422767	0.959	0.887	4.31227e-121	Nip	LOC_Os06g09450
3.92976e-125	0.528625	0.53	0.306	1.01789e-120	Nip	LOC_Os03g06390
6.17113e-125	0.25049	0.385	0.151	1.59845e-120	Nip	LOC_Os06g46700
9.6972e-125	0.229356	0.214	0.041	2.51177e-120	Nip	LOC_Os01g65210
2.67297e-124	0.357652	0.258	0.066	6.92354e-120	Nip	LOC_Os08g34210
3.06704e-124	0.376972	0.967	0.937	7.94424e-120	Nip	LOC_Os04g52130
1.14247e-123	0.489022	0.283	0.085	2.95922e-119	Nip	LOC_Os01g58850
1.2704e-123	0.40436	0.366	0.131	3.29058e-119	Nip	LOC_Os02g33820
1.4583e-123	0.308482	0.203	0.035	3.77729e-119	Nip	LOC_Os11g25990
3.19748e-123	0.376794	0.396	0.161	8.28212e-119	Nip	LOC_Os06g02210
7.93887e-123	0.29958	0.368	0.141	2.05633e-118	Nip	LOC_Os05g07090
3.17105e-122	0.260836	0.386	0.152	8.21365e-118	Nip	LOC_Os10g25360
5.55192e-122	0.319324	0.433	0.189	1.43806e-117	Nip	LOC_Os10g23100
5.68293e-122	0.413439	0.123	0.001	1.47199e-117	Nip	LOC_Os01g10210
1.33572e-121	0.354471	0.73	0.541	3.45979e-117	Nip	LOC_Os03g07990
1.83728e-121	0.210363	0.274	0.075	4.75893e-117	Nip	LOC_Os01g42770
1.97002e-121	0.268593	0.427	0.185	5.10274e-117	Nip	LOC_Os01g62620
4.95297e-121	0.308849	0.895	0.785	1.28292e-116	Nip	LOC_Os06g05080
7.95831e-121	0.740204	0.718	0.517	2.06136e-116	Nip	LOC_Os04g58860
1.4346e-120	0.226814	0.117	0	3.71589e-116	Nip	LOC_Os01g06740
1.78191e-120	0.404366	0.816	0.635	4.61551e-116	Nip	LOC_Os04g54870
2.18128e-120	0.586189	0.339	0.129	5.64995e-116	Nip	LOC_Os06g40170
2.34339e-120	0.548885	0.499	0.266	6.06986e-116	Nip	LOC_Os12g24020
5.88767e-120	0.328287	0.801	0.632	1.52502e-115	Nip	LOC_Os12g07220
1.64647e-119	0.220549	0.2	0.035	4.26468e-115	Nip	LOC_Os07g14740
1.00805e-118	0.437641	0.851	0.71	2.61105e-114	Nip	LOC_Os01g02150
1.30571e-118	0.316531	0.936	0.852	3.38206e-114	Nip	LOC_Os03g27290
1.59324e-118	0.393463	0.369	0.148	4.1268e-114	Nip	LOC_Os01g61440
2.55935e-118	0.21258	0.13	0.005	6.62922e-114	Nip	LOC_Os03g32470
3.71708e-118	0.334458	0.751	0.565	9.62798e-114	Nip	LOC_Os07g39620
2.15669e-117	0.255108	0.311	0.103	5.58626e-113	Nip	LOC_Os11g34270
1.79832e-116	0.398507	0.525	0.305	4.658e-112	Nip	LOC_Os03g32170
3.33063e-116	0.536328	0.331	0.132	8.627e-112	Nip	LOC_Os03g13540
5.04645e-116	0.399663	0.387	0.167	1.30713e-111	Nip	LOC_Os05g46510
6.43506e-116	0.207437	0.295	0.092	1.66681e-111	Nip	LOC_Os05g37390
7.03584e-116	0.322598	0.767	0.585	1.82242e-111	Nip	LOC_Os01g18070
3.67909e-115	0.251627	0.351	0.133	9.52957e-111	Nip	LOC_Os02g46850
4.5255e-115	0.332049	0.434	0.208	1.1722e-110	Nip	LOC_Os01g66200
5.33262e-115	0.273812	0.286	0.09	1.38125e-110	Nip	LOC_Os01g51890
5.59702e-115	0.339486	0.704	0.467	1.44974e-110	Nip	LOC_Os06g50930
7.62725e-115	0.467916	0.714	0.509	1.97561e-110	Nip	LOC_Os01g54600
1.46723e-114	0.357586	0.448	0.22	3.80042e-110	Nip	LOC_Os06g48500
1.49084e-114	0.469556	0.875	0.8	3.86157e-110	Nip	LOC_Os11g33050
6.78168e-114	0.371808	0.444	0.212	1.75659e-109	Nip	LOC_Os07g48280
7.61093e-114	0.278291	0.333	0.122	1.97138e-109	Nip	LOC_Os05g06940
1.74789e-113	0.279669	0.394	0.168	4.52739e-109	Nip	LOC_Os06g06910
9.42941e-113	0.265591	0.468	0.229	2.4424e-108	Nip	LOC_Os01g09890
2.23656e-112	0.252429	0.24	0.061	5.79314e-108	Nip	LOC_Os09g21380
2.694e-112	0.516692	0.83	0.687	6.978e-108	Nip	LOC_Os02g52550
3.14689e-112	0.58518	0.896	0.749	8.15107e-108	Nip	LOC_Os01g18744
4.00163e-112	0.339768	0.768	0.564	1.0365e-107	Nip	LOC_Os06g22870
5.45682e-112	0.369269	0.746	0.565	1.41343e-107	Nip	LOC_Os10g25130
5.59638e-112	0.680023	0.754	0.663	1.44957e-107	Nip	LOC_Os03g04370
6.58582e-112	0.315525	0.322	0.119	1.70586e-107	Nip	LOC_Os07g48550
7.16696e-112	0.303897	0.652	0.431	1.85639e-107	Nip	LOC_Os02g42320
9.64587e-112	0.281615	0.994	0.971	2.49847e-107	Nip	LOC_Os08g27850
1.15993e-111	0.209451	0.184	0.031	3.00446e-107	Nip	LOC_Os06g47530
1.71888e-111	0.327161	0.898	0.795	4.45224e-107	Nip	LOC_Os08g33460
4.85179e-111	0.379137	0.84	0.688	1.25671e-106	Nip	LOC_Os03g48626
3.49592e-110	0.30857	0.602	0.369	9.05513e-106	Nip	LOC_Os08g42440
1.60022e-109	0.41485	0.289	0.095	4.14488e-105	Nip	LOC_Os01g65690
2.03803e-109	0.228894	0.213	0.047	5.27892e-105	Nip	LOC_Os12g41490
4.2576e-109	0.311536	0.37	0.152	1.1028e-104	Nip	LOC_Os05g15530
6.2763e-109	0.442082	0.816	0.64	1.62569e-104	Nip	LOC_Os08g43550
8.39997e-109	0.61975	0.706	0.528	2.17576e-104	Nip	LOC_Os11g44810
9.04282e-109	0.30834	0.603	0.365	2.34227e-104	Nip	LOC_Os02g51140
1.34685e-108	0.555282	0.76	0.586	3.48861e-104	Nip	LOC_Os03g51530
1.65872e-108	0.37879	0.859	0.764	4.29642e-104	Nip	LOC_Os01g55540
2.91611e-108	0.540795	0.711	0.533	7.5533e-104	Nip	LOC_Os07g48390
3.19501e-108	0.413787	0.44	0.22	8.27572e-104	Nip	LOC_Os12g02200
3.34108e-108	0.314474	0.9	0.798	8.65405e-104	Nip	LOC_Os01g46070
4.2651e-108	0.256341	0.372	0.154	1.10475e-103	Nip	LOC_Os11g13810
7.7824e-108	0.382276	0.476	0.246	2.0158e-103	Nip	LOC_Os04g48840
8.80867e-108	0.429483	0.646	0.438	2.28162e-103	Nip	LOC_Os03g15460
1.1044e-107	0.294621	0.625	0.395	2.86062e-103	Nip	LOC_Os04g35520
1.1997e-107	0.370134	0.858	0.745	3.10747e-103	Nip	LOC_Os01g42650
2.4185e-107	0.210235	0.265	0.077	6.26441e-103	Nip	LOC_Os03g03500
2.52776e-107	0.229841	0.237	0.063	6.54742e-103	Nip	LOC_Os03g10250
3.57667e-107	0.362973	0.215	0.05	9.26429e-103	Nip	LOC_Os09g26500
3.81475e-107	0.209024	0.168	0.026	9.88097e-103	Nip	LOC_Os10g28350
4.66776e-107	0.390927	0.764	0.595	1.20904e-102	Nip	LOC_Os03g22770
1.07367e-106	0.259105	0.129	0.009	2.78102e-102	Nip	LOC_Os01g68740
1.96358e-106	0.407505	0.534	0.31	5.08606e-102	Nip	LOC_Os05g43040
3.14168e-106	0.3291	0.707	0.525	8.13758e-102	Nip	LOC_Os06g01390
7.71478e-106	0.417761	0.107	0.001	1.99828e-101	Nip	LOC_Os12g02320
9.07452e-106	0.310261	0.175	0.03	2.35048e-101	Nip	LOC_Os08g37840
9.34581e-106	0.229937	0.325	0.121	2.42075e-101	Nip	LOC_Os06g35540
1.42354e-105	0.351044	0.293	0.1	3.68724e-101	Nip	LOC_Os03g55776
2.70228e-105	0.309874	0.227	0.057	6.99945e-101	Nip	LOC_Os02g01220
5.13199e-105	0.330595	0.868	0.743	1.32929e-100	Nip	LOC_Os02g52860
5.6168e-105	0.847697	0.515	0.279	1.45486e-100	Nip	LOC_Os03g46060
6.83004e-105	0.340998	0.836	0.698	1.76912e-100	Nip	LOC_Os07g48100
2.60875e-104	0.298387	0.691	0.477	6.75719e-100	Nip	LOC_Os10g41510
6.83767e-104	0.572812	0.67	0.466	1.77109e-99	Nip	LOC_Os01g03390
7.07589e-104	0.241788	0.427	0.202	1.8328e-99	Nip	LOC_Os02g36740
9.32527e-104	0.26676	0.286	0.096	2.41543e-99	Nip	LOC_Os01g68770
3.02304e-103	0.289578	0.303	0.109	7.83027e-99	Nip	LOC_Os01g52010
6.04939e-103	0.221854	0.257	0.077	1.56691e-98	Nip	LOC_Os03g27360
8.12174e-103	0.229919	0.285	0.096	2.10369e-98	Nip	LOC_Os01g34060
3.78949e-102	0.226039	1	0.999	9.81554e-98	Nip	LOC_Os02g38920
3.91247e-102	0.221552	0.345	0.137	1.01341e-97	Nip	LOC_Os03g17120
4.51944e-102	0.312662	0.928	0.831	1.17063e-97	Nip	LOC_Os11g26860
6.4909e-102	0.627293	0.336	0.141	1.68127e-97	Nip	LOC_Os01g41240
7.66935e-102	0.233466	0.366	0.154	1.98652e-97	Nip	LOC_Os01g12830
1.54495e-101	0.415609	0.768	0.619	4.00173e-97	Nip	LOC_Os03g58890
4.58506e-101	0.274918	0.418	0.199	1.18762e-96	Nip	LOC_Os05g49020
4.91533e-100	0.369093	0.792	0.609	1.27317e-95	Nip	LOC_Os02g27360
6.52264e-100	0.262899	0.412	0.196	1.68949e-95	Nip	LOC_Os06g48040
1.10234e-99	0.30414	0.845	0.735	2.85528e-95	Nip	LOC_Os01g70980
1.71122e-99	0.239178	0.426	0.203	4.43239e-95	Nip	LOC_Os03g50040
1.71395e-99	0.384087	0.571	0.364	4.43948e-95	Nip	LOC_Os02g19970
2.93698e-99	0.214676	0.268	0.086	7.60736e-95	Nip	LOC_Os07g38070
6.58135e-99	0.213077	0.361	0.151	1.7047e-94	Nip	LOC_Os02g01450
1.29595e-98	0.31161	0.782	0.612	3.35676e-94	Nip	LOC_Os05g38640
7.35432e-98	0.615356	0.484	0.28	1.90492e-93	Nip	LOC_Os11g30760
3.44803e-97	0.354955	0.903	0.788	8.9311e-93	Nip	LOC_Os03g45920
5.7285e-97	0.52868	0.636	0.465	1.4838e-92	Nip	LOC_Os06g14370
1.12982e-96	0.389305	0.832	0.677	2.92647e-92	Nip	LOC_Os06g11800
1.14181e-96	0.236116	0.353	0.149	2.95751e-92	Nip	LOC_Os12g29550
1.9127e-96	0.438555	0.86	0.784	4.95427e-92	Nip	LOC_Os01g62420
2.32454e-96	0.20361	0.258	0.083	6.02101e-92	Nip	LOC_Os05g40820
[truncated: 431 more rows]
