# Supplementary material for: Cell Type-Specific Differentiation Between Indica and Japonica Rice Root Tip Responses to Different Environments Based on Single-Cell RNA Sequencing
Source: Front Genet. 2021 May 17;12:659500. doi: 10.3389/fgene.2021.659500 (PMC8166412; doi:10.3389/fgene.2021.659500)
Supplement: Supplementary file 16 [file Table_9.XLS]

## Sheet: Root_hair
Supplementary table 9. Differential expression genes between indica and japonica rice varieties in root hair
p_val	avg_logFC	pct.1	pct.2	p_val_adj	cluster	gene
4.45764e-73	4.1762	1	0	1.15462e-68	9311	LOC_Os10g28170
4.45764e-73	3.05511	1	0	1.15462e-68	9311	LOC_Os06g47239
4.45764e-73	3.02709	1	0	1.15462e-68	9311	LOC_Os04g42064
9.57323e-73	2.96167	0.997	0	2.47966e-68	9311	LOC_Os01g54734
4.38372e-72	2.76699	0.992	0	1.13547e-67	9311	LOC_Os01g41124
1.26136e-71	2.13141	1	0.857	3.26717e-67	9311	LOC_Os02g35610
1.98822e-71	2.23832	0.987	0	5.1499e-67	9311	LOC_Os04g37769
1.98824e-71	2.78564	0.987	0	5.14993e-67	9311	LOC_Os01g33204
3.9745e-70	1.86944	0.977	0	1.02947e-65	9311	LOC_Os04g37778
3.665e-69	2.70817	0.969	0	9.49309e-65	9311	LOC_Os01g68950
3.82372e-69	1.78429	0.995	0.891	9.90421e-65	9311	LOC_Os07g12200
3.30862e-68	1.78961	0.962	0	8.57e-64	9311	LOC_Os11g06340
6.85681e-68	1.84229	0.959	0	1.77605e-63	9311	LOC_Os08g41210
1.83891e-67	2.20819	0.964	0.088	4.76314e-63	9311	LOC_Os01g22010
7.26456e-67	1.46777	1	0.918	1.88167e-62	9311	LOC_Os07g39680
2.88828e-66	1.80202	0.972	0.333	7.48123e-62	9311	LOC_Os01g07760
5.17286e-66	1.80948	0.944	0	1.33988e-61	9311	LOC_Os02g12521
1.80388e-65	1.47408	0.99	0.728	4.67242e-61	9311	LOC_Os02g08180
8.81706e-65	1.58299	0.934	0	2.2838e-60	9311	LOC_Os07g31300
4.18093e-64	1.3326	1	0.952	1.08294e-59	9311	LOC_Os05g05940
5.43422e-64	1.69926	0.967	0.483	1.40757e-59	9311	LOC_Os01g52214
1.04822e-63	1.69587	0.959	0.245	2.71511e-59	9311	LOC_Os03g08050
1.66255e-63	1.39253	0.99	0.741	4.30633e-59	9311	LOC_Os08g02420
2.29476e-62	1.56158	0.913	0	5.94388e-58	9311	LOC_Os05g08356
2.69901e-62	1.8334	0.944	0.129	6.99099e-58	9311	LOC_Os06g05410
5.00071e-62	1.56805	0.969	0.578	1.29528e-57	9311	LOC_Os03g37090
2.85716e-61	1.77524	0.969	0.354	7.40062e-57	9311	LOC_Os02g36530
6.89294e-61	1.67962	0.901	0	1.78541e-56	9311	LOC_Os09g14580
2.64646e-60	1.47136	0.896	0	6.85487e-56	9311	LOC_Os01g58048
5.29213e-60	1.52413	1	0.918	1.37077e-55	9311	LOC_Os07g01420
1.5144e-59	1.67477	0.916	0.122	3.92259e-55	9311	LOC_Os08g42590
1.95798e-59	1.9239	0.888	0	5.07157e-55	9311	LOC_Os02g52150
3.79833e-59	1.62638	0.885	0	9.83842e-55	9311	LOC_Os01g09214
3.79837e-59	1.99183	0.885	0	9.83853e-55	9311	LOC_Os03g47059
6.47716e-59	1.81885	0.987	0.687	1.67771e-54	9311	LOC_Os06g13190
1.42005e-58	1.64571	0.88	0	3.67821e-54	9311	LOC_Os01g48770
1.57275e-58	1.51744	0.959	0.456	4.07374e-54	9311	LOC_Os06g08564
2.7367e-58	1.69528	0.878	0	7.08859e-54	9311	LOC_Os09g17574
2.87561e-58	1.64688	0.964	0.354	7.44841e-54	9311	LOC_Os06g05510
4.606e-58	1.4952	0.911	0.177	1.19305e-53	9311	LOC_Os06g37070
5.26263e-58	1.37233	0.875	0	1.36313e-53	9311	LOC_Os12g34389
1.50718e-57	1.48172	0.941	0.252	3.90391e-53	9311	LOC_Os03g60080
4.3898e-57	1.38936	0.941	0.32	1.13705e-52	9311	LOC_Os06g04889
7.04073e-57	1.69382	0.865	0	1.82369e-52	9311	LOC_Os02g08330
1.52773e-56	1.77618	0.964	0.612	3.95712e-52	9311	LOC_Os07g30090
3.34064e-56	1.20344	0.982	0.769	8.65294e-52	9311	LOC_Os11g02200
9.09897e-56	1.27491	0.855	0	2.35682e-51	9311	LOC_Os05g49270
8.03297e-55	2.1581	0.962	0.599	2.0807e-50	9311	LOC_Os02g54530
3.59363e-54	0.574972	1	1	9.30823e-50	9311	LOC_Os03g40920
7.38136e-54	1.53467	0.837	0	1.91192e-49	9311	LOC_Os01g40189
2.54295e-53	1.53468	0.832	0	6.58675e-49	9311	LOC_Os09g32489
1.45325e-52	1.23656	0.949	0.619	3.76421e-48	9311	LOC_Os03g08020
1.6007e-52	1.29495	0.824	0	4.14613e-48	9311	LOC_Os07g42390
1.90247e-52	1.20031	0.921	0.401	4.92777e-48	9311	LOC_Os01g46610
5.40057e-52	1.25054	0.819	0	1.39886e-47	9311	LOC_Os09g30412
5.40057e-52	1.21484	0.819	0	1.39886e-47	9311	LOC_Os06g33904
7.71846e-52	1.27251	0.832	0.034	1.99923e-47	9311	LOC_Os01g03760
9.88915e-52	1.37758	0.817	0	2.56149e-47	9311	EVM019481
1.3107e-51	1.18464	0.939	0.51	3.39498e-47	9311	LOC_Os03g60090
1.80707e-51	1.28099	0.814	0	4.68068e-47	9311	LOC_Os01g39923
2.07606e-51	1.41374	0.85	0.102	5.3774e-47	9311	LOC_Os05g22940
5.99703e-51	1.34823	0.809	0	1.55335e-46	9311	LOC_Os07g23696
8.54318e-51	1.00981	1	0.986	2.21285e-46	9311	LOC_Os02g06640
1.6547e-50	1.24138	0.822	0.041	4.28601e-46	9311	LOC_Os11g47330
1.97393e-50	1.27407	0.804	0	5.11288e-46	9311	LOC_Os01g34974
1.97395e-50	1.93235	0.804	0	5.11293e-46	9311	LOC_Os02g48710
2.57153e-50	1.18118	0.842	0.088	6.66077e-46	9311	LOC_Os03g29350
3.32478e-50	1.59024	0.906	0.34	8.61184e-46	9311	LOC_Os02g53410
3.5703e-50	1.17416	0.802	0	9.24778e-46	9311	LOC_Os12g07714
3.89878e-50	1.3307	0.954	0.592	1.00986e-45	9311	LOC_Os11g11970
5.45009e-50	1.15101	0.891	0.197	1.41168e-45	9311	LOC_Os02g10070
1.26776e-49	1.31755	0.939	0.435	3.28376e-45	9311	LOC_Os07g37400
1.42427e-49	1.65857	0.954	0.612	3.68914e-45	9311	LOC_Os01g05064
6.70469e-49	1.07376	0.789	0	1.73665e-44	9311	EVM035660
7.52731e-49	1.3557	0.982	0.966	1.94972e-44	9311	LOC_Os06g01920
7.78557e-49	1.18315	0.972	0.687	2.01662e-44	9311	LOC_Os11g41875
2.13668e-48	1.11336	0.784	0	5.53443e-44	9311	LOC_Os10g26834
4.65656e-48	1.1973	0.852	0.197	1.20614e-43	9311	LOC_Os01g51280
1.28716e-47	1.33139	0.888	0.374	3.334e-43	9311	LOC_Os01g56570
2.11877e-47	1.27536	0.774	0	5.48805e-43	9311	LOC_Os03g58464
3.74132e-47	1.20534	0.771	0	9.69078e-43	9311	LOC_Os01g05949
6.59339e-47	1.12655	0.768	0	1.70782e-42	9311	LOC_Os08g13294
1.00808e-46	1.12149	0.794	0.054	2.61114e-42	9311	LOC_Os05g08370
1.17336e-46	1.12848	0.982	0.803	3.03924e-42	9311	LOC_Os05g29000
1.27947e-46	1.13666	0.868	0.272	3.31408e-42	9311	LOC_Os12g06870
1.5572e-46	1.08248	0.954	0.585	4.03347e-42	9311	LOC_Os12g06780
4.48397e-46	1.05383	0.776	0.041	1.16144e-41	9311	LOC_Os02g51500
5.36243e-46	1.26703	0.779	0.041	1.38898e-41	9311	LOC_Os10g04020
6.89472e-46	0.858298	0.985	0.864	1.78587e-41	9311	LOC_Os01g37800
7.36493e-46	1.02659	0.789	0.075	1.90766e-41	9311	LOC_Os06g44890
1.91846e-45	1.12368	0.868	0.265	4.96921e-41	9311	LOC_Os07g38970
1.01167e-44	0.956577	0.84	0.177	2.62043e-40	9311	LOC_Os07g07240
3.28867e-43	1.47044	0.908	0.327	8.5183e-39	9311	LOC_Os04g52504
4.38884e-43	1.12589	0.728	0	1.1368e-38	9311	LOC_Os11g10045
7.48676e-43	0.948202	0.725	0	1.93922e-38	9311	LOC_Os03g60950
8.88186e-43	1.1298	0.878	0.354	2.30058e-38	9311	LOC_Os06g21550
1.29766e-42	0.936056	0.814	0.19	3.36119e-38	9311	LOC_Os02g56560
1.45225e-42	0.947086	0.987	0.884	3.76161e-38	9311	LOC_Os04g58890
2.30982e-42	1.02111	0.875	0.442	5.9829e-38	9311	LOC_Os04g58110
3.14798e-42	1.11847	0.817	0.19	8.1539e-38	9311	LOC_Os01g42380
3.67503e-42	0.929811	0.718	0	9.51905e-38	9311	LOC_Os06g50818
5.04221e-42	0.951117	0.761	0.088	1.30603e-37	9311	LOC_Os05g44170
5.21548e-42	1.20493	0.819	0.245	1.35091e-37	9311	LOC_Os01g15120
9.4026e-42	1.38596	0.992	0.837	2.43546e-37	9311	LOC_Os01g32670
1.05168e-41	1.63118	0.712	0	2.72407e-37	9311	LOC_Os01g06974
1.05168e-41	1.10089	0.712	0	2.72407e-37	9311	LOC_Os05g10656
1.72578e-41	0.925744	0.735	0.041	4.4701e-37	9311	LOC_Os06g43210
1.77417e-41	0.913482	0.71	0	4.59546e-37	9311	LOC_Os11g23824
5.02156e-41	1.26174	0.705	0	1.30068e-36	9311	LOC_Os08g32170
8.42493e-41	0.924892	0.702	0	2.18223e-36	9311	LOC_Os02g10374
8.67884e-41	0.88007	0.969	0.864	2.24799e-36	9311	LOC_Os04g37710
9.57519e-41	0.945012	0.72	0.034	2.48017e-36	9311	LOC_Os01g64630
1.41094e-40	1.78153	0.7	0	3.65462e-36	9311	LOC_Os01g07006
1.45031e-40	0.935815	0.883	0.476	3.7566e-36	9311	LOC_Os04g45910
1.49545e-40	0.927427	0.799	0.197	3.87352e-36	9311	LOC_Os05g01600
2.74181e-40	0.955653	0.7	0.007	7.10184e-36	9311	LOC_Os05g46845
2.83335e-40	0.997637	0.967	0.694	7.33895e-36	9311	LOC_Os04g30420
3.93586e-40	1.18182	0.695	0	1.01947e-35	9311	LOC_Os05g02310
1.59216e-39	0.923474	0.888	0.503	4.124e-35	9311	LOC_Os12g25210
2.29075e-39	1.29828	0.794	0.224	5.9335e-35	9311	LOC_Os05g32860
2.99732e-39	1.22651	0.684	0	7.76366e-35	9311	LOC_Os01g18910
9.46688e-39	1.12156	0.796	0.218	2.45211e-34	9311	LOC_Os01g28790
9.95255e-39	0.648641	1	1	2.57791e-34	9311	LOC_Os11g43900
1.25394e-38	0.485362	1	1	3.24794e-34	9311	LOC_Os03g30430
1.32767e-38	0.90837	0.763	0.143	3.43893e-34	9311	LOC_Os09g13870
1.3486e-38	0.877858	0.677	0	3.49314e-34	9311	LOC_Os01g01704
1.58825e-38	1.09734	0.898	0.571	4.11388e-34	9311	LOC_Os08g37370
4.20982e-38	0.871771	0.766	0.156	1.09043e-33	9311	LOC_Os12g06840
4.21763e-38	1.26389	0.855	0.456	1.09245e-33	9311	LOC_Os10g17660
7.79614e-38	0.970881	0.761	0.156	2.01936e-33	9311	LOC_Os01g49026
1.22722e-37	0.979433	0.858	0.408	3.17875e-33	9311	LOC_Os07g48780
1.38996e-37	0.88892	0.858	0.429	3.60027e-33	9311	LOC_Os09g38750
1.71768e-37	0.840725	0.72	0.075	4.44912e-33	9311	LOC_Os05g06280
3.9216e-37	0.926987	0.695	0.054	1.01577e-32	9311	LOC_Os11g06240
4.98918e-37	0.987308	0.837	0.388	1.2923e-32	9311	LOC_Os07g27430
9.0273e-37	0.840678	0.659	0.007	2.33825e-32	9311	LOC_Os02g46260
9.83696e-37	0.998884	0.743	0.143	2.54797e-32	9311	LOC_Os08g15840
1.1176e-36	1.08188	0.654	0	2.89481e-32	9311	LOC_Os10g34801
1.81004e-36	0.778977	0.651	0	4.68836e-32	9311	LOC_Os10g29559
1.86799e-36	0.877645	0.87	0.442	4.83846e-32	9311	LOC_Os09g39550
2.59162e-36	0.837431	0.885	0.517	6.71282e-32	9311	LOC_Os06g49780
2.69031e-36	0.934724	0.959	0.694	6.96844e-32	9311	LOC_Os03g29240
3.03608e-36	0.979289	0.812	0.259	7.86405e-32	9311	LOC_Os05g02770
5.99906e-36	0.939393	0.924	0.667	1.55388e-31	9311	LOC_Os10g35630
7.61147e-36	0.776702	0.644	0	1.97152e-31	9311	EVM030255
9.75507e-36	0.782498	0.702	0.095	2.52676e-31	9311	LOC_Os02g25060
1.03023e-35	0.845568	0.87	0.503	2.66849e-31	9311	LOC_Os07g12170
2.98798e-35	0.698571	0.977	0.871	7.73948e-31	9311	LOC_Os09g20660
3.00768e-35	0.905542	0.771	0.177	7.79049e-31	9311	LOC_Os10g38580
3.15238e-35	1.75547	0.636	0	8.1653e-31	9311	LOC_Os01g07003
5.8142e-35	0.794976	0.649	0.02	1.50599e-30	9311	LOC_Os09g36100
1.28606e-34	0.836417	0.628	0	3.33115e-30	9311	LOC_Os02g35292
2.8445e-34	0.842056	0.763	0.211	7.36782e-30	9311	LOC_Os05g04850
3.35291e-34	0.364346	1	1	8.68471e-30	9311	LOC_Os07g45320
3.739e-34	0.972157	0.705	0.102	9.68476e-30	9311	LOC_Os02g41580
4.25979e-34	1.01589	1	0.986	1.10337e-29	9311	LOC_Os01g07060
6.99944e-34	0.933553	0.72	0.129	1.81299e-29	9311	LOC_Os04g40630
1.35352e-33	0.984936	0.672	0.061	3.50589e-29	9311	LOC_Os01g70470
2.04703e-33	0.919368	0.613	0	5.30222e-29	9311	LOC_Os01g43729
3.12015e-33	1.04917	0.847	0.442	8.08182e-29	9311	LOC_Os04g32950
5.07035e-33	0.832531	0.763	0.218	1.31332e-28	9311	LOC_Os09g13920
8.41027e-33	1.20158	0.868	0.503	2.17843e-28	9311	LOC_Os12g42200
8.51416e-33	0.778091	0.774	0.265	2.20534e-28	9311	LOC_Os03g61330
1.00135e-32	0.803436	0.903	0.599	2.5937e-28	9311	LOC_Os08g37444
1.85859e-32	0.778884	0.613	0.014	4.81412e-28	9311	LOC_Os03g21680
2.34065e-32	1.12873	0.641	0.041	6.06276e-28	9311	LOC_Os03g44170
2.44572e-32	0.852485	0.906	0.626	6.3349e-28	9311	LOC_Os04g56520
2.74571e-32	1.00068	0.618	0.027	7.11193e-28	9311	LOC_Os10g02380
4.7995e-32	1.26125	0.595	0	1.24317e-27	9311	LOC_Os11g10510
7.02426e-32	0.983908	0.921	0.646	1.81942e-27	9311	LOC_Os06g46950
7.4841e-32	0.889916	0.593	0	1.93853e-27	9311	LOC_Os06g51530
1.13433e-31	0.822955	0.702	0.122	2.93814e-27	9311	LOC_Os02g48210
1.81122e-31	0.755335	0.588	0	4.69142e-27	9311	LOC_Os05g40779
2.24432e-31	0.815381	0.947	0.782	5.81323e-27	9311	LOC_Os04g57860
2.53902e-31	0.758205	0.766	0.279	6.57656e-27	9311	LOC_Os08g45220
2.81099e-31	0.735284	0.585	0	7.28103e-27	9311	LOC_Os06g48749
3.1476e-31	0.787637	0.98	0.891	8.15292e-27	9311	LOC_Os03g04210
3.79648e-31	0.802238	0.863	0.429	9.83363e-27	9311	LOC_Os02g11870
1.18752e-30	1.46703	0.977	0.932	3.0759e-26	9311	LOC_Os11g04409
1.22594e-30	0.724092	0.992	0.884	3.17543e-26	9311	LOC_Os07g46800
2.47249e-30	1.08941	0.573	0	6.40424e-26	9311	LOC_Os04g49249
3.80163e-30	1.02625	0.57	0	9.84699e-26	9311	LOC_Os11g46860
3.80164e-30	0.772375	0.57	0	9.84702e-26	9311	LOC_Os04g43534
2.09251e-29	0.644582	0.56	0	5.42001e-25	9311	LOC_Os02g58324
3.19294e-29	0.841521	0.557	0	8.27035e-25	9311	EVM024455
4.86467e-29	0.65073	0.555	0	1.26005e-24	9311	LOC_Os09g07615
6.39525e-29	0.790012	0.667	0.156	1.6565e-24	9311	LOC_Os06g07580
7.40063e-29	0.664491	0.552	0	1.91691e-24	9311	LOC_Os10g34803
9.79742e-29	0.739106	0.588	0.027	2.53773e-24	9311	LOC_Os07g44830
9.81447e-29	0.907558	0.595	0.054	2.54214e-24	9311	LOC_Os02g46660
1.70507e-28	0.696504	0.547	0	4.41647e-24	9311	LOC_Os08g03584
2.0522e-28	0.729418	0.809	0.361	5.31562e-24	9311	LOC_Os06g35410
2.77291e-28	1.29392	0.738	0.313	7.18238e-24	9311	LOC_Os03g28330
3.14178e-28	0.792197	0.718	0.231	8.13784e-24	9311	LOC_Os06g04620
3.46141e-28	0.663343	0.982	0.939	8.96575e-24	9311	LOC_Os01g46926
3.90502e-28	0.701413	0.542	0	1.01148e-23	9311	LOC_Os02g05329
3.90503e-28	0.746669	0.542	0	1.01148e-23	9311	LOC_Os04g49660
1.21259e-27	0.695482	0.997	0.993	3.14086e-23	9311	LOC_Os06g21410
1.3349e-27	0.656917	0.595	0.068	3.45767e-23	9311	LOC_Os04g56800
1.55937e-27	0.764168	0.697	0.245	4.03907e-23	9311	LOC_Os01g65900
1.61619e-27	0.81202	0.957	0.816	4.18625e-23	9311	LOC_Os03g51600
3.02081e-27	0.960271	0.529	0	7.82449e-23	9311	LOC_Os02g53320
8.98702e-27	0.640873	0.573	0.054	2.32782e-22	9311	LOC_Os01g12800
1.01304e-26	0.711103	0.522	0	2.62397e-22	9311	LOC_Os05g11005
1.17165e-26	0.633907	0.982	0.959	3.0348e-22	9311	LOC_Os11g47760
1.60635e-26	0.740283	0.832	0.456	4.16077e-22	9311	LOC_Os02g54780
3.35352e-26	0.55882	0.514	0	8.68627e-22	9311	LOC_Os07g10246
4.9019e-26	0.707126	0.534	0.02	1.26969e-21	9311	LOC_Os01g66350
4.98368e-26	0.617414	0.511	0	1.29087e-21	9311	LOC_Os12g01030
5.32256e-26	0.582627	0.519	0.007	1.37865e-21	9311	LOC_Os12g04020
5.57049e-26	0.748756	0.885	0.537	1.44287e-21	9311	LOC_Os07g33270
8.93546e-26	0.630359	0.565	0.061	2.31446e-21	9311	LOC_Os02g47580
1.0853e-25	0.756336	0.763	0.408	2.81115e-21	9311	LOC_Os01g57260
1.26127e-25	0.864887	0.684	0.218	3.26694e-21	9311	LOC_Os01g72100
2.0128e-25	0.787051	0.687	0.252	5.21356e-21	9311	LOC_Os03g25610
3.02625e-25	0.783397	0.725	0.238	7.83859e-21	9311	LOC_Os08g44340
3.55071e-25	1.30463	0.529	0.02	9.19705e-21	9311	LOC_Os04g46820
6.77593e-25	1.27133	0.893	0.796	1.7551e-20	9311	LOC_Os12g04204
7.66637e-25	0.717188	0.908	0.714	1.98574e-20	9311	LOC_Os09g21210
9.07164e-25	0.597519	0.552	0.048	2.34974e-20	9311	LOC_Os03g31230
1.12707e-24	0.557775	0.491	0	2.91934e-20	9311	LOC_Os04g32043
1.14039e-24	0.586922	0.517	0.02	2.95383e-20	9311	LOC_Os04g51950
1.54246e-24	0.74595	0.891	0.653	3.99528e-20	9311	LOC_Os01g58150
1.65399e-24	0.716304	0.489	0	4.28417e-20	9311	LOC_Os04g52464
1.654e-24	0.579582	0.489	0	4.28418e-20	9311	LOC_Os09g17830
1.69634e-24	0.702444	0.947	0.755	4.39386e-20	9311	LOC_Os04g42090
2.47075e-24	0.679161	0.723	0.299	6.39973e-20	9311	LOC_Os03g20949
3.54735e-24	0.663179	0.483	0	9.18834e-20	9311	LOC_Os08g35305
3.54737e-24	0.559524	0.483	0	9.18839e-20	9311	LOC_Os06g39902
3.66819e-24	0.657372	0.891	0.585	9.50134e-20	9311	LOC_Os05g03760
3.9598e-24	0.933682	0.611	0.143	1.02567e-19	9311	LOC_Os01g04330
6.61611e-24	0.809466	0.595	0.102	1.71371e-19	9311	LOC_Os01g57570
7.56673e-24	0.800438	0.478	0	1.95993e-19	9311	LOC_Os05g12481
1.047e-23	1.18064	0.641	0.17	2.71193e-19	9311	LOC_Os01g07020
1.15421e-23	0.714009	0.977	0.837	2.98963e-19	9311	LOC_Os07g06830
1.69535e-23	0.641442	0.707	0.293	4.3913e-19	9311	LOC_Os04g42600
2.00934e-23	0.705995	0.791	0.476	5.20458e-19	9311	LOC_Os01g12910
2.08051e-23	0.717809	0.636	0.177	5.38893e-19	9311	LOC_Os08g31280
2.33346e-23	0.841957	0.471	0	6.04413e-19	9311	LOC_Os11g16296
2.33346e-23	0.715795	0.471	0	6.04413e-19	9311	LOC_Os01g24280
3.58288e-23	0.683871	0.684	0.231	9.28037e-19	9311	LOC_Os01g06590
3.64839e-23	0.671658	0.873	0.673	9.45007e-19	9311	LOC_Os05g27930
3.74974e-23	1.29062	0.84	0.544	9.71258e-19	9311	LOC_Os03g16020
3.78721e-23	0.638161	0.72	0.313	9.80964e-19	9311	LOC_Os12g29340
4.44834e-23	0.796807	0.743	0.306	1.15221e-18	9311	LOC_Os08g37630
4.62151e-23	0.779326	0.705	0.245	1.19706e-18	9311	LOC_Os05g08830
4.91074e-23	0.547802	0.466	0	1.27198e-18	9311	EVM021700
5.14113e-23	0.383045	1	1	1.33166e-18	9311	LOC_Os08g10480
5.14809e-23	0.704088	0.483	0.014	1.33346e-18	9311	LOC_Os06g40120
5.94152e-23	0.695813	0.758	0.422	1.53897e-18	9311	LOC_Os04g31110
7.10969e-23	0.553581	0.463	0	1.84155e-18	9311	LOC_Os04g36632
7.10971e-23	0.556283	0.463	0	1.84156e-18	9311	LOC_Os01g57119
9.76996e-23	0.6095	0.888	0.66	2.53061e-18	9311	LOC_Os10g42190
1.0514e-22	0.58819	0.626	0.177	2.72334e-18	9311	LOC_Os04g51780
1.17121e-22	0.913289	0.827	0.476	3.03368e-18	9311	LOC_Os07g44180
1.22951e-22	0.614384	0.631	0.19	3.18469e-18	9311	LOC_Os03g01910
1.26786e-22	0.601141	0.562	0.102	3.28401e-18	9311	LOC_Os04g56400
1.27444e-22	0.578775	0.997	0.993	3.30107e-18	9311	LOC_Os10g39890
1.35681e-22	0.610578	0.55	0.082	3.5144e-18	9311	LOC_Os06g03682
1.48435e-22	0.567041	0.458	0	3.84475e-18	9311	LOC_Os01g56300
1.48435e-22	0.58988	0.458	0	3.84476e-18	9311	LOC_Os03g27780
1.49526e-22	0.646144	0.842	0.558	3.87303e-18	9311	LOC_Os08g32080
1.55362e-22	0.663607	0.567	0.122	4.0242e-18	9311	LOC_Os02g58520
2.38182e-22	0.568361	0.975	0.912	6.16939e-18	9311	LOC_Os07g30970
2.523e-22	0.599106	0.494	0.034	6.53506e-18	9311	LOC_Os06g17390
2.56996e-22	0.563625	0.537	0.082	6.65671e-18	9311	LOC_Os08g33720
2.65188e-22	0.622663	0.58	0.129	6.8689e-18	9311	LOC_Os09g28470
2.70837e-22	0.677167	0.56	0.102	7.01521e-18	9311	LOC_Os04g49510
3.0827e-22	1.20345	0.453	0	7.98482e-18	9311	LOC_Os12g36229
3.08271e-22	0.608587	0.453	0	7.98484e-18	9311	LOC_Os12g15884
3.08271e-22	0.499727	0.453	0	7.98484e-18	9311	LOC_Os03g36931
4.36667e-22	0.563898	0.504	0.048	1.13106e-17	9311	LOC_Os03g60130
4.50126e-22	1.25039	0.7	0.218	1.16592e-17	9311	LOC_Os11g41150
5.85475e-22	0.489485	0.967	0.925	1.5165e-17	9311	LOC_Os03g19890
5.977e-22	0.636353	0.639	0.177	1.54816e-17	9311	LOC_Os09g39440
6.3688e-22	0.548636	0.448	0	1.64965e-17	9311	LOC_Os03g43989
6.41204e-22	0.637726	0.468	0.014	1.66085e-17	9311	LOC_Os04g50216
6.71703e-22	0.681969	0.514	0.068	1.73985e-17	9311	LOC_Os03g55670
8.19858e-22	0.575556	0.662	0.224	2.1236e-17	9311	LOC_Os11g38990
9.51281e-22	0.329654	1	1	2.46401e-17	9311	LOC_Os05g34770
9.8268e-22	0.735071	0.565	0.129	2.54534e-17	9311	LOC_Os04g31030
1.31967e-21	0.561126	0.473	0.02	3.4182e-17	9311	LOC_Os07g01400
1.63259e-21	0.52795	0.45	0.007	4.22874e-17	9311	LOC_Os04g57290
1.69499e-21	0.76112	0.84	0.619	4.39036e-17	9311	LOC_Os12g29400
1.87294e-21	0.5197	0.44	0	4.85129e-17	9311	LOC_Os01g45179
1.90539e-21	0.552195	0.506	0.068	4.93533e-17	9311	LOC_Os10g35960
2.23974e-21	0.616271	0.517	0.068	5.80137e-17	9311	LOC_Os04g52500
2.36839e-21	0.68349	0.728	0.347	6.1346e-17	9311	LOC_Os01g09770
2.54935e-21	0.713704	0.891	0.714	6.60334e-17	9311	LOC_Os03g51040
2.67648e-21	0.547304	0.438	0	6.93262e-17	9311	LOC_Os01g03136
3.13614e-21	0.619836	0.802	0.524	8.12324e-17	9311	LOC_Os08g17650
3.81985e-21	0.458951	0.435	0	9.89419e-17	9311	LOC_Os03g38720
4.76277e-21	0.770306	0.728	0.327	1.23365e-16	9311	LOC_Os06g04790
5.89906e-21	0.56082	0.455	0.02	1.52797e-16	9311	LOC_Os05g04340
6.28272e-21	0.595276	0.791	0.551	1.62735e-16	9311	LOC_Os03g01810
6.39586e-21	0.859808	0.768	0.333	1.65666e-16	9311	LOC_Os03g55980
1.02998e-20	0.617443	0.537	0.088	2.66786e-16	9311	LOC_Os01g62840
1.19615e-20	0.835627	0.885	0.741	3.09826e-16	9311	LOC_Os10g39110
1.27759e-20	0.551248	0.445	0.014	3.3092e-16	9311	LOC_Os12g08170
1.29407e-20	0.535956	0.494	0.054	3.3519e-16	9311	LOC_Os01g09570
1.44436e-20	0.618945	0.466	0.034	3.74119e-16	9311	LOC_Os09g34020
1.56468e-20	0.657839	0.481	0.048	4.05285e-16	9311	LOC_Os08g41320
1.98292e-20	0.722004	0.623	0.184	5.13617e-16	9311	LOC_Os05g02760
2.21922e-20	0.470463	0.422	0	5.74822e-16	9311	LOC_Os03g54621
2.57843e-20	0.66127	0.509	0.075	6.67865e-16	9311	LOC_Os03g57900
2.5813e-20	0.434253	0.995	0.993	6.68609e-16	9311	LOC_Os11g48020
2.7295e-20	0.628962	0.57	0.156	7.06996e-16	9311	LOC_Os01g04730
3.14337e-20	0.54773	0.42	0	8.14196e-16	9311	EVM036215
3.43099e-20	0.576094	0.532	0.109	8.88696e-16	9311	LOC_Os06g50154
4.32908e-20	0.584677	0.618	0.224	1.12132e-15	9311	LOC_Os07g42890
6.973e-20	0.541195	0.494	0.075	1.80615e-15	9311	LOC_Os06g49700
7.25306e-20	0.749624	0.69	0.313	1.87869e-15	9311	LOC_Os06g15990
8.86622e-20	0.419151	0.412	0	2.29653e-15	9311	LOC_Os11g01510
9.62947e-20	0.494081	0.972	0.946	2.49422e-15	9311	LOC_Os02g52314
1.19084e-19	0.673483	0.835	0.578	3.08452e-15	9311	LOC_Os06g50330
1.24962e-19	0.444152	0.41	0	3.23678e-15	9311	LOC_Os09g38079
1.36882e-19	0.335559	1	1	3.54551e-15	9311	LOC_Os08g42000
1.75909e-19	0.49931	0.407	0	4.55638e-15	9311	LOC_Os10g39406
1.78222e-19	0.611361	0.534	0.122	4.6163e-15	9311	LOC_Os07g45260
2.47322e-19	0.431602	0.405	0	6.40614e-15	9311	EVM014147
3.47307e-19	0.457865	0.402	0	8.99594e-15	9311	LOC_Os12g12334
6.82387e-19	0.540576	0.397	0	1.76752e-14	9311	LOC_Os12g34045
7.31259e-19	0.647066	0.545	0.129	1.89411e-14	9311	LOC_Os03g11900
7.37785e-19	0.596047	0.919	0.755	1.91101e-14	9311	LOC_Os04g41160
8.00608e-19	0.465861	0.969	0.993	2.07374e-14	9311	LOC_Os03g15940
8.24502e-19	0.910481	0.738	0.442	2.13562e-14	9311	LOC_Os03g56860
8.66435e-19	0.648447	0.944	0.796	2.24424e-14	9311	LOC_Os05g11950
9.33209e-19	0.305049	1	1	2.4172e-14	9311	LOC_Os05g41060
9.54781e-19	0.544637	0.394	0	2.47307e-14	9311	LOC_Os02g53040
9.5768e-19	0.731758	0.562	0.184	2.48058e-14	9311	LOC_Os05g30510
1.48099e-18	0.706862	0.654	0.279	3.83607e-14	9311	LOC_Os09g25760
1.72592e-18	0.423463	0.425	0.02	4.47049e-14	9311	LOC_Os07g43060
1.86247e-18	0.423427	0.389	0	4.82416e-14	9311	LOC_Os04g55224
1.95794e-18	0.552494	0.55	0.156	5.07147e-14	9311	LOC_Os03g53660
2.06541e-18	0.757023	0.707	0.415	5.34981e-14	9311	LOC_Os07g42220
2.27187e-18	0.549536	0.845	0.728	5.8846e-14	9311	LOC_Os05g41670
2.42743e-18	0.625013	0.481	0.082	6.28754e-14	9311	LOC_Os01g18950
2.83572e-18	0.545968	0.924	0.762	7.34507e-14	9311	LOC_Os04g53620
3.02116e-18	0.50561	0.486	0.075	7.82541e-14	9311	LOC_Os08g37690
3.22039e-18	0.491963	0.992	1	8.34146e-14	9311	LOC_Os07g31610
3.56776e-18	0.598243	0.542	0.143	9.24122e-14	9311	LOC_Os10g28210
3.6158e-18	0.451819	0.384	0	9.36563e-14	9311	LOC_Os05g34240
3.64099e-18	0.651693	0.941	0.789	9.43089e-14	9311	LOC_Os03g61360
4.12321e-18	0.523095	0.471	0.068	1.06799e-13	9311	LOC_Os01g56310
6.00068e-18	0.639046	0.608	0.245	1.5543e-13	9311	LOC_Os03g53650
6.92366e-18	0.666264	0.858	0.66	1.79337e-13	9311	LOC_Os03g60540
9.69471e-18	0.45122	0.377	0	2.51112e-13	9311	LOC_Os05g24610
1.07124e-17	0.497685	0.501	0.095	2.77474e-13	9311	LOC_Os03g52760
1.32306e-17	0.454754	0.445	0.054	3.42699e-13	9311	LOC_Os07g31850
1.62764e-17	0.504365	0.893	0.694	4.21592e-13	9311	LOC_Os03g57880
1.6476e-17	0.687022	0.522	0.129	4.2676e-13	9311	LOC_Os01g17330
1.74118e-17	0.701795	0.58	0.177	4.51e-13	9311	LOC_Os01g51310
1.76147e-17	0.553613	0.402	0.02	4.56255e-13	9311	LOC_Os04g51940
1.86015e-17	0.425707	0.372	0	4.81817e-13	9311	LOC_Os04g36246
1.86015e-17	0.409424	0.372	0	4.81817e-13	9311	LOC_Os01g42016
1.88362e-17	0.514975	0.55	0.163	4.87894e-13	9311	LOC_Os05g43570
1.91987e-17	0.559954	0.517	0.129	4.97286e-13	9311	LOC_Os08g38220
2.49573e-17	0.577635	0.875	0.748	6.46444e-13	9311	LOC_Os05g50120
3.32986e-17	0.672219	0.496	0.116	8.625e-13	9311	LOC_Os01g74450
3.70831e-17	0.416115	0.374	0.007	9.60527e-13	9311	LOC_Os03g05812
4.90119e-17	0.415027	0.364	0	1.26951e-12	9311	LOC_Os07g46490
4.921e-17	0.463836	0.448	0.068	1.27464e-12	9311	LOC_Os03g29910
5.46389e-17	0.642974	0.372	0.007	1.41526e-12	9311	LOC_Os05g27580
5.64422e-17	0.777938	0.827	0.646	1.46197e-12	9311	LOC_Os05g41550
6.75388e-17	0.421627	0.361	0	1.74939e-12	9311	LOC_Os01g25274
6.75389e-17	0.423935	0.361	0	1.74939e-12	9311	LOC_Os06g21920
6.83818e-17	0.519091	0.547	0.163	1.77122e-12	9311	LOC_Os01g08960
7.82001e-17	0.55939	0.776	0.483	2.02554e-12	9311	LOC_Os12g07490
8.76078e-17	0.315791	0.997	1	2.26922e-12	9311	LOC_Os11g14220
8.78315e-17	0.502217	0.522	0.129	2.27501e-12	9311	LOC_Os08g44820
9.29629e-17	0.605581	0.359	0	2.40793e-12	9311	LOC_Os08g05964
9.29629e-17	0.41352	0.359	0	2.40793e-12	9311	EVM031447
9.29633e-17	0.822875	0.359	0	2.40794e-12	9311	LOC_Os06g05034
9.29633e-17	0.436013	0.359	0	2.40794e-12	9311	LOC_Os11g10070
9.29633e-17	0.396822	0.359	0	2.40794e-12	9311	EVM030192
9.76118e-17	0.465806	0.435	0.061	2.52834e-12	9311	LOC_Os03g42750
1.01682e-16	0.54361	0.374	0.014	2.63377e-12	9311	LOC_Os03g22270
1.04009e-16	0.548437	0.43	0.054	2.69405e-12	9311	LOC_Os11g33090
1.27813e-16	0.389318	0.356	0	3.31061e-12	9311	LOC_Os06g08005
1.27813e-16	0.424488	0.356	0	3.31061e-12	9311	LOC_Os09g08910
1.33704e-16	0.460084	0.802	0.565	3.4632e-12	9311	LOC_Os10g42710
1.3502e-16	0.519677	0.997	0.959	3.49729e-12	9311	LOC_Os02g03710
1.38328e-16	0.610193	0.59	0.231	3.58297e-12	9311	LOC_Os08g43270
1.38929e-16	0.533447	0.756	0.401	3.59855e-12	9311	LOC_Os05g12260
1.5678e-16	0.446103	0.397	0.027	4.06091e-12	9311	LOC_Os05g05270
2.40785e-16	0.500308	0.351	0	6.23682e-12	9311	LOC_Os08g10504
2.40785e-16	0.476351	0.351	0	6.23682e-12	9311	LOC_Os02g42585
2.40785e-16	0.403631	0.351	0	6.23682e-12	9311	LOC_Os03g19049
2.58794e-16	0.533668	0.774	0.551	6.70329e-12	9311	LOC_Os02g54890
2.65679e-16	0.443754	0.372	0.014	6.88161e-12	9311	LOC_Os05g50840
2.66357e-16	0.71623	0.384	0.027	6.89919e-12	9311	LOC_Os04g52750
2.74478e-16	0.494843	0.748	0.49	7.10953e-12	9311	LOC_Os01g48760
3.14711e-16	0.637397	0.422	0.048	8.15165e-12	9311	LOC_Os01g55320
3.29931e-16	0.389406	0.349	0	8.54586e-12	9311	LOC_Os07g06130
3.29931e-16	0.411993	0.349	0	8.54588e-12	9311	LOC_Os02g34729
3.40585e-16	0.638831	0.628	0.32	8.82184e-12	9311	LOC_Os02g50340
3.89054e-16	0.434097	0.962	0.966	1.00773e-11	9311	LOC_Os12g32950
4.25907e-16	0.420465	0.453	0.075	1.10318e-11	9311	LOC_Os03g55389
4.53311e-16	0.509959	0.565	0.224	1.17417e-11	9311	LOC_Os02g39400
4.68219e-16	0.550852	0.552	0.177	1.21278e-11	9311	LOC_Os12g39400
4.84416e-16	0.520493	0.766	0.442	1.25473e-11	9311	LOC_Os06g48350
5.39766e-16	0.400778	0.392	0.034	1.3981e-11	9311	LOC_Os12g41700
6.17388e-16	0.431381	0.344	0	1.59916e-11	9311	LOC_Os07g12782
6.89e-16	0.473552	0.593	0.224	1.78465e-11	9311	LOC_Os02g39790
7.895e-16	1.02491	0.852	0.68	2.04496e-11	9311	LOC_Os01g56420
7.96366e-16	0.47289	0.901	0.789	2.06275e-11	9311	LOC_Os05g16274
8.04486e-16	0.531713	0.903	0.782	2.08378e-11	9311	LOC_Os02g32490
8.28878e-16	0.446194	0.959	0.85	2.14696e-11	9311	LOC_Os03g45730
8.37056e-16	0.467768	0.738	0.442	2.16814e-11	9311	LOC_Os01g46080
8.43141e-16	0.378804	0.341	0	2.1839e-11	9311	LOC_Os10g02936
1.15018e-15	0.436229	0.338	0	2.97918e-11	9311	LOC_Os07g39360
1.34825e-15	0.452741	0.443	0.082	3.49223e-11	9311	LOC_Os03g62250
1.52963e-15	0.424389	0.427	0.075	3.96206e-11	9311	LOC_Os02g11840
1.97863e-15	0.558024	0.835	0.687	5.12505e-11	9311	LOC_Os07g41790
1.98144e-15	0.356351	1	1	5.13232e-11	9311	LOC_Os07g35860
2.25324e-15	0.506764	0.634	0.279	5.83634e-11	9311	LOC_Os02g51414
2.7299e-15	0.467327	0.941	0.864	7.07098e-11	9311	LOC_Os02g32030
2.868e-15	0.510172	0.601	0.245	7.42869e-11	9311	LOC_Os01g08090
2.90062e-15	0.361985	0.331	0	7.51318e-11	9311	LOC_Os02g01360
2.90062e-15	0.389492	0.331	0	7.5132e-11	9311	LOC_Os05g43245
2.97742e-15	0.435864	0.361	0.02	7.71211e-11	9311	LOC_Os12g07990
3.0561e-15	0.222224	1	1	7.91592e-11	9311	LOC_Os07g48244
3.19816e-15	0.379096	0.349	0.014	8.28388e-11	9311	LOC_Os01g51420
3.64708e-15	0.529417	0.519	0.163	9.44666e-11	9311	LOC_Os03g27370
3.9396e-15	0.35783	0.328	0	1.02043e-10	9311	LOC_Os03g62808
3.9396e-15	0.395151	0.328	0	1.02044e-10	9311	LOC_Os08g41329
3.93961e-15	0.56073	0.328	0	1.02044e-10	9311	LOC_Os01g48714
4.72498e-15	0.3984	0.412	0.068	1.22386e-10	9311	LOC_Os05g48450
5.13687e-15	0.520588	0.478	0.122	1.33055e-10	9311	LOC_Os02g47090
5.79357e-15	0.45927	0.389	0.054	1.50065e-10	9311	LOC_Os07g06840
6.10071e-15	0.35301	0.333	0.007	1.58021e-10	9311	LOC_Os02g47220
6.33167e-15	1.02497	0.473	0.122	1.64003e-10	9311	LOC_Os11g30910
7.14575e-15	0.440213	0.336	0.007	1.85089e-10	9311	LOC_Os02g32469
7.24345e-15	0.563371	0.702	0.395	1.8762e-10	9311	LOC_Os02g21890
7.39853e-15	0.429083	0.359	0.02	1.91637e-10	9311	LOC_Os02g52540
7.85388e-15	0.48846	0.761	0.51	2.03431e-10	9311	LOC_Os03g07430
9.10014e-15	0.409891	0.331	0.007	2.35712e-10	9311	LOC_Os06g41940
9.11181e-15	0.412796	0.407	0.068	2.36014e-10	9311	LOC_Os05g01090
9.31789e-15	0.473039	0.982	0.891	2.41352e-10	9311	LOC_Os02g19770
9.49977e-15	0.683415	0.608	0.252	2.46063e-10	9311	LOC_Os01g72530
9.62049e-15	0.526941	0.842	0.646	2.4919e-10	9311	LOC_Os03g18890
9.80673e-15	0.3761	0.321	0	2.54014e-10	9311	EVM020728
1.03287e-14	0.448521	0.407	0.054	2.67534e-10	9311	LOC_Os03g49430
1.04797e-14	0.507123	0.621	0.313	2.71445e-10	9311	LOC_Os09g29170
1.24268e-14	0.565872	0.763	0.524	3.21879e-10	9311	LOC_Os07g47700
1.34968e-14	0.477205	0.929	0.803	3.49594e-10	9311	LOC_Os01g66120
1.53635e-14	0.379558	0.326	0.007	3.97946e-10	9311	LOC_Os03g31570
1.58144e-14	0.440693	0.906	0.769	4.09624e-10	9311	LOC_Os01g15640
1.66836e-14	0.564299	0.522	0.163	4.32138e-10	9311	LOC_Os04g38610
2.04285e-14	0.56248	0.807	0.531	5.2914e-10	9311	LOC_Os02g38050
2.078e-14	0.445568	0.913	0.857	5.38242e-10	9311	LOC_Os06g10520
2.41775e-14	0.368895	0.313	0	6.26247e-10	9311	LOC_Os06g01879
2.70582e-14	0.395964	0.349	0.02	7.0086e-10	9311	LOC_Os11g41140
2.75494e-14	0.547751	0.684	0.401	7.13585e-10	9311	LOC_Os04g40910
4.04148e-14	0.442091	0.926	0.85	1.04682e-09	9311	LOC_Os08g06470
4.51063e-14	0.398191	0.344	0.02	1.16834e-09	9311	LOC_Os10g25150
4.59426e-14	0.575445	0.532	0.204	1.19e-09	9311	LOC_Os07g47350
5.218e-14	0.399285	0.341	0.02	1.35157e-09	9311	LOC_Os07g41370
5.90433e-14	0.386939	0.305	0	1.52934e-09	9311	LOC_Os05g01799
5.90434e-14	0.405578	0.305	0	1.52934e-09	9311	LOC_Os10g24006
5.90434e-14	0.374271	0.305	0	1.52934e-09	9311	LOC_Os04g37890
7.84536e-14	0.451509	0.438	0.102	2.03211e-09	9311	LOC_Os05g24550
7.93441e-14	0.319573	0.303	0	2.05517e-09	9311	LOC_Os03g50744
7.97814e-14	0.508809	0.807	0.646	2.0665e-09	9311	LOC_Os03g20340
8.6473e-14	0.454324	0.649	0.333	2.23982e-09	9311	LOC_Os02g56250
8.86836e-14	0.517806	0.435	0.102	2.29708e-09	9311	LOC_Os01g01870
8.9679e-14	0.431618	0.804	0.633	2.32287e-09	9311	LOC_Os08g15170
9.0256e-14	0.435868	0.346	0.027	2.33781e-09	9311	LOC_Os01g65210
9.09948e-14	0.42437	0.435	0.116	2.35695e-09	9311	LOC_Os06g51480
9.58405e-14	0.370651	0.31	0.007	2.48246e-09	9311	LOC_Os02g09920
9.95008e-14	0.642205	0.517	0.184	2.57727e-09	9311	LOC_Os03g52410
1.06514e-13	0.345242	0.3	0	2.75893e-09	9311	LOC_Os11g45320
1.33864e-13	0.519554	0.707	0.435	3.46736e-09	9311	LOC_Os05g25770
1.39546e-13	0.340362	0.308	0.007	3.61451e-09	9311	LOC_Os04g42480
1.4284e-13	0.337189	0.298	0	3.69985e-09	9311	LOC_Os05g07729
1.4284e-13	0.314829	0.298	0	3.69985e-09	9311	EVM023968
1.70594e-13	0.477772	0.878	0.762	4.41871e-09	9311	LOC_Os01g51220
1.91358e-13	0.33313	0.295	0	4.95655e-09	9311	LOC_Os03g46219
2.38421e-13	0.613818	0.646	0.327	6.17557e-09	9311	LOC_Os03g04770
2.56092e-13	0.413192	0.293	0	6.6333e-09	9311	LOC_Os10g40390
2.56092e-13	0.332315	0.293	0	6.6333e-09	9311	LOC_Os10g20240
2.56093e-13	0.364749	0.293	0	6.63331e-09	9311	LOC_Os08g20594
2.82467e-13	0.826591	0.804	0.558	7.31645e-09	9311	LOC_Os11g10470
2.88729e-13	0.487079	0.537	0.204	7.47867e-09	9311	LOC_Os12g39640
3.17012e-13	0.613926	0.522	0.204	8.21123e-09	9311	LOC_Os01g50820
3.20222e-13	0.34529	0.392	0.075	8.29438e-09	9311	LOC_Os04g57420
3.34289e-13	0.443331	0.389	0.075	8.65876e-09	9311	LOC_Os01g42730
3.35176e-13	0.572972	0.58	0.299	8.68172e-09	9311	LOC_Os02g53420
3.42376e-13	0.316936	0.29	0	8.86821e-09	9311	LOC_Os01g46709
3.42376e-13	0.327562	0.29	0	8.86823e-09	9311	LOC_Os06g21854
3.42376e-13	0.313261	0.29	0	8.86823e-09	9311	LOC_Os07g17834
3.78151e-13	0.511062	0.926	0.796	9.79487e-09	9311	LOC_Os03g12820
4.13675e-13	0.646239	0.471	0.156	1.0715e-08	9311	LOC_Os05g14180
5.32291e-13	0.419848	0.509	0.19	1.37874e-08	9311	LOC_Os09g21230
5.68753e-13	0.30932	0.308	0.014	1.47318e-08	9311	LOC_Os01g25330
6.10087e-13	0.320446	0.285	0	1.58025e-08	9311	LOC_Os01g18860
6.16304e-13	0.421285	0.389	0.075	1.59635e-08	9311	LOC_Os02g18840
6.94296e-13	0.344081	0.305	0.014	1.79837e-08	9311	LOC_Os11g33100
7.24395e-13	0.444338	0.697	0.449	1.87633e-08	9311	LOC_Os04g38310
7.84142e-13	1.00483	0.59	0.333	2.03109e-08	9311	LOC_Os09g15510
8.13169e-13	0.46925	0.282	0	2.10627e-08	9311	LOC_Os01g07010
8.39515e-13	0.46003	0.628	0.347	2.17451e-08	9311	LOC_Os02g48000
8.84185e-13	0.397272	0.3	0.014	2.29022e-08	9311	LOC_Os04g53606
9.86166e-13	0.344158	0.323	0.027	2.55437e-08	9311	LOC_Os06g01680
1.00509e-12	0.343433	0.379	0.068	2.60338e-08	9311	LOC_Os06g45830
1.05815e-12	0.248424	0.997	0.986	2.74083e-08	9311	LOC_Os03g03770
1.08276e-12	0.291284	0.28	0	2.80456e-08	9311	LOC_Os03g47789
1.34833e-12	0.524114	0.718	0.456	3.49244e-08	9311	LOC_Os03g19700
1.52471e-12	0.342769	0.995	0.993	3.94931e-08	9311	LOC_Os05g08420
1.67838e-12	0.369448	0.921	0.776	4.34733e-08	9311	LOC_Os02g50240
1.74278e-12	0.460842	0.738	0.517	4.51416e-08	9311	LOC_Os11g37700
1.79954e-12	0.344513	0.285	0.007	4.66117e-08	9311	LOC_Os01g72970
1.83971e-12	0.550172	0.746	0.551	4.76523e-08	9311	LOC_Os03g58430
2.22131e-12	0.362081	0.316	0.027	5.75363e-08	9311	LOC_Os01g44050
2.29216e-12	0.497697	0.753	0.51	5.93715e-08	9311	LOC_Os01g67850
2.39573e-12	0.371725	0.338	0.048	6.20543e-08	9311	LOC_Os12g39970
2.48096e-12	0.225093	1	1	6.42617e-08	9311	LOC_Os06g02470
2.54091e-12	0.314967	0.272	0	6.58146e-08	9311	LOC_Os01g27022
2.54091e-12	0.335133	0.272	0	6.58147e-08	9311	LOC_Os04g57970
2.62718e-12	0.480519	0.939	0.864	6.80492e-08	9311	LOC_Os01g07970
2.78449e-12	0.376249	0.397	0.095	7.2124e-08	9311	LOC_Os05g28480
3.17058e-12	0.460996	0.29	0.014	8.21244e-08	9311	LOC_Os02g37280
3.36989e-12	0.338833	0.27	0	8.72868e-08	9311	LOC_Os06g50600
3.36989e-12	0.313111	0.27	0	8.7287e-08	9311	LOC_Os10g26359
4.05184e-12	0.500872	0.817	0.639	1.04951e-07	9311	LOC_Os04g50990
4.16781e-12	0.433731	0.321	0.034	1.07955e-07	9311	LOC_Os08g44370
4.27041e-12	0.564781	0.842	0.735	1.10612e-07	9311	LOC_Os05g35740
4.2945e-12	0.333685	0.277	0.007	1.11236e-07	9311	LOC_Os10g20235
4.46493e-12	0.305303	0.267	0	1.15651e-07	9311	LOC_Os11g45346
4.77255e-12	0.434858	0.687	0.483	1.23619e-07	9311	LOC_Os08g07760
4.86899e-12	0.530655	0.751	0.531	1.26117e-07	9311	LOC_Os01g47690
5.69637e-12	0.311698	0.83	0.639	1.47547e-07	9311	LOC_Os06g41770
5.78775e-12	0.415612	0.316	0.034	1.49914e-07	9311	LOC_Os05g24010
5.91006e-12	0.324495	0.265	0	1.53082e-07	9311	LOC_Os03g42464
5.91007e-12	0.278598	0.265	0	1.53083e-07	9311	LOC_Os07g07029
6.436e-12	0.301204	0.975	0.98	1.66705e-07	9311	LOC_Os06g02540
6.91928e-12	0.391893	0.318	0.034	1.79223e-07	9311	LOC_Os02g01220
7.29496e-12	0.543132	0.735	0.483	1.88954e-07	9311	LOC_Os08g31580
7.60918e-12	0.340005	0.313	0.034	1.97093e-07	9311	LOC_Os03g59170
7.81531e-12	0.346559	0.262	0	2.02432e-07	9311	LOC_Os10g26734
7.81531e-12	0.280329	0.262	0	2.02432e-07	9311	LOC_Os09g13664
7.81531e-12	0.273547	0.262	0	2.02432e-07	9311	LOC_Os06g40415
7.95958e-12	0.4081	0.878	0.762	2.06169e-07	9311	LOC_Os01g14440
8.58181e-12	0.506213	0.771	0.585	2.22286e-07	9311	LOC_Os12g32580
9.14824e-12	0.332159	0.272	0.007	2.36958e-07	9311	LOC_Os10g04860
9.36317e-12	0.397044	0.865	0.707	2.42525e-07	9311	LOC_Os04g54830
9.4266e-12	0.316157	0.29	0.02	2.44168e-07	9311	LOC_Os01g14860
9.9725e-12	0.678253	0.583	0.293	2.58308e-07	9311	LOC_Os11g05170
1.03247e-11	0.309064	0.26	0	2.67431e-07	9311	LOC_Os10g39130
1.03247e-11	0.312703	0.26	0	2.67432e-07	9311	LOC_Os05g30770
1.13616e-11	0.367466	0.328	0.048	2.94289e-07	9311	LOC_Os05g05950
1.22463e-11	0.237079	0.995	1	3.17204e-07	9311	LOC_Os04g02670
1.41383e-11	0.47333	0.379	0.095	3.6621e-07	9311	LOC_Os02g09990
1.8532e-11	0.30821	0.326	0.048	4.80015e-07	9311	LOC_Os10g34270
2.034e-11	0.353588	0.949	0.871	5.26847e-07	9311	LOC_Os06g46970
2.15583e-11	0.323655	0.962	0.959	5.58403e-07	9311	LOC_Os04g02830
2.19429e-11	0.28809	0.285	0.02	5.68364e-07	9311	LOC_Os11g05100
2.20822e-11	0.436578	0.725	0.524	5.71972e-07	9311	LOC_Os06g49790
2.28062e-11	0.431638	0.509	0.218	5.90727e-07	9311	LOC_Os06g39875
2.36687e-11	0.276124	0.252	0	6.13067e-07	9311	LOC_Os03g19704
2.36687e-11	0.309007	0.252	0	6.13068e-07	9311	LOC_Os03g31130
3.05794e-11	0.407974	0.669	0.429	7.92066e-07	9311	LOC_Os02g12480
3.11491e-11	0.409652	0.249	0	8.06825e-07	9311	LOC_Os10g38189
3.33246e-11	0.43427	0.468	0.19	8.63173e-07	9311	LOC_Os05g32380
3.57818e-11	0.30728	0.344	0.061	9.26821e-07	9311	LOC_Os03g04460
3.6546e-11	0.580947	0.407	0.129	9.46614e-07	9311	LOC_Os03g49600
3.70172e-11	0.272025	0.997	1	9.5882e-07	9311	LOC_Os04g57220
4.09548e-11	0.290152	0.247	0	1.06081e-06	9311	EVM019851
4.09549e-11	0.352296	0.247	0	1.06081e-06	9311	LOC_Os04g38370
4.09549e-11	0.333482	0.247	0	1.06081e-06	9311	LOC_Os05g43119
4.10861e-11	0.360827	0.44	0.156	1.06421e-06	9311	LOC_Os07g41810
4.57005e-11	0.291598	0.272	0.014	1.18374e-06	9311	LOC_Os01g43410
4.73151e-11	0.289439	0.257	0.007	1.22556e-06	9311	LOC_Os02g38080
4.83478e-11	0.480496	0.611	0.361	1.25231e-06	9311	LOC_Os07g01620
5.2545e-11	0.377922	0.443	0.156	1.36102e-06	9311	LOC_Os06g48600
5.85571e-11	0.337684	0.361	0.082	1.51674e-06	9311	LOC_Os04g34030
5.88117e-11	0.710093	0.885	0.776	1.52334e-06	9311	LOC_Os03g17870
6.38786e-11	0.516669	0.916	0.864	1.65458e-06	9311	LOC_Os01g05670
6.94186e-11	0.371496	0.389	0.109	1.79808e-06	9311	LOC_Os02g35190
6.97414e-11	0.422181	0.45	0.163	1.80644e-06	9311	LOC_Os03g48260
7.05994e-11	0.397438	0.242	0	1.82867e-06	9311	LOC_Os03g06710
7.05995e-11	0.271316	0.242	0	1.82867e-06	9311	LOC_Os12g21844
7.13271e-11	0.30958	0.305	0.041	1.84751e-06	9311	LOC_Os03g21620
7.20314e-11	0.338964	0.959	0.871	1.86576e-06	9311	LOC_Os08g06140
7.39693e-11	0.283048	0.28	0.02	1.91595e-06	9311	LOC_Os03g09850
7.48135e-11	0.395328	0.832	0.68	1.93782e-06	9311	LOC_Os10g42540
7.4888e-11	0.436351	0.672	0.429	1.93975e-06	9311	LOC_Os01g34480
7.69246e-11	0.289468	0.995	0.993	1.9925e-06	9311	LOC_Os07g02340
8.31832e-11	0.464465	0.578	0.306	2.15461e-06	9311	LOC_Os04g21950
8.37048e-11	0.283239	0.262	0.014	2.16812e-06	9311	LOC_Os07g12650
9.25639e-11	0.30239	0.239	0	2.39759e-06	9311	LOC_Os10g04225
9.25639e-11	0.246208	0.239	0	2.39759e-06	9311	LOC_Os08g32579
9.72652e-11	0.363593	0.761	0.537	2.51936e-06	9311	LOC_Os08g32870
9.77993e-11	0.335468	0.977	0.959	2.5332e-06	9311	LOC_Os03g08860
9.78791e-11	0.404394	0.415	0.143	2.53526e-06	9311	LOC_Os12g38650
1.04788e-10	0.33185	0.359	0.095	2.71421e-06	9311	LOC_Os01g45160
1.10225e-10	0.425343	0.71	0.422	2.85505e-06	9311	LOC_Os10g41550
1.10553e-10	0.373913	0.405	0.122	2.86354e-06	9311	LOC_Os02g53110
1.21249e-10	0.559568	0.237	0	3.1406e-06	9311	LOC_Os01g42864
1.26039e-10	0.507603	0.7	0.456	3.26466e-06	9311	LOC_Os09g39770
1.28635e-10	0.367941	0.489	0.197	3.33189e-06	9311	LOC_Os01g41430
1.39855e-10	0.449495	0.481	0.204	3.62252e-06	9311	LOC_Os01g41010
1.44679e-10	0.485404	0.644	0.381	3.74747e-06	9311	LOC_Os09g35020
1.56692e-10	0.382529	0.501	0.231	4.05864e-06	9311	LOC_Os03g63490
1.58677e-10	0.274885	0.234	0	4.11006e-06	9311	LOC_Os12g24369
1.61278e-10	0.42483	0.804	0.653	4.17743e-06	9311	LOC_Os05g23130
1.62836e-10	0.402893	0.954	0.946	4.21777e-06	9311	LOC_Os01g44120
1.63672e-10	0.376905	0.527	0.259	4.23944e-06	9311	LOC_Os01g55780
1.73405e-10	0.371035	0.316	0.054	4.49153e-06	9311	LOC_Os07g09010
1.84067e-10	0.409358	0.504	0.231	4.76771e-06	9311	LOC_Os04g52390
1.87499e-10	0.520423	0.669	0.49	4.8566e-06	9311	LOC_Os04g35090
2.07468e-10	0.262694	0.232	0	5.37385e-06	9311	LOC_Os01g54738
2.07469e-10	0.318886	0.232	0	5.37386e-06	9311	LOC_Os06g07030
2.16057e-10	0.50231	0.514	0.238	5.5963e-06	9311	LOC_Os01g64170
2.19286e-10	0.490881	0.575	0.286	5.67994e-06	9311	LOC_Os09g31410
2.28142e-10	0.541286	0.847	0.707	5.90933e-06	9311	LOC_Os01g45700
2.31027e-10	0.276014	0.254	0.014	5.98405e-06	9311	LOC_Os06g12390
2.31258e-10	0.501932	0.486	0.211	5.99005e-06	9311	LOC_Os01g72130
2.40315e-10	0.518102	0.384	0.122	6.22464e-06	9311	LOC_Os12g32610
2.45649e-10	0.722535	0.84	0.816	6.36279e-06	9311	LOC_Os01g58890
2.48183e-10	0.29562	0.275	0.027	6.42844e-06	9311	LOC_Os03g19650
2.48631e-10	0.4836	0.567	0.313	6.44005e-06	9311	LOC_Os07g33320
2.58257e-10	0.336439	0.407	0.122	6.68936e-06	9311	LOC_Os02g09810
2.63955e-10	0.452013	0.331	0.061	6.83696e-06	9311	LOC_Os01g72910
2.71015e-10	0.319116	0.229	0	7.01983e-06	9311	LOC_Os11g19871
2.71015e-10	0.247023	0.229	0	7.01983e-06	9311	LOC_Os11g40390
2.75229e-10	0.314844	0.43	0.143	7.12899e-06	9311	LOC_Os12g21710
2.98268e-10	0.331421	0.262	0.02	7.72573e-06	9311	LOC_Os01g22370
3.0683e-10	0.393375	0.285	0.041	7.94752e-06	9311	LOC_Os02g48190
3.1048e-10	0.441071	0.326	0.068	8.04205e-06	9311	LOC_Os09g35010
3.1284e-10	0.320761	0.346	0.082	8.10317e-06	9311	LOC_Os04g53220
3.29747e-10	0.334051	0.425	0.15	8.54112e-06	9311	LOC_Os01g66960
3.53704e-10	0.249178	0.226	0	9.16164e-06	9311	LOC_Os01g73011
3.60648e-10	0.424039	0.621	0.367	9.34152e-06	9311	LOC_Os08g30740
3.6331e-10	0.434537	0.506	0.224	9.41045e-06	9311	LOC_Os02g09940
3.89788e-10	0.272833	0.247	0.014	1.00963e-05	9311	LOC_Os06g09180
3.91423e-10	0.347415	0.257	0.02	1.01386e-05	9311	LOC_Os01g05810
4.32409e-10	0.35432	0.944	0.844	1.12003e-05	9311	LOC_Os02g55430
4.37544e-10	0.300456	0.288	0.034	1.13333e-05	9311	LOC_Os09g34340
4.61205e-10	0.236512	0.224	0	1.19461e-05	9311	LOC_Os02g05659
4.83807e-10	0.262908	0.244	0.014	1.25316e-05	9311	LOC_Os04g33080
5.17453e-10	0.243107	0.992	0.986	1.34031e-05	9311	LOC_Os03g27310
5.37611e-10	0.297979	0.29	0.048	1.39252e-05	9311	LOC_Os02g01240
5.41445e-10	0.428893	0.664	0.469	1.40245e-05	9311	LOC_Os09g31454
5.58364e-10	0.388163	0.812	0.612	1.44628e-05	9311	LOC_Os07g10770
5.65849e-10	0.369376	0.29	0.041	1.46566e-05	9311	LOC_Os09g36790
6.00466e-10	0.388164	0.458	0.204	1.55533e-05	9311	LOC_Os02g49070
6.00836e-10	0.25229	0.221	0	1.55629e-05	9311	EVM021130
6.00837e-10	0.407407	0.221	0	1.55629e-05	9311	LOC_Os07g49116
6.00837e-10	0.238343	0.221	0	1.55629e-05	9311	LOC_Os06g02264
6.04534e-10	0.307271	0.985	1	1.56586e-05	9311	LOC_Os07g34589
6.59505e-10	0.388048	0.407	0.156	1.70825e-05	9311	LOC_Os01g47680
7.79928e-10	0.356138	0.837	0.741	2.02017e-05	9311	LOC_Os05g35170
7.82043e-10	0.224602	0.219	0	2.02565e-05	9311	LOC_Os06g06280
7.82044e-10	0.298867	0.219	0	2.02565e-05	9311	LOC_Os04g39994
7.88002e-10	0.265338	0.27	0.027	2.04108e-05	9311	LOC_Os09g32040
8.00965e-10	0.263637	0.265	0.027	2.07466e-05	9311	LOC_Os09g13940
8.75771e-10	0.254437	0.249	0.02	2.26842e-05	9311	LOC_Os02g48680
8.96277e-10	0.622046	0.641	0.415	2.32154e-05	9311	LOC_Os12g40180
9.36265e-10	0.387841	0.972	0.891	2.42511e-05	9311	LOC_Os01g70790
9.64075e-10	0.381241	0.812	0.619	2.49715e-05	9311	LOC_Os02g02890
1.017e-09	0.230263	0.216	0	2.63423e-05	9311	LOC_Os01g64262
1.06305e-09	0.605059	0.791	0.592	2.7535e-05	9311	LOC_Os10g30340
1.1492e-09	0.568948	0.471	0.197	2.97666e-05	9311	LOC_Os03g09940
1.19385e-09	0.243142	0.229	0.007	3.09232e-05	9311	LOC_Os05g11140
1.20469e-09	0.374001	0.687	0.524	3.1204e-05	9311	LOC_Os03g42050
1.24441e-09	0.275612	0.229	0.007	3.22326e-05	9311	LOC_Os03g61570
1.32137e-09	0.395327	0.214	0	3.42261e-05	9311	LOC_Os02g43644
1.32137e-09	0.240123	0.214	0	3.42261e-05	9311	LOC_Os01g36912
1.32137e-09	0.218244	0.214	0	3.42261e-05	9311	EVM011786
1.32137e-09	0.213902	0.214	0	3.42261e-05	9311	LOC_Os09g35560
1.33637e-09	0.271512	0.226	0.007	3.46146e-05	9311	LOC_Os11g10760
1.3707e-09	0.304053	0.254	0.027	3.55037e-05	9311	LOC_Os03g16760
1.42345e-09	0.346519	0.55	0.279	3.68702e-05	9311	LOC_Os04g50120
1.44009e-09	0.358084	0.417	0.163	3.73012e-05	9311	LOC_Os01g56910
1.47213e-09	0.640485	0.471	0.211	3.81312e-05	9311	LOC_Os01g72150
1.59303e-09	0.348315	0.583	0.333	4.12627e-05	9311	LOC_Os08g44510
1.61874e-09	0.359874	0.779	0.673	4.19285e-05	9311	LOC_Os10g26640
1.63649e-09	0.293882	0.313	0.061	4.23883e-05	9311	LOC_Os06g50146
1.69964e-09	0.255753	0.305	0.054	4.40242e-05	9311	LOC_Os02g39890
1.71532e-09	0.229818	0.211	0	4.44303e-05	9311	LOC_Os11g03760
1.71532e-09	0.224305	0.211	0	4.44303e-05	9311	LOC_Os08g05934
1.75924e-09	0.476839	0.677	0.449	4.55678e-05	9311	LOC_Os08g43620
1.82959e-09	0.361094	0.397	0.136	4.73901e-05	9311	LOC_Os02g51780
1.97467e-09	0.52151	0.842	0.68	5.11479e-05	9311	LOC_Os06g08080
2.22478e-09	0.233389	0.209	0	5.76262e-05	9311	LOC_Os03g19959
2.22478e-09	0.369	0.209	0	5.76263e-05	9311	LOC_Os03g25164
2.22478e-09	0.225259	0.209	0	5.76263e-05	9311	LOC_Os10g35989
2.22478e-09	0.22123	0.209	0	5.76263e-05	9311	LOC_Os01g24440
2.22478e-09	0.217349	0.209	0	5.76263e-05	9311	EVM022699
2.38443e-09	0.244883	0.265	0.034	6.17614e-05	9311	LOC_Os01g68380
2.5415e-09	0.419476	0.858	0.776	6.58301e-05	9311	LOC_Os03g21030
2.66188e-09	0.379266	0.626	0.415	6.89479e-05	9311	LOC_Os08g01890
2.75808e-09	0.360492	0.906	0.776	7.14397e-05	9311	LOC_Os02g50210
2.88305e-09	0.205243	0.206	0	7.46766e-05	9311	LOC_Os12g06890
2.89619e-09	0.774993	0.483	0.259	7.50172e-05	9311	LOC_Os05g12210
3.22782e-09	0.441083	0.529	0.279	8.3607e-05	9311	LOC_Os04g58190
3.3396e-09	0.378193	0.776	0.599	8.65022e-05	9311	LOC_Os06g03600
3.36458e-09	0.597206	0.361	0.109	8.71494e-05	9311	LOC_Os01g58310
3.48403e-09	0.358402	0.997	1	9.02433e-05	9311	LOC_Os02g48720
3.63978e-09	0.655571	0.672	0.497	9.42775e-05	9311	LOC_Os03g06040
3.64874e-09	0.343686	0.483	0.231	9.45097e-05	9311	LOC_Os04g36050
3.73284e-09	0.436242	0.204	0	9.66881e-05	9311	LOC_Os03g02771
3.73284e-09	0.308307	0.204	0	9.66881e-05	9311	LOC_Os01g53350
3.73284e-09	0.287595	0.204	0	9.66881e-05	9311	LOC_Os07g44290
3.73284e-09	0.215954	0.204	0	9.66881e-05	9311	LOC_Os11g02600
3.85179e-09	0.378497	0.333	0.088	9.97691e-05	9311	LOC_Os01g72020
4.17042e-09	0.347417	0.427	0.177	0.000108022	9311	LOC_Os09g18010
4.17049e-09	0.425206	0.98	0.973	0.000108024	9311	LOC_Os08g42030
4.19956e-09	0.367477	0.514	0.252	0.000108777	9311	LOC_Os04g35540
4.65607e-09	0.373223	0.511	0.279	0.000120602	9311	LOC_Os07g38360
4.71892e-09	0.289359	0.226	0.014	0.000122229	9311	LOC_Os10g24800
4.72634e-09	0.329754	0.433	0.184	0.000122422	9311	LOC_Os06g36080
4.82897e-09	0.385683	0.201	0	0.00012508	9311	LOC_Os08g24200
5.02119e-09	0.254829	0.249	0.027	0.000130059	9311	LOC_Os10g27980
5.11881e-09	0.398573	0.387	0.143	0.000132587	9311	LOC_Os06g03670
5.12724e-09	0.415019	0.639	0.408	0.000132806	9311	LOC_Os06g07560
5.22409e-09	0.663727	0.712	0.544	0.000135314	9311	LOC_Os06g11130
5.30363e-09	0.24427	0.211	0.007	0.000137375	9311	LOC_Os06g05310
5.32465e-09	0.493038	0.768	0.626	0.000137919	9311	LOC_Os05g51420
5.50965e-09	0.401123	0.827	0.714	0.000142711	9311	LOC_Os02g46220
5.65972e-09	0.36947	0.789	0.653	0.000146598	9311	LOC_Os03g44450
5.85185e-09	0.417138	0.506	0.272	0.000151575	9311	LOC_Os10g28240
6.12643e-09	0.364612	0.855	0.776	0.000158687	9311	LOC_Os03g24580
6.20417e-09	0.364517	0.489	0.245	0.000160701	9311	LOC_Os02g10720
6.24163e-09	0.252764	0.198	0	0.000161671	9311	LOC_Os12g24330
6.24163e-09	0.244415	0.198	0	0.000161671	9311	LOC_Os09g30254
6.26231e-09	0.283339	0.288	0.054	0.000162206	9311	LOC_Os04g58330
6.34279e-09	0.296263	0.336	0.095	0.000164291	9311	LOC_Os02g55840
6.57008e-09	0.342425	0.662	0.456	0.000170178	9311	LOC_Os02g57650
6.65016e-09	0.411705	0.837	0.694	0.000172252	9311	LOC_Os03g18150
7.04133e-09	0.285985	0.415	0.15	0.000182384	9311	LOC_Os07g49040
7.07074e-09	0.389895	0.336	0.095	0.000183146	9311	LOC_Os08g07880
7.43318e-09	0.348873	0.728	0.503	0.000192534	9311	LOC_Os02g11820
7.86539e-09	0.252418	0.224	0.014	0.000203729	9311	LOC_Os01g07870
8.06066e-09	0.206164	0.196	0	0.000208787	9311	LOC_Os05g26926
8.06069e-09	0.318315	0.196	0	0.000208788	9311	LOC_Os02g31010
8.06069e-09	0.239355	0.196	0	0.000208788	9311	LOC_Os01g68324
8.06069e-09	0.227415	0.196	0	0.000208788	9311	LOC_Os11g29910
8.06069e-09	0.223061	0.196	0	0.000208788	9311	LOC_Os05g40220
8.06069e-09	0.220865	0.196	0	0.000208788	9311	LOC_Os12g26279
8.06069e-09	0.220629	0.196	0	0.000208788	9311	LOC_Os12g24254
8.06069e-09	0.203786	0.196	0	0.000208788	9311	LOC_Os03g63539
8.06069e-09	0.201589	0.196	0	0.000208788	9311	LOC_Os09g36920
8.36067e-09	0.274947	0.326	0.095	0.000216558	9311	LOC_Os02g17870
8.72498e-09	0.388171	0.254	0.034	0.000225994	9311	LOC_Os07g48830
9.05639e-09	0.377606	0.664	0.449	0.000234579	9311	LOC_Os01g14110
1.04011e-08	0.243431	0.193	0	0.00026941	9311	LOC_Os02g42859
1.04011e-08	0.234031	0.193	0	0.00026941	9311	LOC_Os03g16290
1.04011e-08	0.226645	0.193	0	0.00026941	9311	LOC_Os06g50420
1.04489e-08	0.248726	0.987	0.993	0.000270646	9311	LOC_Os03g09210
1.06542e-08	0.361426	0.972	0.952	0.000275966	9311	LOC_Os01g12650
1.07893e-08	0.252721	0.321	0.082	0.000279464	9311	LOC_Os04g47520
1.17228e-08	0.211226	0.204	0.007	0.000303643	9311	LOC_Os09g39462
1.29519e-08	0.258478	0.272	0.054	0.000335479	9311	LOC_Os04g32370
1.34098e-08	0.24084	0.191	0	0.000347341	9311	LOC_Os09g00999
1.34098e-08	0.210237	0.191	0	0.000347341	9311	LOC_Os03g45299
1.34098e-08	0.200674	0.191	0	0.000347341	9311	LOC_Os01g08430
1.38009e-08	0.283561	0.333	0.095	0.00035747	9311	LOC_Os02g43040
1.52697e-08	0.274849	0.282	0.061	0.000395516	9311	LOC_Os03g60370
1.54147e-08	0.246779	0.26	0.041	0.000399271	9311	LOC_Os07g38530
1.57702e-08	0.310603	0.705	0.565	0.00040848	9311	LOC_Os11g39130
1.65926e-08	0.323059	0.443	0.197	0.000429781	9311	LOC_Os04g56610
1.72744e-08	0.383936	0.188	0	0.000447442	9311	LOC_Os03g35873
1.72744e-08	0.328875	0.188	0	0.000447442	9311	LOC_Os01g04619
1.72744e-08	0.252758	0.188	0	0.000447442	9311	LOC_Os08g14108
1.81572e-08	0.281537	0.282	0.061	0.000470307	9311	LOC_Os03g18310
1.84199e-08	0.343707	0.547	0.333	0.000477111	9311	LOC_Os10g22330
1.87892e-08	0.291914	0.944	0.905	0.000486677	9311	LOC_Os05g43850
1.8959e-08	0.442804	0.651	0.422	0.000491075	9311	LOC_Os03g59360
1.97096e-08	0.280799	0.99	0.986	0.000510518	9311	LOC_Os02g03280
1.9782e-08	0.282598	0.252	0.041	0.000512393	9311	LOC_Os07g08330
1.98574e-08	0.376636	0.598	0.388	0.000514347	9311	LOC_Os05g03550
2.08831e-08	0.384638	0.58	0.327	0.000540913	9311	LOC_Os03g07380
2.10728e-08	0.204486	0.198	0.007	0.000545827	9311	LOC_Os04g33210
2.18749e-08	0.371413	0.669	0.469	0.000566604	9311	LOC_Os01g54600
2.22344e-08	0.242563	0.186	0	0.000575914	9311	LOC_Os06g48520
2.22344e-08	0.237529	0.186	0	0.000575914	9311	LOC_Os10g38562
2.47699e-08	0.321572	0.913	0.85	0.00064159	9311	LOC_Os06g48780
2.52384e-08	0.259915	0.209	0.014	0.000653726	9311	LOC_Os03g06620
2.53803e-08	0.306362	0.323	0.095	0.0006574	9311	LOC_Os02g25580
2.57659e-08	0.341529	0.534	0.293	0.000667389	9311	LOC_Os05g19370
2.67015e-08	0.216874	0.209	0.014	0.000691622	9311	LOC_Os04g42320
2.73626e-08	0.274637	0.298	0.075	0.000708747	9311	LOC_Os09g39200
2.79221e-08	0.264552	0.964	0.946	0.000723238	9311	LOC_Os11g06390
2.79543e-08	0.340501	0.249	0.041	0.000724072	9311	LOC_Os05g44060
2.8538e-08	0.203068	0.196	0.007	0.000739192	9311	LOC_Os08g34480
2.85949e-08	0.283352	0.183	0	0.000740664	9311	LOC_Os05g43629
2.85949e-08	0.217042	0.183	0	0.000740664	9311	LOC_Os03g59430
3.04945e-08	0.453537	0.384	0.156	0.00078987	9311	LOC_Os04g52700
3.08496e-08	0.22175	0.257	0.041	0.000799066	9311	LOC_Os03g02160
3.12471e-08	0.339012	0.977	0.993	0.000809362	9311	LOC_Os09g30300
3.29156e-08	0.296084	0.349	0.122	0.00085258	9311	LOC_Os09g23740
3.31672e-08	0.301835	0.481	0.245	0.000859097	9311	LOC_Os07g33630
3.42388e-08	0.398754	0.361	0.129	0.000886854	9311	LOC_Os02g37180
3.48359e-08	0.454732	0.552	0.333	0.00090232	9311	LOC_Os04g54300
3.56565e-08	0.216525	0.244	0.034	0.000923574	9311	LOC_Os01g53700
3.77106e-08	0.284724	0.272	0.061	0.00097678	9311	LOC_Os10g17940
3.86581e-08	0.405663	0.481	0.279	0.00100132	9311	LOC_Os03g14590
3.96321e-08	0.28709	0.318	0.095	0.00102655	9311	LOC_Os01g23610
4.02418e-08	0.273868	0.919	0.857	0.00104234	9311	LOC_Os01g53520
4.11024e-08	0.329262	0.819	0.714	0.00106463	9311	LOC_Os03g20780
4.11351e-08	0.21581	0.193	0.007	0.00106548	9311	LOC_Os01g46580
4.12085e-08	0.224835	0.206	0.014	0.00106738	9311	LOC_Os04g35170
4.27686e-08	0.35309	0.377	0.143	0.00110779	9311	LOC_Os08g31940
4.53716e-08	0.337894	0.389	0.163	0.00117521	9311	LOC_Os06g06180
4.64704e-08	0.315297	0.982	0.952	0.00120368	9311	LOC_Os01g45250
4.64842e-08	0.32093	0.957	0.939	0.00120403	9311	LOC_Os04g56160
4.65007e-08	0.331135	0.735	0.571	0.00120446	9311	LOC_Os03g59710
4.71793e-08	0.203218	0.178	0	0.00122204	9311	LOC_Os01g45884
4.81349e-08	0.25073	0.328	0.095	0.00124679	9311	LOC_Os02g53660
4.83326e-08	0.205345	0.214	0.02	0.00125191	9311	LOC_Os04g40320
5.1314e-08	0.481904	0.494	0.293	0.00132913	9311	LOC_Os02g50350
5.33469e-08	0.441039	0.626	0.435	0.00138179	9311	LOC_Os06g10960
5.34019e-08	0.217725	0.188	0.007	0.00138322	9311	LOC_Os01g43420
5.52445e-08	0.331739	0.389	0.17	0.00143094	9311	LOC_Os09g17760
5.58043e-08	0.482357	0.687	0.456	0.00144544	9311	LOC_Os11g01530
5.62757e-08	0.331033	0.433	0.204	0.00145765	9311	LOC_Os01g18220
5.9634e-08	0.346587	0.868	0.789	0.00154464	9311	LOC_Os05g02140
6.05274e-08	0.392773	0.562	0.361	0.00156778	9311	LOC_Os12g43580
6.0528e-08	0.205642	0.176	0	0.0015678	9311	LOC_Os01g08100
6.16e-08	0.481295	0.522	0.327	0.00159556	9311	LOC_Os07g44610
6.32914e-08	0.313155	0.913	0.939	0.00163938	9311	LOC_Os07g09600
7.03638e-08	0.353242	0.855	0.762	0.00182256	9311	LOC_Os08g09200
7.55225e-08	0.329562	0.552	0.347	0.00195618	9311	LOC_Os12g39200
7.75913e-08	0.200085	0.173	0	0.00200977	9311	LOC_Os03g31829
7.75915e-08	0.278752	0.173	0	0.00200977	9311	LOC_Os11g37960
7.75915e-08	0.257314	0.173	0	0.00200977	9311	LOC_Os03g50969
7.75915e-08	0.249941	0.173	0	0.00200977	9311	LOC_Os11g12093
7.75915e-08	0.229929	0.173	0	0.00200977	9311	LOC_Os01g64644
7.75915e-08	0.206646	0.173	0	0.00200977	9311	LOC_Os04g17664
7.87513e-08	0.296525	0.341	0.122	0.00203982	9311	LOC_Os07g47460
7.99091e-08	0.222503	0.237	0.041	0.00206981	9311	LOC_Os10g20250
8.13817e-08	0.270517	0.196	0.014	0.00210795	9311	LOC_Os02g26770
8.46237e-08	0.206775	0.196	0.014	0.00219192	9311	LOC_Os08g29669
9.09796e-08	0.298201	0.196	0.014	0.00235655	9311	LOC_Os08g39300
9.403e-08	0.307384	0.366	0.129	0.00243556	9311	LOC_Os09g39940
9.49544e-08	0.361468	0.183	0.007	0.00245951	9311	LOC_Os02g13660
9.58994e-08	0.250194	0.244	0.048	0.00248399	9311	LOC_Os04g56450
9.9386e-08	0.21199	0.17	0	0.0025743	9311	LOC_Os11g31070
9.93862e-08	0.213752	0.17	0	0.0025743	9311	LOC_Os07g07934
9.93862e-08	0.206483	0.17	0	0.0025743	9311	LOC_Os08g37500
1.02365e-07	0.362212	0.715	0.612	0.00265145	9311	LOC_Os03g50340
1.03462e-07	0.281269	0.366	0.136	0.00267988	9311	LOC_Os02g22020
1.04503e-07	0.263208	0.313	0.109	0.00270685	9311	LOC_Os03g02680
1.08211e-07	0.394804	0.524	0.299	0.00280288	9311	LOC_Os04g38320
1.1553e-07	0.311348	0.957	0.925	0.00299245	9311	LOC_Os12g31780
1.16444e-07	0.294778	0.364	0.136	0.00301613	9311	LOC_Os02g52620
1.20295e-07	0.290466	0.31	0.095	0.00311588	9311	LOC_Os01g13660
1.21549e-07	0.327471	0.72	0.551	0.00314836	9311	LOC_Os12g01390
1.21598e-07	0.301266	1	1	0.00314964	9311	LOC_Os03g40270
1.26647e-07	0.237588	0.214	0.027	0.00328042	9311	LOC_Os03g51580
1.27203e-07	0.249748	0.168	0	0.0032948	9311	LOC_Os01g14709
1.27203e-07	0.22042	0.168	0	0.0032948	9311	LOC_Os04g38010
1.28329e-07	0.204621	0.204	0.02	0.00332398	9311	LOC_Os06g14060
1.30283e-07	0.303625	0.682	0.503	0.0033746	9311	LOC_Os03g51160
1.33265e-07	0.256131	0.267	0.061	0.00345184	9311	LOC_Os02g36340
1.34169e-07	0.363843	0.412	0.19	0.00347524	9311	LOC_Os06g43810
1.35477e-07	0.314608	0.903	0.857	0.00350912	9311	LOC_Os12g42230
1.42143e-07	0.241225	0.204	0.02	0.00368179	9311	LOC_Os06g39900
1.62677e-07	0.223386	0.165	0	0.00421365	9311	LOC_Os03g64264
1.80569e-07	0.250914	0.3	0.088	0.0046771	9311	LOC_Os06g49750
1.83117e-07	0.349854	0.384	0.163	0.0047431	9311	LOC_Os12g02030
1.83401e-07	0.302033	0.74	0.592	0.00475044	9311	LOC_Os07g46370
1.86016e-07	0.216034	0.221	0.034	0.00481819	9311	LOC_Os02g27400
1.90673e-07	0.305813	0.359	0.15	0.0049388	9311	LOC_Os04g48730
1.96146e-07	0.237659	0.224	0.034	0.00508057	9311	LOC_Os12g07550
2.05057e-07	0.276169	0.448	0.224	0.00531139	9311	LOC_Os11g43970
2.16819e-07	0.335808	0.417	0.218	0.00561604	9311	LOC_Os05g44560
2.17022e-07	0.341487	0.824	0.714	0.00562129	9311	LOC_Os01g56930
2.2196e-07	0.307171	0.891	0.864	0.0057492	9311	LOC_Os07g14850
2.24185e-07	0.314221	0.318	0.116	0.00580684	9311	LOC_Os03g01900
2.26989e-07	0.221594	0.186	0.014	0.00587946	9311	LOC_Os07g49240
2.48532e-07	0.271073	0.257	0.061	0.00643747	9311	LOC_Os07g06560
2.51421e-07	0.320757	0.72	0.599	0.00651232	9311	LOC_Os03g28400
2.55435e-07	0.228237	0.249	0.054	0.00661629	9311	LOC_Os03g18400
2.56873e-07	0.613096	0.252	0.061	0.00665352	9311	LOC_Os05g45450
2.57797e-07	0.233592	0.262	0.061	0.00667746	9311	LOC_Os02g40900
2.65445e-07	0.201418	0.16	0	0.00687556	9311	LOC_Os01g26996
2.70933e-07	0.303466	0.926	0.871	0.00701769	9311	LOC_Os11g08380
2.89904e-07	0.33741	0.644	0.463	0.0075091	9311	LOC_Os07g33650
2.92581e-07	0.281075	0.298	0.088	0.00757843	9311	LOC_Os12g35260
3.00781e-07	0.356709	0.486	0.272	0.00779083	9311	LOC_Os01g04280
3.04851e-07	0.25689	0.316	0.109	0.00789625	9311	LOC_Os05g08820
3.08422e-07	0.27755	0.468	0.259	0.00798873	9311	LOC_Os03g05260
3.29688e-07	0.28314	0.341	0.129	0.00853959	9311	LOC_Os08g03400
3.32821e-07	0.312241	0.588	0.401	0.00862074	9311	LOC_Os10g36480
3.38688e-07	0.357652	0.158	0	0.0087727	9311	LOC_Os04g34600
3.4898e-07	0.270771	0.471	0.265	0.00903929	9311	LOC_Os05g41510
3.49527e-07	0.277234	0.247	0.054	0.00905345	9311	LOC_Os12g32190
3.56455e-07	0.308812	0.702	0.537	0.00923289	9311	LOC_Os01g33000
3.76229e-07	0.527293	0.458	0.272	0.00974509	9311	LOC_Os01g09830
4.00126e-07	0.28673	0.562	0.361	0.0103641	9311	LOC_Os02g19210
4.05462e-07	0.280181	0.913	0.871	0.0105023	9311	LOC_Os05g38550
4.26229e-07	0.238572	1	1	0.0110402	9311	LOC_Os03g20370
4.54935e-07	0.216317	0.252	0.061	0.0117837	9311	LOC_Os01g43150
4.57945e-07	0.337861	0.567	0.347	0.0118617	9311	LOC_Os08g35600
4.59268e-07	0.216942	0.188	0.02	0.011896	9311	LOC_Os08g32610
4.73535e-07	0.350004	0.567	0.395	0.0122655	9311	LOC_Os02g07720
4.78728e-07	0.20434	0.252	0.061	0.0124	9311	LOC_Os01g59750
4.84029e-07	0.352265	0.433	0.204	0.0125373	9311	LOC_Os05g12280
5.03423e-07	0.300733	0.468	0.252	0.0130397	9311	LOC_Os05g01270
5.10082e-07	0.352274	0.458	0.231	0.0132121	9311	LOC_Os02g44710
5.14982e-07	0.451706	0.649	0.469	0.0133391	9311	LOC_Os01g32380
5.15079e-07	0.341117	0.964	0.912	0.0133416	9311	LOC_Os10g35770
5.19089e-07	0.310699	0.43	0.218	0.0134455	9311	LOC_Os01g22900
5.20569e-07	0.368091	0.377	0.163	0.0134838	9311	LOC_Os03g31480
5.34096e-07	0.295201	0.379	0.163	0.0138342	9311	LOC_Os01g69980
5.42483e-07	0.288804	0.374	0.156	0.0140514	9311	LOC_Os05g50180
5.43467e-07	0.355534	0.344	0.136	0.0140769	9311	LOC_Os02g45890
5.50133e-07	0.204702	0.153	0	0.0142496	9311	LOC_Os06g15689
5.53619e-07	0.220713	0.176	0.014	0.0143398	9311	LOC_Os01g45900
5.54792e-07	0.272301	0.399	0.19	0.0143702	9311	LOC_Os12g35290
5.61084e-07	0.327163	0.282	0.088	0.0145332	9311	LOC_Os02g50174
5.75415e-07	0.32175	0.341	0.136	0.0149044	9311	LOC_Os01g02200
5.77094e-07	0.358514	0.651	0.442	0.0149479	9311	LOC_Os10g39640
5.86197e-07	0.33546	0.575	0.415	0.0151837	9311	LOC_Os11g08950
5.8827e-07	0.293044	0.789	0.646	0.0152374	9311	LOC_Os11g07670
5.93652e-07	0.286262	0.433	0.224	0.0153768	9311	LOC_Os02g48740
6.04772e-07	0.273532	0.267	0.075	0.0156648	9311	LOC_Os05g04470
6.0794e-07	0.530838	0.552	0.354	0.0157469	9311	LOC_Os01g57470
6.13254e-07	0.342198	0.656	0.524	0.0158845	9311	LOC_Os05g41110
6.45621e-07	0.318893	0.616	0.476	0.0167229	9311	LOC_Os01g70100
6.46438e-07	0.227091	0.216	0.041	0.016744	9311	LOC_Os06g43000
6.50068e-07	0.296797	0.99	0.939	0.0168381	9311	LOC_Os06g04240
6.5887e-07	0.276816	0.483	0.279	0.0170661	9311	LOC_Os03g11330
6.59887e-07	0.318476	0.461	0.245	0.0170924	9311	LOC_Os04g40080
7.0035e-07	0.233262	0.15	0	0.0181405	9311	EVM018052
7.08342e-07	0.234129	0.27	0.068	0.0183475	9311	LOC_Os09g30360
7.25922e-07	0.210983	0.221	0.041	0.0188028	9311	LOC_Os08g34720
7.61775e-07	0.305758	0.481	0.293	0.0197315	9311	LOC_Os02g43930
7.86079e-07	0.31337	0.486	0.265	0.020361	9311	LOC_Os09g36730
7.93083e-07	0.23414	0.3	0.095	0.0205424	9311	LOC_Os11g41820
7.94326e-07	0.31528	0.529	0.354	0.0205746	9311	LOC_Os12g24080
8.09189e-07	0.314558	0.45	0.245	0.0209596	9311	LOC_Os01g59990
8.13704e-07	0.319643	0.636	0.497	0.0210766	9311	LOC_Os05g11720
8.28189e-07	0.274237	0.601	0.401	0.0214517	9311	LOC_Os03g16700
8.37094e-07	0.301957	0.466	0.265	0.0216824	9311	LOC_Os02g54010
8.5837e-07	0.331275	0.293	0.095	0.0222335	9311	LOC_Os07g10840
9.04436e-07	0.294438	0.433	0.224	0.0234267	9311	LOC_Os02g47560
9.18846e-07	0.43051	0.44	0.238	0.0238	9311	LOC_Os01g37810
9.27436e-07	0.259693	0.221	0.048	0.0240224	9311	LOC_Os09g31360
9.40799e-07	0.302914	0.751	0.667	0.0243686	9311	LOC_Os09g15770
9.73884e-07	0.310716	0.888	0.803	0.0252255	9311	LOC_Os07g26490
1.01635e-06	0.331516	0.539	0.333	0.0263254	9311	LOC_Os07g37580
1.01743e-06	0.275119	0.888	0.837	0.0263534	9311	LOC_Os03g17010
1.0371e-06	0.25075	0.3	0.102	0.0268631	9311	LOC_Os03g64230
1.04062e-06	0.287155	0.341	0.136	0.0269542	9311	LOC_Os05g50810
1.04294e-06	0.232814	0.99	0.993	0.0270143	9311	LOC_Os05g07700
1.09274e-06	0.30949	0.433	0.231	0.0283041	9311	LOC_Os09g10950
1.11163e-06	0.44582	0.746	0.612	0.0287935	9311	LOC_Os12g24490
1.12114e-06	0.27401	0.758	0.633	0.0290399	9311	LOC_Os07g43170
1.12397e-06	0.259353	0.56	0.361	0.0291132	9311	LOC_Os02g53060
1.12786e-06	0.274673	0.972	0.98	0.0292139	9311	LOC_Os03g61590
1.14488e-06	0.228803	0.3	0.109	0.0296548	9311	LOC_Os01g10610
1.1501e-06	0.246592	0.267	0.082	0.0297898	9311	LOC_Os05g04330
1.22975e-06	0.208359	0.224	0.048	0.0318529	9311	LOC_Os07g27320
1.28062e-06	0.276401	0.606	0.415	0.0331705	9311	LOC_Os05g34650
1.28237e-06	0.304358	0.468	0.259	0.033216	9311	LOC_Os03g56260
1.30897e-06	0.353311	0.656	0.456	0.033905	9311	LOC_Os01g09080
1.34917e-06	0.241724	0.201	0.034	0.0349462	9311	LOC_Os01g55340
1.35595e-06	0.293652	0.445	0.245	0.0351218	9311	LOC_Os09g12750
1.38174e-06	0.32212	0.682	0.517	0.0357898	9311	LOC_Os02g46962
1.44022e-06	0.328255	0.733	0.612	0.0373046	9311	LOC_Os05g38860
1.48504e-06	0.253738	0.379	0.177	0.0384656	9311	LOC_Os05g06490
1.5184e-06	0.259625	0.226	0.048	0.0393297	9311	LOC_Os03g62480
1.5501e-06	0.310676	0.379	0.19	0.0401507	9311	LOC_Os05g05590
1.56175e-06	0.361051	0.323	0.129	0.0404524	9311	LOC_Os01g09640
1.73866e-06	0.361899	0.735	0.599	0.0450347	9311	LOC_Os12g38000
1.77718e-06	0.280709	0.242	0.061	0.0460324	9311	LOC_Os06g39912
1.82615e-06	0.237027	0.14	0	0.047301	9311	LOC_Os03g07674
1.82615e-06	0.214223	0.14	0	0.047301	9311	LOC_Os02g57354
1.91328e-06	0.27274	0.639	0.476	0.0495579	9311	LOC_Os01g09670
1.9519e-06	0.294809	0.455	0.252	0.050558	9311	LOC_Os05g19970
1.96535e-06	0.260845	0.987	0.986	0.0509064	9311	LOC_Os06g13680
1.99748e-06	0.252371	0.209	0.041	0.0517387	9311	LOC_Os06g41600
2.10389e-06	0.379414	0.682	0.537	0.054495	9311	LOC_Os09g32760
2.11094e-06	0.270165	0.83	0.741	0.0546776	9311	LOC_Os07g05950
2.12864e-06	0.27439	0.878	0.83	0.0551359	9311	LOC_Os01g50160
2.13518e-06	0.234284	0.209	0.041	0.0553056	9311	LOC_Os04g52600
2.15885e-06	0.228084	0.277	0.088	0.0559186	9311	LOC_Os12g04990
2.18496e-06	0.260937	0.389	0.184	0.0565948	9311	LOC_Os08g19210
2.18566e-06	0.226578	0.262	0.082	0.0566129	9311	LOC_Os02g36330
2.19007e-06	0.270484	0.789	0.633	0.0567273	9311	LOC_Os01g40630
2.27118e-06	0.688709	0.595	0.456	0.058828	9311	LOC_Os09g15500
2.27555e-06	0.345876	0.735	0.585	0.0589414	9311	LOC_Os06g35830
2.35794e-06	0.203371	0.15	0.007	0.0610754	9311	LOC_Os04g51680
2.35939e-06	0.293236	0.539	0.313	0.061113	9311	LOC_Os10g38600
2.3716e-06	0.268324	0.496	0.293	0.0614292	9311	LOC_Os09g32080
2.38506e-06	0.326591	0.402	0.211	0.0617778	9311	LOC_Os12g08200
2.51707e-06	0.334676	0.822	0.762	0.0651973	9311	LOC_Os02g25900
2.56711e-06	0.304233	0.55	0.381	0.0664933	9311	LOC_Os12g36760
2.56937e-06	0.312345	0.45	0.252	0.0665517	9311	LOC_Os01g50310
2.604e-06	0.355008	0.878	0.769	0.0674488	9311	LOC_Os02g33710
2.64047e-06	0.236181	0.313	0.116	0.0683935	9311	LOC_Os02g49960
2.69704e-06	0.274077	0.768	0.66	0.0698589	9311	LOC_Os07g04220
2.70723e-06	0.298252	0.478	0.313	0.0701227	9311	LOC_Os03g02010
2.70936e-06	0.24568	0.303	0.122	0.0701779	9311	LOC_Os02g04010
2.71303e-06	0.473839	0.733	0.633	0.0702729	9311	LOC_Os08g27720
2.72485e-06	0.315374	0.486	0.299	0.0705791	9311	LOC_Os03g63040
2.75936e-06	0.263003	0.438	0.224	0.071473	9311	LOC_Os01g58620
2.76579e-06	0.268505	0.494	0.327	0.0716396	9311	LOC_Os01g43910
2.87606e-06	0.263738	0.947	0.959	0.0744958	9311	LOC_Os03g04410
2.89724e-06	0.262872	0.252	0.075	0.0750443	9311	LOC_Os07g46910
2.92857e-06	0.296581	0.542	0.381	0.0758559	9311	LOC_Os07g05880
2.92878e-06	0.258272	0.29	0.109	0.0758613	9311	LOC_Os09g21740
2.93624e-06	0.220176	0.135	0	0.0760546	9311	LOC_Os04g13332
2.96159e-06	0.237831	0.232	0.061	0.0767111	9311	LOC_Os03g06000
2.9859e-06	0.3287	0.842	0.803	0.0773407	9311	LOC_Os04g42250
2.98597e-06	0.222986	0.148	0.007	0.0773425	9311	LOC_Os07g38290
2.99716e-06	0.271764	0.774	0.694	0.0776324	9311	LOC_Os03g57460
3.08673e-06	0.265212	0.779	0.673	0.0799526	9311	LOC_Os03g12250
3.15668e-06	0.317581	0.489	0.286	0.0817644	9311	LOC_Os10g03550
3.17679e-06	0.277393	0.659	0.524	0.0822851	9311	LOC_Os07g07320
3.25949e-06	0.329504	0.669	0.537	0.0844272	9311	LOC_Os06g48050
3.26804e-06	0.307774	0.702	0.551	0.0846487	9311	LOC_Os09g07350
3.35411e-06	0.279606	0.417	0.218	0.086878	9311	LOC_Os05g08640
3.36405e-06	0.308157	0.344	0.156	0.0871356	9311	LOC_Os01g57420
3.4383e-06	0.210512	0.168	0.02	0.0890589	9311	LOC_Os03g05160
3.49818e-06	0.226646	0.288	0.102	0.0906097	9311	LOC_Os03g13860
3.52383e-06	0.347536	0.31	0.129	0.0912744	9311	LOC_Os05g41590
3.63129e-06	0.485354	0.494	0.327	0.0940576	9311	LOC_Os04g46650
3.66644e-06	0.305399	0.697	0.605	0.0949681	9311	LOC_Os01g42870
3.71249e-06	0.259826	0.31	0.116	0.0961608	9311	LOC_Os04g32920
3.88784e-06	0.229003	0.26	0.082	0.100703	9311	LOC_Os01g18240
3.94529e-06	0.256061	0.407	0.204	0.102191	9311	LOC_Os10g05130
3.99297e-06	0.283854	0.832	0.707	0.103426	9311	LOC_Os02g09980
4.1632e-06	0.346372	0.72	0.571	0.107835	9311	LOC_Os04g52900
4.19702e-06	0.408427	0.748	0.571	0.108711	9311	LOC_Os03g55240
4.28689e-06	0.303808	0.837	0.748	0.111039	9311	LOC_Os07g42960
4.33633e-06	0.365548	0.634	0.524	0.11232	9311	LOC_Os08g44440
4.3956e-06	0.316657	0.817	0.762	0.113855	9311	LOC_Os08g14570
4.48484e-06	0.459432	0.427	0.245	0.116166	9311	LOC_Os07g42200
4.5019e-06	0.271784	0.359	0.17	0.116608	9311	LOC_Os02g03294
4.54136e-06	0.25969	0.305	0.129	0.11763	9311	LOC_Os03g19020
4.60081e-06	0.365908	0.992	1	0.11917	9311	LOC_Os07g08840
4.72651e-06	0.324314	0.608	0.469	0.122426	9311	LOC_Os01g62760
4.75032e-06	0.245493	0.295	0.109	0.123043	9311	LOC_Os11g47630
4.92362e-06	0.253837	0.913	0.905	0.127532	9311	LOC_Os08g37490
5.13247e-06	0.25411	0.611	0.422	0.132941	9311	LOC_Os06g35814
5.27881e-06	0.275395	0.44	0.245	0.136732	9311	LOC_Os02g48670
5.32859e-06	0.256563	0.31	0.129	0.138021	9311	LOC_Os03g43400
5.47001e-06	0.317288	0.585	0.435	0.141684	9311	LOC_Os06g09540
5.52446e-06	0.227737	0.28	0.102	0.143094	9311	LOC_Os05g32850
5.57478e-06	0.314996	0.346	0.156	0.144398	9311	LOC_Os09g17146
5.59492e-06	0.339103	0.483	0.299	0.14492	9311	LOC_Os09g16380
5.75153e-06	0.325345	0.522	0.374	0.148976	9311	LOC_Os02g38350
5.76539e-06	0.312544	0.504	0.327	0.149335	9311	LOC_Os09g12600
5.9678e-06	0.279103	0.471	0.272	0.154578	9311	LOC_Os05g44930
6.14753e-06	0.325503	0.672	0.531	0.159233	9311	LOC_Os02g53870
6.59243e-06	0.414896	0.687	0.578	0.170757	9311	LOC_Os02g37300
6.62633e-06	0.843353	0.489	0.313	0.171635	9311	LOC_Os01g72009
6.75337e-06	0.261877	0.486	0.299	0.174926	9311	LOC_Os05g04620
6.86452e-06	0.401413	0.42	0.238	0.177805	9311	LOC_Os11g44810
7.13157e-06	0.3195	0.85	0.796	0.184722	9311	LOC_Os06g50230
7.38708e-06	0.337807	0.176	0.027	0.19134	9311	LOC_Os04g28250
7.41836e-06	0.25604	0.295	0.116	0.19215	9311	LOC_Os07g05700
7.58655e-06	0.215948	0.226	0.061	0.196507	9311	LOC_Os06g07080
7.63115e-06	0.449789	0.863	0.871	0.197662	9311	LOC_Os07g01410
7.68255e-06	0.307831	0.863	0.776	0.198993	9311	LOC_Os01g36950
7.69151e-06	0.239351	0.898	0.871	0.199225	9311	LOC_Os07g25420
7.8163e-06	0.243167	0.252	0.082	0.202458	9311	LOC_Os08g01290
7.83754e-06	0.324346	0.649	0.517	0.203008	9311	LOC_Os10g27190
8.23211e-06	0.281218	0.173	0.027	0.213228	9311	LOC_Os06g11030
8.25884e-06	0.205976	0.254	0.088	0.21392	9311	LOC_Os02g47570
8.28814e-06	0.202172	0.29	0.109	0.214679	9311	LOC_Os02g47640
8.44651e-06	0.212995	0.183	0.034	0.218782	9311	LOC_Os01g73000
9.48661e-06	0.254193	0.751	0.68	0.245722	9311	LOC_Os07g10256
9.52154e-06	0.283163	0.959	0.959	0.246627	9311	LOC_Os03g60560
9.56503e-06	0.269817	0.967	0.959	0.247753	9311	LOC_Os08g02120
9.57182e-06	0.231753	0.827	0.776	0.247929	9311	LOC_Os03g22140
9.78092e-06	0.334036	0.57	0.408	0.253345	9311	LOC_Os03g18570
9.84923e-06	0.210812	0.774	0.687	0.255115	9311	LOC_Os05g06350
1.00255e-05	0.236363	0.748	0.66	0.25968	9311	LOC_Os02g57190
1.00546e-05	0.245918	0.695	0.558	0.260435	9311	LOC_Os09g25320
1.00617e-05	0.203017	0.17	0.027	0.260619	9311	LOC_Os01g61610
1.05417e-05	0.207153	0.242	0.075	0.273052	9311	LOC_Os09g14610
1.06398e-05	0.281433	0.575	0.388	0.275591	9311	LOC_Os07g09340
1.0642e-05	0.268289	0.758	0.68	0.275649	9311	LOC_Os11g48030
1.078e-05	0.265288	0.198	0.048	0.279225	9311	LOC_Os03g16410
1.08225e-05	0.267352	0.26	0.095	0.280324	9311	LOC_Os05g06520
1.08875e-05	0.237224	0.257	0.095	0.282008	9311	LOC_Os11g02150
1.125e-05	0.31291	0.496	0.34	0.291398	9311	LOC_Os03g63930
1.12814e-05	0.264944	0.476	0.293	0.292211	9311	LOC_Os12g29740
1.17376e-05	0.215205	0.265	0.095	0.304028	9311	LOC_Os01g59950
1.17404e-05	0.252784	0.132	0.007	0.304101	9311	LOC_Os11g37950
1.18668e-05	0.219282	0.181	0.034	0.307373	9311	LOC_Os02g36350
1.18697e-05	0.286951	0.542	0.374	0.307448	9311	LOC_Os01g40330
1.19904e-05	0.203907	0.939	0.966	0.310577	9311	LOC_Os07g44790
1.19989e-05	0.255446	0.628	0.469	0.310797	9311	LOC_Os02g53210
1.22493e-05	0.262296	0.537	0.361	0.31728	9311	LOC_Os02g38200
1.26471e-05	0.26505	0.443	0.272	0.327584	9311	LOC_Os01g07390
1.29118e-05	0.220295	0.216	0.061	0.334442	9311	LOC_Os04g49620
1.29148e-05	0.263079	0.517	0.347	0.33452	9311	LOC_Os08g31560
1.32422e-05	0.23784	0.814	0.714	0.343	9311	LOC_Os10g39780
1.35977e-05	0.277002	0.634	0.517	0.352207	9311	LOC_Os12g37560
1.3648e-05	0.305934	0.374	0.204	0.353512	9311	LOC_Os09g38070
1.37711e-05	0.231029	0.873	0.816	0.356698	9311	LOC_Os03g57340
1.39675e-05	0.205898	0.252	0.088	0.361785	9311	LOC_Os03g58920
1.41036e-05	0.260279	0.623	0.483	0.365312	9311	LOC_Os12g36180
1.43586e-05	0.268211	0.435	0.272	0.371918	9311	LOC_Os03g17240
1.47219e-05	0.227314	0.997	0.986	0.381326	9311	LOC_Os12g37410
1.48936e-05	0.206427	0.257	0.088	0.385774	9311	LOC_Os06g40060
1.49286e-05	0.243023	0.539	0.374	0.386681	9311	LOC_Os03g60150
1.51051e-05	0.286461	0.529	0.374	0.391253	9311	LOC_Os07g48430
1.53853e-05	0.276212	0.529	0.401	0.398509	9311	LOC_Os05g38770
1.55347e-05	0.205358	0.618	0.415	0.402381	9311	LOC_Os10g39140
1.61253e-05	0.214176	0.305	0.122	0.417677	9311	LOC_Os05g37130
1.61985e-05	0.273551	0.761	0.626	0.419573	9311	LOC_Os04g55410
1.62366e-05	0.329811	0.466	0.32	0.42056	9311	LOC_Os04g57550
1.65239e-05	0.268993	0.662	0.531	0.428003	9311	LOC_Os08g36410
1.6928e-05	0.240979	0.883	0.844	0.438468	9311	LOC_Os01g57730
1.72013e-05	0.262027	0.42	0.245	0.445549	9311	LOC_Os02g31290
1.73429e-05	0.201547	0.165	0.027	0.449216	9311	LOC_Os11g30290
1.73617e-05	0.29964	0.58	0.395	0.449702	9311	LOC_Os01g43370
1.75947e-05	0.290756	0.578	0.435	0.455737	9311	LOC_Os04g32020
1.80434e-05	0.282989	0.458	0.286	0.46736	9311	LOC_Os04g52830
1.81024e-05	0.353106	0.257	0.095	0.468889	9311	LOC_Os01g12270
1.82104e-05	0.227282	0.949	0.932	0.471686	9311	LOC_Os01g41610
1.8308e-05	0.344853	0.537	0.381	0.474214	9311	LOC_Os06g47200
1.84205e-05	0.286625	0.486	0.333	0.477128	9311	LOC_Os04g42310
1.88158e-05	0.225931	0.28	0.116	0.487366	9311	LOC_Os06g50870
1.92115e-05	0.634163	0.15	0.02	0.497617	9311	LOC_Os11g10590
1.98516e-05	0.256814	0.45	0.272	0.514195	9311	LOC_Os02g40810
2.16992e-05	0.215955	0.14	0.014	0.562053	9311	LOC_Os07g39210
2.20474e-05	0.219412	0.407	0.238	0.571073	9311	LOC_Os09g06230
2.21444e-05	0.221323	0.384	0.211	0.573585	9311	LOC_Os01g27940
2.25462e-05	0.309384	0.372	0.211	0.583993	9311	LOC_Os12g09640
2.35129e-05	0.30225	0.628	0.442	0.609031	9311	LOC_Os06g11860
2.40624e-05	0.20468	0.188	0.048	0.623265	9311	LOC_Os01g64790
2.41885e-05	0.205587	0.226	0.068	0.62653	9311	LOC_Os01g25100
2.43884e-05	0.267889	0.392	0.231	0.631707	9311	LOC_Os08g06010
2.46921e-05	0.272944	0.71	0.537	0.639574	9311	LOC_Os05g51590
2.67036e-05	0.246298	0.303	0.136	0.691678	9311	LOC_Os01g32780
2.67636e-05	0.25215	0.387	0.218	0.693232	9311	LOC_Os10g19970
2.69782e-05	0.244322	0.476	0.279	0.698789	9311	LOC_Os04g55520
2.73264e-05	0.232001	0.288	0.129	0.707808	9311	LOC_Os07g07670
2.78794e-05	0.230675	0.845	0.748	0.722133	9311	LOC_Os03g05730
2.85164e-05	0.307592	0.634	0.497	0.738631	9311	LOC_Os01g03060
2.98646e-05	0.237732	0.305	0.129	0.773552	9311	LOC_Os05g37930
3.00972e-05	0.232228	0.885	0.823	0.779577	9311	LOC_Os01g40070
3.06115e-05	0.287176	0.573	0.469	0.792899	9311	LOC_Os02g13965
3.10811e-05	0.225789	0.262	0.109	0.805063	9311	LOC_Os03g21250
3.1581e-05	0.333395	0.448	0.272	0.818011	9311	LOC_Os06g38294
3.19705e-05	0.282393	0.445	0.279	0.828099	9311	LOC_Os02g35860
3.20876e-05	0.23604	0.427	0.231	0.831132	9311	LOC_Os05g44770
3.34702e-05	0.230183	0.328	0.156	0.866945	9311	LOC_Os02g09650
3.53549e-05	0.250431	0.522	0.333	0.915763	9311	LOC_Os01g64360
3.6654e-05	0.282991	0.649	0.51	0.949413	9311	LOC_Os03g17020
3.70878e-05	0.273119	0.641	0.503	0.960647	9311	LOC_Os03g61130
3.71162e-05	0.271834	0.155	0.027	0.961384	9311	LOC_Os04g05650
3.71312e-05	0.238549	0.433	0.259	0.961773	9311	LOC_Os01g72600
3.75057e-05	0.221096	0.369	0.204	0.971472	9311	LOC_Os11g39650
3.75102e-05	0.228597	0.453	0.293	0.971589	9311	LOC_Os05g48855
3.76586e-05	0.268071	0.573	0.401	0.975432	9311	LOC_Os08g40180
3.77452e-05	0.315794	0.529	0.354	0.977675	9311	LOC_Os11g42950
3.8364e-05	0.276322	0.476	0.34	0.993705	9311	LOC_Os08g01850
3.85836e-05	0.201838	0.257	0.102	0.999392	9311	LOC_Os03g17940
3.9718e-05	0.202623	0.308	0.15	1	9311	LOC_Os01g51800
4.1522e-05	0.243511	0.196	0.054	1	9311	LOC_Os01g52230
4.20655e-05	0.223657	0.926	0.912	1	9311	LOC_Os06g11135
4.34613e-05	0.225237	0.361	0.19	1	9311	LOC_Os04g10400
4.38457e-05	0.292819	0.802	0.687	1	9311	LOC_Os09g39540
4.39636e-05	0.275277	0.461	0.293	1	9311	LOC_Os03g08999
4.55723e-05	0.263961	0.415	0.252	1	9311	LOC_Os09g27050
4.82838e-05	0.202127	0.254	0.102	1	9311	LOC_Os10g35850
5.11811e-05	0.281657	0.695	0.639	1	9311	LOC_Os03g46330
5.18645e-05	0.274143	0.504	0.333	1	9311	LOC_Os08g43670
5.32899e-05	0.287067	0.863	0.85	1	9311	LOC_Os03g60570
5.33843e-05	0.270414	0.86	0.816	1	9311	LOC_Os02g54470
5.48157e-05	0.267941	0.305	0.156	1	9311	LOC_Os10g40270
5.51184e-05	0.249786	0.471	0.313	1	9311	LOC_Os01g48850
5.5461e-05	0.263826	0.397	0.231	1	9311	LOC_Os01g51200
5.59747e-05	0.230289	0.369	0.204	1	9311	LOC_Os04g40090
5.6077e-05	0.296453	0.448	0.286	1	9311	LOC_Os06g34530
5.94566e-05	0.22893	0.489	0.333	1	9311	LOC_Os08g44010
6.0351e-05	0.216241	0.102	0	1	9311	EVM007149
6.19237e-05	0.269306	0.583	0.429	1	9311	LOC_Os04g53190
6.26769e-05	0.243676	0.519	0.361	1	9311	LOC_Os01g65230
6.34013e-05	0.26766	0.539	0.422	1	9311	LOC_Os05g33820
6.35449e-05	0.226333	0.16	0.034	1	9311	LOC_Os10g38940
6.41408e-05	0.249857	0.669	0.551	1	9311	LOC_Os08g24434
6.43207e-05	0.243507	0.382	0.224	1	9311	LOC_Os02g54770
6.4886e-05	0.21137	0.282	0.122	1	9311	LOC_Os01g70570
6.54368e-05	0.245208	0.87	0.85	1	9311	LOC_Os02g34560
6.59938e-05	0.291691	0.27	0.122	1	9311	LOC_Os04g53230
6.63892e-05	0.343755	0.211	0.068	1	9311	LOC_Os12g36880
6.72243e-05	0.267701	0.517	0.374	1	9311	LOC_Os09g28910
6.77706e-05	0.200728	0.158	0.034	1	9311	LOC_Os07g38840
6.81665e-05	0.365398	0.613	0.524	1	9311	LOC_Os03g11060
6.86961e-05	0.28085	0.527	0.374	1	9311	LOC_Os08g23180
6.93062e-05	0.273295	0.534	0.415	1	9311	LOC_Os03g21720
6.93616e-05	0.243275	0.768	0.714	1	9311	LOC_Os08g03600
6.96695e-05	0.23218	0.308	0.15	1	9311	LOC_Os12g03050
7.03126e-05	0.283839	0.415	0.259	1	9311	LOC_Os06g14420
7.7809e-05	0.259867	0.611	0.497	1	9311	LOC_Os11g05880
7.83975e-05	0.27828	0.578	0.422	1	9311	LOC_Os01g18050
7.96971e-05	0.261847	0.407	0.252	1	9311	LOC_Os01g59130
8.16286e-05	0.265706	0.461	0.299	1	9311	LOC_Os01g47270
8.40644e-05	0.320936	0.377	0.211	1	9311	LOC_Os04g45590
8.77337e-05	0.231003	0.593	0.449	1	9311	LOC_Os08g07830
8.8092e-05	0.241312	0.774	0.721	1	9311	LOC_Os02g55910
8.87654e-05	0.233999	0.288	0.129	1	9311	LOC_Os02g14170
8.94559e-05	0.221465	0.333	0.184	1	9311	LOC_Os01g43580
9.07899e-05	0.30076	0.509	0.367	1	9311	LOC_Os01g01620
9.25734e-05	0.259441	0.771	0.694	1	9311	LOC_Os09g33450
9.25928e-05	0.233944	0.361	0.184	1	9311	LOC_Os02g44940
9.31276e-05	0.249748	0.794	0.755	1	9311	LOC_Os04g42910
9.60069e-05	0.224475	0.827	0.803	1	9311	LOC_Os10g36030
0.000101585	0.221581	0.303	0.15	1	9311	LOC_Os12g40190
0.000104192	0.25631	0.667	0.565	1	9311	LOC_Os08g44430
0.000104264	0.258219	0.524	0.361	1	9311	LOC_Os06g01990
0.000105241	0.258348	0.298	0.143	1	9311	LOC_Os07g37730
0.000107561	0.210858	0.346	0.19	1	9311	LOC_Os04g32460
0.000111868	0.243192	0.27	0.116	1	9311	LOC_Os05g41460
0.000111954	0.228949	0.532	0.388	1	9311	LOC_Os09g38370
0.00011212	0.284293	0.763	0.687	1	9311	LOC_Os10g41200
0.000112215	0.331294	0.471	0.306	1	9311	LOC_Os03g10050
0.000114963	0.225616	0.532	0.395	1	9311	LOC_Os03g06070
0.000119541	0.279937	0.094	0	1	9311	LOC_Os01g27609
0.000120467	0.2453	0.934	0.973	1	9311	LOC_Os02g52860
0.000122726	0.3055	0.45	0.279	1	9311	LOC_Os01g64110
0.00012548	0.262815	0.695	0.544	1	9311	LOC_Os07g02800
0.000127225	0.219177	0.552	0.395	1	9311	LOC_Os02g02380
0.00012836	0.236637	0.43	0.293	1	9311	LOC_Os08g31830
0.000128582	0.231766	0.41	0.272	1	9311	LOC_Os09g26800
0.000130668	0.206045	0.613	0.469	1	9311	LOC_Os01g38490
0.000140671	0.244142	0.364	0.204	1	9311	LOC_Os02g50130
0.000144409	0.224669	0.812	0.728	1	9311	LOC_Os02g35200
0.000147016	0.21058	0.868	0.864	1	9311	LOC_Os01g68710
0.00014962	0.271309	0.249	0.102	1	9311	LOC_Os07g28480
0.000152767	0.205992	0.17	0.048	1	9311	LOC_Os06g05440
0.00015548	0.276572	0.137	0.027	1	9311	LOC_Os08g24300
0.000156473	0.226023	0.379	0.224	1	9311	LOC_Os02g08540
0.000161263	0.23094	0.384	0.231	1	9311	LOC_Os04g46880
0.000164622	0.442002	0.448	0.313	1	9311	LOC_Os01g26664
0.000164873	0.241679	0.209	0.075	1	9311	LOC_Os03g41390
0.000168329	0.236082	0.374	0.211	1	9311	LOC_Os05g48330
0.000171771	0.249517	0.57	0.422	1	9311	LOC_Os02g12560
0.000172803	0.20764	0.473	0.34	1	9311	LOC_Os10g33420
0.000174251	0.212109	0.659	0.551	1	9311	LOC_Os03g53280
0.000180718	0.235513	0.641	0.558	1	9311	LOC_Os06g07830
0.000182387	0.2206	0.392	0.245	1	9311	LOC_Os09g24980
0.000182545	0.260609	0.712	0.68	1	9311	LOC_Os03g38020
0.000188389	0.234796	0.644	0.49	1	9311	LOC_Os08g31090
0.000189142	0.256371	0.712	0.639	1	9311	LOC_Os07g39560
0.00019096	0.2288	0.539	0.422	1	9311	LOC_Os11g01380
0.000192078	0.203205	0.903	0.918	1	9311	LOC_Os02g39630
0.000194677	0.334846	0.888	0.898	1	9311	LOC_Os03g17760
0.000196674	0.214147	0.667	0.578	1	9311	LOC_Os09g24990
0.000197377	0.231084	0.588	0.476	1	9311	LOC_Os02g22380
0.000199468	0.248868	0.483	0.333	1	9311	LOC_Os03g48660
0.000201169	0.200443	0.389	0.252	1	9311	LOC_Os01g60110
0.000211552	0.260118	0.539	0.415	1	9311	LOC_Os07g43900
0.000211852	0.21642	0.557	0.435	1	9311	LOC_Os12g37780
0.000215472	0.210123	0.43	0.293	1	9311	LOC_Os02g13650
0.000222344	0.221741	0.209	0.075	1	9311	LOC_Os01g11910
0.000227618	0.302026	0.682	0.612	1	9311	LOC_Os02g52590
0.000236936	0.230023	0.285	0.15	1	9311	LOC_Os02g46600
0.000239168	0.216858	0.496	0.367	1	9311	LOC_Os09g24650
0.000251945	0.224648	0.359	0.224	1	9311	LOC_Os03g27019
0.000262159	0.201798	0.88	0.891	1	9311	LOC_Os03g44620
0.000278445	0.26317	0.598	0.469	1	9311	LOC_Os05g41130
0.000280154	0.208308	0.87	0.891	1	9311	LOC_Os02g08100
0.000287011	0.204622	0.338	0.204	1	9311	LOC_Os08g01180
0.000294517	0.247298	0.545	0.408	1	9311	LOC_Os09g34040
0.000315555	0.221224	0.756	0.673	1	9311	LOC_Os01g42700
0.000320416	0.216636	0.097	0.007	1	9311	LOC_Os01g73700
0.00033135	0.278453	0.702	0.626	1	9311	LOC_Os03g11440
0.000333407	0.224589	0.265	0.129	1	9311	LOC_Os04g38540
0.00033342	0.219544	0.173	0.054	1	9311	LOC_Os01g14670
0.000333675	0.242953	0.593	0.503	1	9311	LOC_Os07g37740
0.000335972	0.208639	0.295	0.156	1	9311	LOC_Os03g62340
0.000346301	0.278893	0.392	0.259	1	9311	LOC_Os10g37190
0.000348513	0.221936	0.646	0.571	1	9311	LOC_Os05g33210
0.000352939	0.200789	0.852	0.816	1	9311	LOC_Os03g16800
0.000353773	0.222496	0.786	0.673	1	9311	LOC_Os07g22720
0.000373464	0.236832	0.567	0.408	1	9311	LOC_Os06g30950
0.000399722	0.390218	0.552	0.469	1	9311	LOC_Os01g54340
0.000405616	0.251015	0.957	0.959	1	9311	LOC_Os12g02240
0.000405958	0.20845	0.356	0.224	1	9311	LOC_Os09g31458
0.000417176	0.245965	0.346	0.204	1	9311	LOC_Os05g34830
0.000420942	0.279772	0.463	0.32	1	9311	LOC_Os05g38830
0.000434714	0.236838	0.651	0.517	1	9311	LOC_Os10g40360
0.000436945	0.203295	0.453	0.327	1	9311	LOC_Os10g08840
0.000454365	0.2054	0.313	0.177	1	9311	LOC_Os03g15590
0.000469341	0.204195	0.356	0.204	1	9311	LOC_Os11g02070
0.000470401	0.204689	0.282	0.143	1	9311	LOC_Os02g45920
0.000496343	0.234607	0.387	0.252	1	9311	LOC_Os06g29380
0.000515961	0.209143	0.453	0.306	1	9311	LOC_Os02g55134
0.000517395	0.288328	0.489	0.354	1	9311	LOC_Os01g08670
0.000519742	0.204345	0.606	0.476	1	9311	LOC_Os02g49950
0.000545135	0.200594	0.427	0.313	1	9311	LOC_Os05g07640
0.000546762	0.433229	0.178	0.061	1	9311	LOC_Os10g11500
0.000560823	0.216688	0.155	0.048	1	9311	LOC_Os01g72140
0.000568247	0.246249	0.458	0.333	1	9311	LOC_Os04g38970
0.000609689	0.20815	0.303	0.177	1	9311	LOC_Os01g62300
0.000610322	0.232007	0.616	0.537	1	9311	LOC_Os08g37050
0.000620167	0.206747	0.748	0.694	1	9311	LOC_Os01g46932
0.000636029	0.213019	0.547	0.435	1	9311	LOC_Os08g40260
0.000637064	0.204392	0.944	0.905	1	9311	LOC_Os04g39600
0.000644994	0.204663	0.346	0.218	1	9311	LOC_Os09g22505
0.000648063	0.216478	0.407	0.286	1	9311	LOC_Os06g49430
0.000657431	0.209743	0.188	0.075	1	9311	LOC_Os04g31120
0.000686262	0.247149	0.725	0.714	1	9311	LOC_Os06g41790
0.000696619	0.234488	0.483	0.367	1	9311	LOC_Os10g42100
0.000700738	0.213016	0.819	0.728	1	9311	LOC_Os02g04130
0.000717741	0.209583	0.379	0.245	1	9311	LOC_Os01g07120
0.000725751	0.200584	0.542	0.408	1	9311	LOC_Os04g36054
0.000727875	0.232638	0.824	0.728	1	9311	LOC_Os10g32920
0.000731942	0.222311	0.692	0.612	1	9311	LOC_Os06g23430
0.000734239	0.227798	0.552	0.429	1	9311	LOC_Os03g01770
0.00074053	0.269857	0.639	0.524	1	9311	LOC_Os04g31340
0.000743114	0.203274	0.644	0.51	1	9311	LOC_Os06g23870
0.000757765	0.204591	0.616	0.524	1	9311	LOC_Os03g07530
0.000766436	0.20991	0.527	0.374	1	9311	LOC_Os08g06090
0.000767179	0.239221	0.763	0.667	1	9311	LOC_Os03g21000
0.000781496	0.226351	0.341	0.224	1	9311	LOC_Os07g39310
0.000782236	0.217696	0.277	0.143	1	9311	LOC_Os05g33310
0.000786588	0.213542	0.288	0.163	1	9311	LOC_Os11g31590
0.000795479	0.20726	0.461	0.327	1	9311	LOC_Os01g68750
0.000940587	0.20774	0.885	0.898	1	9311	LOC_Os08g33440
0.00100314	0.222684	0.346	0.231	1	9311	LOC_Os04g26841
0.00101389	0.226187	0.529	0.429	1	9311	LOC_Os07g09675
0.00103046	0.288168	0.687	0.673	1	9311	LOC_Os02g48660
0.00103152	0.205292	0.509	0.401	1	9311	LOC_Os05g45210
0.00109791	0.225962	0.471	0.361	1	9311	LOC_Os01g24680
0.00110253	0.31232	0.59	0.51	1	9311	LOC_Os01g24070
0.00118102	0.208503	0.394	0.265	1	9311	LOC_Os02g55060
0.0011827	0.211352	0.338	0.204	1	9311	LOC_Os01g58130
0.00119344	0.228626	0.44	0.313	1	9311	LOC_Os01g48830
0.00122637	0.228326	0.453	0.34	1	9311	LOC_Os03g13870
0.00125957	0.256902	0.567	0.463	1	9311	LOC_Os06g07600
0.00128916	0.224099	0.598	0.49	1	9311	LOC_Os05g49290
0.00131317	0.200279	0.919	0.884	1	9311	LOC_Os05g44310
0.00137785	0.242434	0.239	0.122	1	9311	LOC_Os07g34720
0.00142453	0.231343	0.626	0.537	1	9311	LOC_Os11g04980
0.00153922	0.247118	0.433	0.306	1	9311	LOC_Os12g05980
0.00159904	0.232719	0.252	0.136	1	9311	LOC_Os02g53750
0.00163739	0.203576	0.448	0.333	1	9311	LOC_Os02g03230
0.00164233	0.224988	0.664	0.619	1	9311	LOC_Os02g18850
0.00172651	0.225805	0.873	0.796	1	9311	LOC_Os03g13840
0.00178985	0.213572	0.69	0.612	1	9311	LOC_Os03g50280
0.00179591	0.209865	0.209	0.102	1	9311	LOC_Os01g72900
0.00187328	0.200382	0.461	0.354	1	9311	LOC_Os01g02090
0.00195635	0.201012	0.234	0.122	1	9311	LOC_Os02g02490
0.00204746	0.218713	0.677	0.612	1	9311	LOC_Os02g45180
0.00208854	0.246419	0.42	0.306	1	9311	LOC_Os02g13330
0.00219135	0.204808	0.445	0.34	1	9311	LOC_Os05g45010
0.00229405	0.209561	0.489	0.367	1	9311	LOC_Os03g22790
0.00234004	0.215198	0.758	0.626	1	9311	LOC_Os01g52730
0.00241997	0.262696	0.71	0.687	1	9311	LOC_Os09g26900
0.00272796	0.249487	0.603	0.469	1	9311	LOC_Os04g37880
0.00288426	0.217462	0.359	0.259	1	9311	LOC_Os03g12680
0.0029387	0.204802	0.45	0.354	1	9311	LOC_Os03g58240
0.00296578	0.204544	0.382	0.265	1	9311	LOC_Os11g07440
0.00309717	0.232624	0.344	0.231	1	9311	LOC_Os06g01860
0.00319296	0.224195	0.664	0.599	1	9311	LOC_Os05g23260
0.00322549	0.226571	0.753	0.694	1	9311	LOC_Os02g33680
0.00347662	0.220078	0.641	0.599	1	9311	LOC_Os05g45950
0.00358414	0.226172	0.181	0.082	1	9311	LOC_Os01g50104
0.00358986	0.207531	0.847	0.755	1	9311	LOC_Os06g35770
0.00389155	0.20471	0.578	0.51	1	9311	LOC_Os06g13820
0.00397227	0.213034	0.43	0.34	1	9311	LOC_Os06g31100
0.00400907	0.22041	0.234	0.136	1	9311	LOC_Os02g43790
0.00419749	0.201479	0.186	0.088	1	9311	LOC_Os12g01530
0.00425483	0.274023	0.168	0.075	1	9311	LOC_Os10g40460
0.00458858	0.2139	0.524	0.463	1	9311	LOC_Os03g24450
0.00613722	0.236112	0.448	0.34	1	9311	LOC_Os09g31080
0.00629923	0.203895	0.282	0.184	1	9311	LOC_Os07g43450
0.00692662	0.21356	0.188	0.095	1	9311	LOC_Os06g08190
0.00706278	0.277043	0.794	0.776	1	9311	LOC_Os01g27390
0.00729232	0.222451	0.257	0.163	1	9311	LOC_Os07g44590
0.00738326	0.210279	0.542	0.469	1	9311	LOC_Os08g16559
0.0078613	0.230361	0.649	0.626	1	9311	LOC_Os03g53930
0.00792698	0.229019	0.196	0.109	1	9311	LOC_Os05g44340
0.00792705	0.370825	0.977	0.973	1	9311	LOC_Os10g38670
0.00793194	0.238299	0.771	0.721	1	9311	LOC_Os03g19400
0.00822786	0.220924	0.618	0.524	1	9311	LOC_Os11g08210
0.00954009	0.234772	0.112	0.041	1	9311	LOC_Os07g34710
0.00958748	0.205824	0.595	0.558	1	9311	LOC_Os01g67290
2.21874e-115	3.5748	1	0	5.74697e-111	Nip	EVM0012725
2.21874e-115	3.28417	1	0	5.74697e-111	Nip	LOC_Os10g40710
2.21874e-115	2.60693	1	0	5.74697e-111	Nip	LOC_Os01g54739
2.20939e-114	3.61039	0.993	0	5.72277e-110	Nip	LOC_Os03g13140
2.20939e-114	2.43856	0.993	0	5.72277e-110	Nip	LOC_Os03g08024
2.20939e-114	2.21778	0.993	0	5.72277e-110	Nip	LOC_Os11g11980
7.72387e-114	2.22601	0.993	0.003	2.00064e-109	Nip	LOC_Os01g60410
2.18165e-113	2.32311	0.986	0	5.65092e-109	Nip	LOC_Os02g11859
2.13628e-112	2.12711	0.98	0	5.53338e-108	Nip	LOC_Os01g73630
7.62195e-112	1.8965	0.98	0.003	1.97424e-107	Nip	LOC_Os03g54980
2.07444e-111	1.81756	0.973	0	5.37322e-107	Nip	EVM0044414
1.9977e-110	2.76353	0.966	0	5.17445e-106	Nip	LOC_Os11g10520
1.90791e-109	1.8213	0.959	0	4.94187e-105	Nip	LOC_Os06g30924
7.53274e-109	1.74078	0.959	0.003	1.95113e-104	Nip	LOC_Os05g10414
1.80716e-108	1.70652	0.952	0	4.68091e-104	Nip	LOC_Os04g37774
1.69767e-107	1.65758	0.946	0	4.39732e-103	Nip	LOC_Os11g45890
9.39888e-107	1.72818	0.946	0.003	2.4345e-102	Nip	LOC_Os07g37100
1.46189e-105	2.73027	0.932	0	3.78658e-101	Nip	LOC_Os06g05020
1.46189e-105	2.50787	0.932	0	3.78658e-101	Nip	LOC_Os10g38495
1.46189e-105	1.95459	0.932	0	3.78658e-101	Nip	LOC_Os09g10274
1.46189e-105	1.44268	0.932	0	3.78658e-101	Nip	LOC_Os07g28644
1.46189e-105	1.42071	0.932	0	3.78658e-101	Nip	Add_EVM0009533
1.21849e-103	1.22858	0.918	0	3.15612e-99	Nip	LOC_Os09g20820
9.83293e-102	1.64118	0.905	0	2.54693e-97	Nip	LOC_Os01g05959
9.83293e-102	1.52978	0.905	0	2.54693e-97	Nip	LOC_Os12g35590
8.72731e-101	1.53782	0.898	0	2.26055e-96	Nip	LOC_Os10g38501
7.68431e-100	1.34514	0.891	0	1.99039e-95	Nip	LOC_Os06g33919
6.71227e-99	1.42033	0.884	0	1.73861e-94	Nip	LOC_Os09g30418
6.71227e-99	1.31559	0.884	0	1.73861e-94	Nip	LOC_Os12g07710
5.00115e-97	1.17425	0.871	0	1.2954e-92	Nip	LOC_Os04g32330
4.2661e-96	1.89439	0.864	0	1.10501e-91	Nip	LOC_Os02g48714
3.61063e-95	1.40869	0.857	0	9.35225e-91	Nip	LOC_Os05g29170
3.03206e-94	1.31176	0.85	0	7.85364e-90	Nip	LOC_Os04g36319
9.19077e-94	1.95314	0.878	0.015	2.38059e-89	Nip	LOC_Os02g54880
1.71375e-91	1.19927	0.83	0	4.43895e-87	Nip	LOC_Os05g47446
4.6662e-91	2.20397	1	0.17	1.20864e-86	Nip	LOC_Os10g36703
1.78885e-90	1.61651	0.986	0.14	4.63348e-86	Nip	LOC_Os05g49260
1.12719e-89	1.44091	0.816	0	2.91965e-85	Nip	Add_EVM0015885
7.1904e-88	0.955598	0.803	0	1.86246e-83	Nip	LOC_Os04g01674
4.4497e-86	1.00705	0.789	0	1.15256e-81	Nip	LOC_Os01g50934
5.45315e-85	1.68564	0.925	0.104	1.41248e-80	Nip	LOC_Os03g18820
2.67183e-84	1.6723	0.776	0	6.92058e-80	Nip	LOC_Os10g40520
1.04904e-83	1.05821	0.782	0.003	2.71721e-79	Nip	LOC_Os09g29270
1.81134e-83	2.17446	0.952	0.15	4.69173e-79	Nip	LOC_Os05g45020
2.04724e-83	1.03007	0.769	0	5.30276e-79	Nip	LOC_Os12g13674
2.04724e-83	0.898922	0.769	0	5.30276e-79	Nip	LOC_Os03g10700
1.55701e-82	1.03836	0.762	0	4.03297e-78	Nip	LOC_Os12g03800
4.47086e-81	1.29587	0.918	0.107	1.15804e-76	Nip	LOC_Os02g51890
1.31545e-80	1.25162	0.755	0.003	3.40728e-76	Nip	LOC_Os12g28015
6.55182e-80	0.83984	0.741	0	1.69705e-75	Nip	LOC_Os01g01700
1.56771e-79	1.37531	0.823	0.046	4.06067e-75	Nip	LOC_Os07g33997
4.83792e-79	1.52115	0.735	0	1.25312e-74	Nip	LOC_Os03g16030
1.30365e-78	1.7619	0.973	0.254	3.3767e-74	Nip	LOC_Os06g38210
3.54633e-78	0.900135	0.728	0	9.1857e-74	Nip	LOC_Os03g20790
3.54633e-78	0.893266	0.728	0	9.1857e-74	Nip	LOC_Os09g15044
3.54633e-78	0.875436	0.728	0	9.1857e-74	Nip	LOC_Os02g10370
6.39734e-78	1.10414	0.891	0.107	1.65704e-73	Nip	LOC_Os12g10560
2.58068e-77	1.10169	0.721	0	6.68449e-73	Nip	LOC_Os07g36264
1.33721e-75	0.770066	0.707	0	3.46365e-71	Nip	LOC_Os03g59740
5.66798e-75	1.52225	0.993	0.326	1.46812e-70	Nip	LOC_Os05g49880
1.14182e-73	1.55606	0.98	0.293	2.95755e-69	Nip	LOC_Os08g34150
1.37469e-73	1.74811	1	0.504	3.56073e-69	Nip	LOC_Os08g37320
3.3348e-73	0.847783	0.728	0.015	8.6378e-69	Nip	LOC_Os09g18450
6.61762e-73	2.31208	1	0.519	1.7141e-68	Nip	LOC_Os06g05930
2.91465e-72	1.63544	0.694	0.005	7.54952e-68	Nip	LOC_Os01g24710
3.29366e-72	0.812353	0.68	0	8.53123e-68	Nip	LOC_Os08g13280
6.1714e-72	2.70676	1	0.662	1.59852e-67	Nip	LOC_Os03g25280
9.863e-72	2.66933	1	0.84	2.55471e-67	Nip	LOC_Os02g44470
1.30741e-71	2.22468	1	0.743	3.38646e-67	Nip	LOC_Os01g16030
2.95562e-71	1.59191	0.98	0.336	7.65565e-67	Nip	LOC_Os01g40870
3.31691e-71	1.61802	1	0.931	8.59147e-67	Nip	LOC_Os02g07910
2.6446e-70	2.10608	1	0.573	6.85005e-66	Nip	LOC_Os12g25690
6.9144e-70	0.842795	0.728	0.023	1.79097e-65	Nip	LOC_Os01g68060
1.95897e-69	0.949368	0.714	0.02	5.07411e-65	Nip	LOC_Os11g18170
6.02318e-69	0.972357	0.816	0.079	1.56012e-64	Nip	LOC_Os02g34884
7.24184e-69	0.734969	0.653	0	1.87578e-64	Nip	LOC_Os10g34802
2.31899e-68	1.29744	1	0.819	6.00665e-64	Nip	LOC_Os03g48110
3.68448e-68	1.51131	0.912	0.214	9.54355e-64	Nip	LOC_Os03g10640
8.98999e-68	1.64127	0.98	0.433	2.32859e-63	Nip	LOC_Os01g59900
9.98555e-68	0.836846	0.748	0.043	2.58646e-63	Nip	LOC_Os10g32520
2.63415e-67	1.47936	0.912	0.198	6.82298e-63	Nip	LOC_Os02g50600
3.50376e-67	0.766312	0.68	0.015	9.07544e-63	Nip	LOC_Os01g70320
4.73882e-67	1.34964	0.776	0.066	1.22745e-62	Nip	LOC_Os03g58040
4.78969e-67	0.76476	0.653	0.005	1.24063e-62	Nip	LOC_Os03g57690
5.24197e-67	1.41192	0.837	0.117	1.35777e-62	Nip	LOC_Os12g01400
8.18212e-67	0.9932	0.714	0.028	2.11933e-62	Nip	LOC_Os06g11290
9.03662e-67	1.37787	0.986	0.509	2.34066e-62	Nip	LOC_Os03g22810
1.45998e-66	2.41316	0.946	0.326	3.78165e-62	Nip	LOC_Os05g27780
1.90415e-66	0.990345	0.816	0.092	4.93213e-62	Nip	LOC_Os12g42850
2.16057e-66	1.00209	0.633	0	5.59631e-62	Nip	LOC_Os03g13160
2.25649e-66	0.987725	0.748	0.051	5.84477e-62	Nip	LOC_Os02g51670
4.86788e-66	0.869097	0.646	0.005	1.26088e-61	Nip	LOC_Os11g14544
1.05212e-65	0.840203	0.707	0.033	2.7252e-61	Nip	LOC_Os02g11830
1.42383e-65	1.5026	0.626	0	3.68801e-61	Nip	LOC_Os06g05010
2.60197e-65	1.9753	0.952	0.305	6.73963e-61	Nip	LOC_Os02g44500
3.35951e-65	0.783069	0.735	0.048	8.70181e-61	Nip	LOC_Os10g25674
9.31884e-65	0.649151	0.619	0	2.41377e-60	Nip	LOC_Os03g22720
5.13877e-64	0.680995	0.633	0.008	1.33104e-59	Nip	LOC_Os07g36410
2.32177e-63	0.910528	0.81	0.107	6.01386e-59	Nip	LOC_Os06g04130
1.29158e-62	0.973819	0.701	0.038	3.34546e-58	Nip	LOC_Os08g43190
2.50757e-62	0.906421	0.599	0	6.49512e-58	Nip	LOC_Os01g03144
2.50757e-62	0.742199	0.599	0	6.49512e-58	Nip	LOC_Os07g12390
2.50757e-62	0.698176	0.599	0	6.49512e-58	Nip	LOC_Os01g26070
2.50757e-62	0.641448	0.599	0	6.49512e-58	Nip	LOC_Os06g42164
1.59705e-61	0.931872	0.592	0	4.13667e-57	Nip	LOC_Os02g37290
1.59705e-61	0.763508	0.592	0	4.13667e-57	Nip	LOC_Os05g10650
3.4668e-61	1.00588	0.823	0.132	8.97971e-57	Nip	LOC_Os05g51130
4.42684e-61	0.806787	0.687	0.038	1.14664e-56	Nip	LOC_Os03g18870
5.28765e-61	0.786123	0.66	0.028	1.36961e-56	Nip	LOC_Os09g32620
5.28953e-61	1.20518	0.993	0.88	1.37009e-56	Nip	LOC_Os06g10890
8.40264e-61	0.771658	0.714	0.053	2.17645e-56	Nip	LOC_Os01g51380
1.0103e-60	1.28675	0.585	0	2.61688e-56	Nip	LOC_Os10g02394
1.0103e-60	0.78444	0.585	0	2.61688e-56	Nip	LOC_Os10g28254
3.5879e-60	1.13449	0.98	0.494	9.29337e-56	Nip	LOC_Os01g01369
8.919e-60	1.25745	0.946	0.344	2.3102e-55	Nip	LOC_Os07g07350
3.92102e-59	0.665174	0.578	0.003	1.01562e-54	Nip	LOC_Os10g39410
1.05849e-58	1.00842	0.81	0.132	2.74169e-54	Nip	LOC_Os02g52380
1.07449e-58	1.13283	0.993	0.684	2.78314e-54	Nip	LOC_Os03g53190
2.58913e-58	1.24859	0.898	0.247	6.70636e-54	Nip	LOC_Os04g43760
6.88508e-58	1.05153	0.701	0.064	1.78337e-53	Nip	LOC_Os01g58470
9.07769e-58	0.985232	0.81	0.13	2.3513e-53	Nip	LOC_Os09g25314
6.25555e-57	1.32721	0.98	0.781	1.62031e-52	Nip	LOC_Os01g15029
6.45688e-57	0.624955	0.571	0.005	1.67246e-52	Nip	LOC_Os12g32180
6.80315e-56	2.02556	0.98	0.674	1.76215e-51	Nip	LOC_Os09g20220
1.09499e-55	0.737845	0.605	0.02	2.83625e-51	Nip	LOC_Os05g40770
1.91047e-55	0.56376	1	1	4.94849e-51	Nip	LOC_Os06g07969
1.97666e-55	0.733349	0.701	0.066	5.11995e-51	Nip	LOC_Os12g37870
2.06428e-55	0.683061	0.667	0.048	5.3469e-51	Nip	LOC_Os05g48240
9.78848e-55	1.22038	0.735	0.099	2.53541e-50	Nip	LOC_Os12g38270
1.67418e-54	1.16555	0.769	0.135	4.33647e-50	Nip	LOC_Os02g55600
1.7444e-54	1.12523	0.83	0.176	4.51835e-50	Nip	LOC_Os07g48550
1.85939e-54	1.08355	0.694	0.076	4.8162e-50	Nip	LOC_Os02g52480
2.63737e-54	1.07306	0.844	0.188	6.83132e-50	Nip	LOC_Os04g58880
2.81173e-54	0.837529	0.816	0.158	7.28295e-50	Nip	LOC_Os11g29400
3.46065e-54	1.25961	0.905	0.303	8.96377e-50	Nip	LOC_Os03g25270
4.0311e-54	0.930882	0.946	0.387	1.04414e-49	Nip	LOC_Os01g56330
4.71876e-54	0.738481	0.728	0.092	1.22225e-49	Nip	LOC_Os06g36990
2.75786e-53	1.02081	0.952	0.445	7.14341e-49	Nip	LOC_Os03g32170
7.19618e-53	0.716128	0.517	0	1.86395e-48	Nip	LOC_Os07g12780
7.19618e-53	0.606148	0.517	0	1.86395e-48	Nip	LOC_Os01g34970
7.58425e-53	0.641638	0.551	0.01	1.96447e-48	Nip	LOC_Os05g49420
1.33679e-52	1.45383	0.932	0.407	3.46256e-48	Nip	LOC_Os05g25850
4.23399e-52	1.06809	0.51	0	1.09669e-47	Nip	LOC_Os07g37466
4.23399e-52	0.616196	0.51	0	1.09669e-47	Nip	LOC_Os04g01310
4.84047e-52	1.32874	0.993	0.919	1.25378e-47	Nip	LOC_Os02g40500
6.55303e-52	1.03285	0.966	0.445	1.69737e-47	Nip	LOC_Os02g16040
1.86686e-51	1.23966	0.878	0.27	4.83553e-47	Nip	LOC_Os02g26810
2.21199e-51	0.939609	0.735	0.112	5.72949e-47	Nip	LOC_Os10g42299
2.47517e-51	0.510027	0.503	0	6.41119e-47	Nip	LOC_Os09g20579
2.61895e-51	1.14205	0.98	0.542	6.78362e-47	Nip	LOC_Os02g52430
1.43773e-50	0.515122	0.497	0	3.72401e-46	Nip	LOC_Os06g05184
2.18219e-50	1.00563	0.585	0.033	5.65232e-46	Nip	LOC_Os06g22960
2.57964e-50	0.774796	0.687	0.079	6.68177e-46	Nip	LOC_Os07g08410
3.31211e-50	0.569345	0.524	0.01	8.57902e-46	Nip	LOC_Os03g16480
3.89107e-50	0.572633	0.531	0.013	1.00787e-45	Nip	LOC_Os06g16270
5.25473e-50	0.744971	1	1	1.36108e-45	Nip	LOC_Os01g67860
8.2981e-50	0.581175	0.49	0	2.14937e-45	Nip	LOC_Os03g37864
3.17811e-49	0.677265	0.612	0.046	8.23195e-45	Nip	LOC_Os02g55250
4.75906e-49	0.422139	0.483	0	1.23269e-44	Nip	LOC_Os06g07869
2.69605e-48	0.853164	0.605	0.048	6.98331e-44	Nip	LOC_Os04g17660
2.71216e-48	0.604249	0.476	0	7.02503e-44	Nip	LOC_Os06g41120
7.8774e-47	0.777504	0.707	0.109	2.04041e-42	Nip	LOC_Os07g26440
8.64378e-47	0.557392	0.463	0	2.23891e-42	Nip	LOC_Os05g02240
2.21174e-46	0.479469	0.531	0.023	5.72885e-42	Nip	LOC_Os08g37480
3.87107e-46	1.15961	0.891	0.412	1.00268e-41	Nip	LOC_Os02g38980
3.99499e-46	1.21468	0.986	0.863	1.03478e-41	Nip	LOC_Os04g46910
4.52467e-46	0.925558	0.633	0.076	1.17198e-41	Nip	LOC_Os08g43210
4.83417e-46	0.511433	0.456	0	1.25215e-41	Nip	LOC_Os03g21664
4.83417e-46	0.451657	0.456	0	1.25215e-41	Nip	LOC_Os04g32710
5.11016e-46	0.715493	1	0.949	1.32363e-41	Nip	LOC_Os09g31260
9.73144e-46	0.529497	0.51	0.018	2.52064e-41	Nip	LOC_Os06g49490
1.25468e-45	1.20877	0.946	0.346	3.24987e-41	Nip	LOC_Os07g41350
1.26494e-45	0.620174	0.565	0.038	3.27644e-41	Nip	LOC_Os05g45900
2.68682e-45	0.547885	0.449	0	6.9594e-41	Nip	LOC_Os12g43300
2.68682e-45	0.476468	0.449	0	6.9594e-41	Nip	LOC_Os07g08934
1.39225e-44	0.586667	0.571	0.046	3.60622e-40	Nip	LOC_Os03g56000
1.4841e-44	0.638492	0.442	0	3.84412e-40	Nip	LOC_Os01g52594
1.4841e-44	0.473197	0.442	0	3.84412e-40	Nip	LOC_Os11g11960
1.63769e-44	1.29214	0.946	0.575	4.24196e-40	Nip	LOC_Os01g65830
1.88738e-44	0.714269	0.626	0.081	4.8887e-40	Nip	LOC_Os05g06700
2.35955e-44	0.806942	0.803	0.221	6.11169e-40	Nip	LOC_Os01g38480
2.37156e-44	0.533789	0.476	0.01	6.14281e-40	Nip	LOC_Os05g43252
4.13998e-44	1.09913	1	0.796	1.07234e-39	Nip	LOC_Os05g04450
5.61596e-44	1.17591	0.816	0.237	1.45465e-39	Nip	LOC_Os09g36830
7.83627e-44	1.63387	0.918	0.524	2.02975e-39	Nip	LOC_Os11g10480
8.14723e-44	0.793968	0.435	0	2.1103e-39	Nip	LOC_Os03g02775
4.27327e-43	0.956735	0.864	0.308	1.10686e-38	Nip	LOC_Os07g12340
5.95049e-43	0.638124	0.51	0.028	1.5413e-38	Nip	LOC_Os10g28340
8.45143e-43	0.905417	0.803	0.242	2.18909e-38	Nip	LOC_Os11g29290
1.73223e-42	0.8801	0.714	0.165	4.48681e-38	Nip	LOC_Os01g11480
1.74523e-42	0.641869	0.503	0.025	4.52049e-38	Nip	LOC_Os09g33830
2.77424e-42	0.879159	0.905	0.382	7.18584e-38	Nip	LOC_Os07g14150
3.14606e-42	0.754971	0.735	0.17	8.14893e-38	Nip	LOC_Os08g04390
4.95085e-42	0.512116	0.429	0.003	1.28237e-37	Nip	LOC_Os05g13970
1.18394e-41	0.88333	0.959	0.585	3.06663e-37	Nip	LOC_Os03g14450
1.3439e-41	0.579181	0.558	0.053	3.48098e-37	Nip	LOC_Os10g37240
1.97443e-41	0.57898	0.578	0.061	5.11416e-37	Nip	LOC_Os09g17840
6.96045e-41	0.441881	0.408	0	1.8029e-36	Nip	LOC_Os09g27744
6.96045e-41	0.37549	0.408	0	1.8029e-36	Nip	LOC_Os11g20330
9.62638e-41	0.793665	0.633	0.099	2.49343e-36	Nip	LOC_Os10g30850
1.10979e-40	1.30881	0.952	0.636	2.87458e-36	Nip	LOC_Os07g47670
3.70649e-40	0.45436	0.401	0	9.60056e-36	Nip	LOC_Os01g71740
3.70649e-40	0.38927	0.401	0	9.60056e-36	Nip	LOC_Os12g42884
6.84231e-40	1.01176	0.748	0.211	1.7723e-35	Nip	LOC_Os02g31030
1.96191e-39	0.521751	0.395	0	5.08175e-35	Nip	LOC_Os07g13834
1.96191e-39	0.489977	0.395	0	5.08175e-35	Nip	LOC_Os03g25040
3.21608e-39	0.56889	0.524	0.046	8.33029e-35	Nip	LOC_Os06g44270
3.37909e-39	0.496756	0.503	0.036	8.75251e-35	Nip	LOC_Os10g39220
4.0426e-39	0.924292	0.707	0.16	1.04711e-34	Nip	LOC_Os12g09540
5.18894e-39	0.750191	0.912	0.44	1.34404e-34	Nip	LOC_Os07g12150
5.961e-39	0.486808	0.422	0.01	1.54402e-34	Nip	LOC_Os03g17520
7.27071e-39	0.647373	0.49	0.031	1.88326e-34	Nip	LOC_Os10g38360
8.01593e-39	0.803731	0.986	0.728	2.07629e-34	Nip	LOC_Os03g55850
1.03229e-38	0.498941	0.388	0	2.67383e-34	Nip	LOC_Os06g06490
1.03229e-38	0.447229	0.388	0	2.67383e-34	Nip	LOC_Os01g05610
1.08754e-38	1.19022	0.687	0.117	2.81694e-34	Nip	LOC_Os10g40530
1.17357e-38	0.79285	0.707	0.163	3.03977e-34	Nip	LOC_Os05g33200
1.3567e-38	0.86645	0.701	0.163	3.51413e-34	Nip	LOC_Os03g58880
1.91167e-38	0.685634	0.633	0.112	4.9516e-34	Nip	LOC_Os07g41820
2.41778e-38	1.00063	0.993	0.873	6.26253e-34	Nip	LOC_Os01g64520
3.29897e-38	0.523146	0.435	0.015	8.545e-34	Nip	LOC_Os02g04450
3.56416e-38	0.767561	0.735	0.183	9.23188e-34	Nip	LOC_Os01g57450
3.94643e-38	1.00993	1	0.995	1.0222e-33	Nip	LOC_Os01g18170
1.10289e-37	1.10693	0.667	0.15	2.85672e-33	Nip	LOC_Os02g55890
2.19348e-37	1.168	0.925	0.55	5.68156e-33	Nip	LOC_Os03g18220
2.80736e-37	0.560475	0.374	0	7.27162e-33	Nip	LOC_Os01g25030
2.80736e-37	0.470279	0.374	0	7.27162e-33	Nip	LOC_Os08g10500
2.80736e-37	0.462111	0.374	0	7.27162e-33	Nip	LOC_Os05g48000
6.83333e-37	0.428486	0.442	0.02	1.76997e-32	Nip	LOC_Os03g49990
1.11505e-36	0.452993	0.415	0.013	2.88821e-32	Nip	LOC_Os04g28280
1.93244e-36	0.670818	0.503	0.051	5.00541e-32	Nip	LOC_Os02g02780
3.66629e-36	0.379099	0.476	0.036	9.49642e-32	Nip	LOC_Os02g44540
5.83685e-36	0.341251	0.381	0.005	1.51186e-31	Nip	LOC_Os03g14540
7.45681e-36	0.397851	0.361	0	1.93146e-31	Nip	LOC_Os03g19040
7.45681e-36	0.375004	0.361	0	1.93146e-31	Nip	LOC_Os11g15000
8.00952e-36	1.40027	0.891	0.331	2.07463e-31	Nip	LOC_Os10g40510
8.98533e-36	0.919411	0.408	0.015	2.32738e-31	Nip	LOC_Os04g02530
1.01299e-35	0.78436	0.429	0.023	2.62385e-31	Nip	LOC_Os06g48000
1.13699e-35	0.610143	0.66	0.14	2.94502e-31	Nip	LOC_Os03g20670
2.05384e-35	0.696236	0.653	0.148	5.31986e-31	Nip	LOC_Os01g21590
2.06587e-35	0.400013	0.408	0.015	5.35102e-31	Nip	LOC_Os07g37760
2.14145e-35	1.08002	0.871	0.407	5.54679e-31	Nip	LOC_Os03g13300
3.80952e-35	0.499864	0.354	0	9.86742e-31	Nip	LOC_Os08g28784
3.80952e-35	0.3307	0.354	0	9.86742e-31	Nip	LOC_Os08g13699
3.96878e-35	0.352837	0.429	0.02	1.02799e-30	Nip	LOC_Os03g22420
1.93492e-34	0.415002	0.347	0	5.01184e-30	Nip	LOC_Os10g09684
1.93492e-34	0.405131	0.347	0	5.01184e-30	Nip	LOC_Os05g35780
2.09568e-34	0.594435	0.605	0.112	5.42823e-30	Nip	LOC_Os04g27860
2.7244e-34	0.451012	0.483	0.046	7.05675e-30	Nip	LOC_Os11g36430
4.00182e-34	0.810499	0.735	0.249	1.03655e-29	Nip	LOC_Os03g53070
4.96309e-34	0.43915	0.381	0.01	1.28554e-29	Nip	LOC_Os06g05470
6.0585e-34	0.689709	1	0.975	1.56927e-29	Nip	LOC_Os07g14270
7.1068e-34	0.508184	0.361	0.005	1.8408e-29	Nip	LOC_Os05g10930
8.11601e-34	0.895709	0.925	0.611	2.10221e-29	Nip	LOC_Os02g48630
9.77118e-34	0.322148	0.34	0	2.53093e-29	Nip	LOC_Os07g20164
1.18234e-33	0.53899	0.408	0.02	3.06251e-29	Nip	LOC_Os06g35700
1.21442e-33	0.948492	0.973	0.855	3.14559e-29	Nip	LOC_Os01g21120
1.26629e-33	0.481737	0.476	0.048	3.27995e-29	Nip	LOC_Os03g03420
1.3737e-33	0.858044	0.98	0.858	3.55815e-29	Nip	LOC_Os05g13580
2.01721e-33	1.32636	0.816	0.44	5.22499e-29	Nip	LOC_Os10g26700
2.11797e-33	0.6041	1	0.964	5.48596e-29	Nip	LOC_Os02g41650
4.90605e-33	0.36513	0.333	0	1.27076e-28	Nip	LOC_Os06g21924
4.90605e-33	0.342914	0.333	0	1.27076e-28	Nip	LOC_Os12g15505
4.90605e-33	0.298466	0.333	0	1.27076e-28	Nip	LOC_Os08g42290
4.99228e-33	0.396422	0.395	0.018	1.2931e-28	Nip	LOC_Os07g39900
5.37726e-33	0.343072	0.381	0.013	1.39282e-28	Nip	LOC_Os12g16350
5.66296e-33	0.413305	0.388	0.015	1.46682e-28	Nip	LOC_Os01g69850
7.38245e-33	0.335909	0.34	0.003	1.9122e-28	Nip	LOC_Os04g35534
1.0908e-32	1.11537	0.748	0.295	2.8254e-28	Nip	LOC_Os07g08710
1.15328e-32	0.35258	0.367	0.01	2.98722e-28	Nip	LOC_Os08g13320
1.50509e-32	0.691377	0.952	0.646	3.89849e-28	Nip	LOC_Os05g09490
2.44924e-32	0.373083	0.327	0	6.34402e-28	Nip	LOC_Os05g35444
2.44924e-32	0.343549	0.327	0	6.34402e-28	Nip	LOC_Os11g28480
2.44924e-32	0.339549	0.327	0	6.34402e-28	Nip	LOC_Os04g10214
2.44924e-32	0.279547	0.327	0	6.34402e-28	Nip	LOC_Os12g29344
3.29257e-32	0.84454	0.653	0.158	8.5284e-28	Nip	LOC_Os07g49114
4.20393e-32	0.402059	0.449	0.041	1.0889e-27	Nip	LOC_Os03g18700
4.66909e-32	0.573229	0.578	0.109	1.20939e-27	Nip	LOC_Os08g43400
5.07272e-32	0.502154	0.551	0.092	1.31394e-27	Nip	LOC_Os05g41780
6.88702e-32	0.557714	0.401	0.025	1.78388e-27	Nip	LOC_Os07g48490
7.61928e-32	0.656845	1	0.913	1.97355e-27	Nip	LOC_Os12g35670
9.3973e-32	0.443816	0.429	0.033	2.43409e-27	Nip	LOC_Os09g19350
1.21579e-31	0.37925	0.32	0	3.14914e-27	Nip	LOC_Os03g56241
1.73792e-31	0.440471	0.469	0.051	4.50155e-27	Nip	LOC_Os08g08110
5.06294e-31	0.471141	0.463	0.051	1.3114e-26	Nip	LOC_Os10g36924
6.00106e-31	0.33278	0.313	0	1.55439e-26	Nip	LOC_Os02g56820
6.00106e-31	0.310967	0.313	0	1.55439e-26	Nip	LOC_Os09g18390
6.19496e-31	0.890025	0.762	0.308	1.60462e-26	Nip	LOC_Os03g32314
7.21602e-31	0.33672	0.367	0.015	1.86909e-26	Nip	LOC_Os02g46480
8.46441e-31	0.969752	0.878	0.509	2.19245e-26	Nip	LOC_Os05g44922
8.81882e-31	0.399376	0.422	0.036	2.28425e-26	Nip	LOC_Os02g39030
1.23238e-30	0.668347	1	0.959	3.19212e-26	Nip	LOC_Os09g31200
1.36444e-30	0.305551	0.32	0.003	3.53417e-26	Nip	LOC_Os09g19734
1.60249e-30	0.799286	0.578	0.112	4.15077e-26	Nip	LOC_Os08g30510
1.69876e-30	0.360787	0.354	0.013	4.40012e-26	Nip	LOC_Os02g39920
2.94545e-30	0.433934	0.306	0	7.62931e-26	Nip	LOC_Os12g43390
2.94545e-30	0.375327	0.306	0	7.62931e-26	Nip	LOC_Os04g17084
2.94545e-30	0.306523	0.306	0	7.62931e-26	Nip	LOC_Os09g32169
3.05287e-30	0.761747	0.939	0.613	7.90754e-26	Nip	LOC_Os01g66940
3.41251e-30	0.674791	0.626	0.153	8.83908e-26	Nip	LOC_Os05g15530
4.59991e-30	0.85012	1	0.949	1.19147e-25	Nip	LOC_Os06g15600
4.91592e-30	0.323376	0.313	0.003	1.27332e-25	Nip	LOC_Os10g41534
5.30298e-30	0.36246	0.395	0.028	1.37358e-25	Nip	LOC_Os06g33570
5.76796e-30	0.381299	0.313	0.003	1.49402e-25	Nip	LOC_Os05g33410
6.70407e-30	0.531216	0.585	0.13	1.73649e-25	Nip	LOC_Os03g13540
6.83536e-30	0.270888	0.34	0.01	1.7705e-25	Nip	LOC_Os03g52450
7.77917e-30	0.364943	0.361	0.018	2.01496e-25	Nip	LOC_Os02g06330
1.30736e-29	1.11536	0.816	0.394	3.38633e-25	Nip	LOC_Os04g35130
1.42266e-29	0.708742	0.85	0.387	3.68498e-25	Nip	LOC_Os06g47130
1.43762e-29	0.32292	0.299	0	3.72372e-25	Nip	LOC_Os03g32499
1.43762e-29	0.249304	0.299	0	3.72372e-25	Nip	LOC_Os06g50520
1.6543e-29	1.16142	0.952	0.753	4.28496e-25	Nip	LOC_Os03g12510
1.82228e-29	0.450177	0.469	0.064	4.72008e-25	Nip	LOC_Os09g32960
5.12945e-29	0.894512	0.633	0.188	1.32863e-24	Nip	LOC_Os02g15020
6.97781e-29	0.331751	0.293	0	1.80739e-24	Nip	LOC_Os02g38392
6.97781e-29	0.325065	0.293	0	1.80739e-24	Nip	LOC_Os10g38314
7.63736e-29	0.554686	0.667	0.186	1.97823e-24	Nip	LOC_Os01g34614
8.53615e-29	0.468415	0.544	0.102	2.21103e-24	Nip	LOC_Os06g12690
1.00799e-28	0.447672	0.401	0.036	2.61091e-24	Nip	LOC_Os01g32080
1.9459e-28	0.317286	0.374	0.025	5.04027e-24	Nip	LOC_Os05g47470
2.4032e-28	0.456763	0.361	0.023	6.22477e-24	Nip	LOC_Os01g52500
2.88675e-28	0.713609	0.98	0.939	7.47725e-24	Nip	LOC_Os05g35810
2.97442e-28	0.427681	0.395	0.036	7.70434e-24	Nip	LOC_Os02g07010
3.487e-28	0.580276	0.803	0.328	9.03203e-24	Nip	LOC_Os08g08650
4.97051e-28	0.347961	0.374	0.028	1.28746e-23	Nip	LOC_Os08g42390
5.4636e-28	0.633315	0.986	0.842	1.41518e-23	Nip	LOC_Os12g42980
6.87759e-28	0.31073	0.327	0.013	1.78143e-23	Nip	LOC_Os08g06320
7.06748e-28	0.809935	0.986	0.695	1.83062e-23	Nip	LOC_Os03g05640
8.99487e-28	0.936052	0.871	0.455	2.32985e-23	Nip	LOC_Os04g59150
1.06333e-27	0.303342	0.32	0.01	2.75423e-23	Nip	LOC_Os02g09840
1.13662e-27	0.428726	0.327	0.013	2.94408e-23	Nip	LOC_Os03g21040
1.40996e-27	0.721814	0.973	0.746	3.65209e-23	Nip	LOC_Os04g58570
1.50192e-27	1.0382	0.81	0.356	3.89027e-23	Nip	LOC_Os02g14890
1.81867e-27	0.969301	0.939	0.776	4.71071e-23	Nip	LOC_Os03g19270
1.89489e-27	0.524756	0.49	0.084	4.90813e-23	Nip	LOC_Os11g30430
1.90417e-27	0.410451	0.34	0.018	4.93217e-23	Nip	LOC_Os01g21560
2.27129e-27	0.391675	0.422	0.051	5.88309e-23	Nip	LOC_Os06g05400
3.21227e-27	0.308342	0.313	0.01	8.32042e-23	Nip	LOC_Os06g14400
4.47603e-27	0.458484	0.537	0.104	1.15938e-22	Nip	LOC_Os11g34270
7.69228e-27	0.484119	0.333	0.018	1.99246e-22	Nip	LOC_Os05g40630
7.71945e-27	0.253076	0.272	0	1.99949e-22	Nip	LOC_Os11g29140
7.78293e-27	0.722513	0.993	0.941	2.01593e-22	Nip	LOC_Os08g03350
1.23382e-26	0.718484	0.646	0.188	3.19584e-22	Nip	LOC_Os09g25070
1.55103e-26	0.609406	0.993	0.975	4.01747e-22	Nip	LOC_Os01g47570
1.82068e-26	0.395458	0.313	0.013	4.71594e-22	Nip	LOC_Os01g06560
1.90667e-26	0.323443	0.347	0.023	4.93864e-22	Nip	LOC_Os01g05250
2.94464e-26	1.70467	0.823	0.545	7.62719e-22	Nip	LOC_Os02g17880
3.1597e-26	0.412792	0.286	0.005	8.18425e-22	Nip	LOC_Os05g11810
3.66555e-26	0.280686	0.265	0	9.4945e-22	Nip	LOC_Os02g34079
3.66555e-26	0.263029	0.265	0	9.4945e-22	Nip	LOC_Os11g42080
4.22631e-26	0.586221	0.503	0.102	1.0947e-21	Nip	LOC_Os04g34970
4.64055e-26	0.396725	0.449	0.069	1.202e-21	Nip	LOC_Os03g21550
5.31767e-26	0.895272	0.776	0.374	1.37738e-21	Nip	LOC_Os01g67950
5.38248e-26	0.265214	0.293	0.008	1.39417e-21	Nip	LOC_Os08g43170
5.87109e-26	0.495951	0.639	0.178	1.52073e-21	Nip	LOC_Os08g36630
6.56335e-26	0.408926	0.347	0.025	1.70004e-21	Nip	LOC_Os10g30600
7.75019e-26	0.582775	1	0.949	2.00745e-21	Nip	LOC_Os01g45274
8.32754e-26	1.02828	0.81	0.481	2.157e-21	Nip	LOC_Os03g51530
9.48524e-26	1.30311	0.653	0.221	2.45687e-21	Nip	LOC_Os02g33820
1.02368e-25	1.2104	0.844	0.501	2.65153e-21	Nip	LOC_Os10g30150
1.06646e-25	0.709288	0.401	0.051	2.76234e-21	Nip	LOC_Os03g55680
1.23275e-25	0.388582	0.347	0.028	3.19306e-21	Nip	LOC_Os02g29550
1.34205e-25	0.441552	0.503	0.099	3.47618e-21	Nip	LOC_Os06g16410
1.58501e-25	0.618549	0.571	0.145	4.10549e-21	Nip	LOC_Os10g25870
1.73121e-25	0.340479	0.259	0	4.48418e-21	Nip	LOC_Os07g39350
1.73121e-25	0.323041	0.259	0	4.48418e-21	Nip	LOC_Os01g43720
1.73121e-25	0.314493	0.259	0	4.48418e-21	Nip	LOC_Os11g28600
1.73121e-25	0.292654	0.259	0	4.48418e-21	Nip	LOC_Os02g01870
1.73121e-25	0.247349	0.259	0	4.48418e-21	Nip	LOC_Os07g25150
1.73121e-25	0.231728	0.259	0	4.48418e-21	Nip	LOC_Os07g13950
1.76215e-25	0.673581	0.986	0.898	4.56433e-21	Nip	LOC_Os01g69870
1.8664e-25	0.878883	0.864	0.499	4.83436e-21	Nip	LOC_Os10g32700
2.03077e-25	0.519603	0.585	0.17	5.2601e-21	Nip	LOC_Os12g01260
2.2713e-25	0.737182	1	0.99	5.88311e-21	Nip	LOC_Os10g11730
3.27837e-25	0.512673	0.571	0.14	8.49164e-21	Nip	LOC_Os05g45110
5.26309e-25	0.759195	0.408	0.056	1.36325e-20	Nip	LOC_Os06g05000
8.1327e-25	0.266165	0.252	0	2.10653e-20	Nip	LOC_Os07g47970
8.1327e-25	0.233385	0.252	0	2.10653e-20	Nip	LOC_Os02g43519
1.23277e-24	0.471221	0.354	0.033	3.19312e-20	Nip	LOC_Os06g19070
1.24971e-24	0.406297	0.422	0.064	3.23701e-20	Nip	LOC_Os07g39940
1.28827e-24	0.334431	0.347	0.031	3.33687e-20	Nip	LOC_Os11g35330
1.52604e-24	0.622679	0.442	0.076	3.95276e-20	Nip	LOC_Os08g10100
1.60311e-24	0.596227	0.599	0.165	4.15238e-20	Nip	LOC_Os03g18850
1.89144e-24	0.651344	0.993	0.908	4.89922e-20	Nip	LOC_Os07g07990
2.03714e-24	0.72264	1	0.982	5.27659e-20	Nip	LOC_Os01g15270
2.64581e-24	0.712244	0.354	0.036	6.85318e-20	Nip	LOC_Os03g15050
3.27828e-24	0.315134	0.333	0.028	8.4914e-20	Nip	LOC_Os10g35020
3.68279e-24	0.301729	0.299	0.015	9.53917e-20	Nip	LOC_Os07g33660
3.80024e-24	0.295521	0.245	0	9.84339e-20	Nip	LOC_Os06g24711
3.80024e-24	0.238698	0.245	0	9.84339e-20	Nip	LOC_Os11g12290
3.80024e-24	0.232997	0.245	0	9.84339e-20	Nip	LOC_Os06g01870
4.58058e-24	0.612895	0.966	0.723	1.18646e-19	Nip	LOC_Os02g32110
5.60967e-24	0.513747	0.789	0.356	1.45302e-19	Nip	LOC_Os03g13970
5.67478e-24	0.720576	0.469	0.097	1.46988e-19	Nip	LOC_Os02g52000
7.06821e-24	1.00465	0.966	0.906	1.83081e-19	Nip	LOC_Os11g02080
7.29041e-24	0.527153	0.673	0.254	1.88836e-19	Nip	LOC_Os06g35540
7.63317e-24	0.675875	0.653	0.211	1.97714e-19	Nip	LOC_Os10g22570
7.77537e-24	0.891372	0.891	0.636	2.01398e-19	Nip	LOC_Os10g22520
8.52408e-24	0.649157	0.592	0.176	2.20791e-19	Nip	LOC_Os02g43170
9.29545e-24	0.341784	0.286	0.013	2.40771e-19	Nip	LOC_Os12g43310
9.34872e-24	0.920782	0.741	0.305	2.42151e-19	Nip	LOC_Os01g66900
1.0559e-23	0.739871	0.748	0.351	2.73498e-19	Nip	LOC_Os05g48900
1.15378e-23	0.664154	0.755	0.336	2.98852e-19	Nip	LOC_Os06g41450
1.33789e-23	0.633108	0.578	0.173	3.46541e-19	Nip	LOC_Os01g32770
1.76643e-23	0.345035	0.238	0	4.57541e-19	Nip	LOC_Os11g47574
1.99432e-23	0.712648	0.939	0.83	5.16568e-19	Nip	LOC_Os01g19820
2.29731e-23	0.309087	0.265	0.008	5.95049e-19	Nip	LOC_Os04g20330
2.59457e-23	0.556238	0.878	0.529	6.72044e-19	Nip	LOC_Os06g23440
2.6293e-23	0.733139	0.639	0.237	6.81042e-19	Nip	LOC_Os11g39010
2.75475e-23	0.783143	0.571	0.153	7.13537e-19	Nip	LOC_Os06g04990
2.85821e-23	0.289409	0.333	0.028	7.40334e-19	Nip	LOC_Os03g15410
3.11484e-23	0.338694	0.381	0.048	8.06805e-19	Nip	LOC_Os04g42000
3.40206e-23	0.754333	0.585	0.196	8.81202e-19	Nip	LOC_Os03g55540
3.41644e-23	0.260893	0.245	0.003	8.84926e-19	Nip	LOC_Os03g16334
3.5112e-23	0.313113	0.306	0.02	9.09471e-19	Nip	LOC_Os02g01520
4.81959e-23	0.241762	0.347	0.033	1.24837e-18	Nip	LOC_Os01g24480
5.18383e-23	0.869197	0.891	0.631	1.34271e-18	Nip	LOC_Os06g11650
5.44158e-23	0.537155	0.633	0.229	1.40948e-18	Nip	LOC_Os01g64970
5.97148e-23	0.712147	0.714	0.285	1.54673e-18	Nip	LOC_Os01g71860
6.49065e-23	0.675971	0.864	0.603	1.68121e-18	Nip	LOC_Os03g58890
6.74738e-23	0.309891	0.252	0.005	1.74771e-18	Nip	LOC_Os06g09900
8.16787e-23	0.510668	0.231	0	2.11564e-18	Nip	LOC_Os12g36220
8.16787e-23	0.347857	0.231	0	2.11564e-18	Nip	LOC_Os09g31031
8.16787e-23	0.220002	0.231	0	2.11564e-18	Nip	LOC_Os05g45830
8.67099e-23	0.322447	0.408	0.061	2.24596e-18	Nip	LOC_Os05g28960
8.89328e-23	0.55839	0.381	0.056	2.30354e-18	Nip	LOC_Os01g24030
1.00291e-22	0.867369	0.857	0.669	2.59775e-18	Nip	LOC_Os06g13810
1.0321e-22	0.216508	0.252	0.005	2.67335e-18	Nip	LOC_Os04g11980
1.10682e-22	0.369659	1	1	2.8669e-18	Nip	LOC_Os12g43600
1.13216e-22	0.510233	0.714	0.288	2.93251e-18	Nip	LOC_Os01g15010
1.27913e-22	0.279731	0.259	0.008	3.31321e-18	Nip	LOC_Os12g03500
1.37058e-22	0.56994	0.639	0.229	3.55009e-18	Nip	LOC_Os04g40560
2.49776e-22	1.18833	0.905	0.73	6.46971e-18	Nip	LOC_Os10g26150
3.44843e-22	0.497363	0.497	0.127	8.93212e-18	Nip	LOC_Os01g61510
3.75723e-22	0.316547	0.224	0	9.73197e-18	Nip	LOC_Os11g10460
3.75723e-22	0.228805	0.224	0	9.73197e-18	Nip	LOC_Os04g23140
4.35541e-22	0.80324	0.905	0.656	1.12814e-17	Nip	LOC_Os02g18410
6.9363e-22	0.418307	0.374	0.051	1.79664e-17	Nip	LOC_Os04g55610
7.02309e-22	0.339278	0.313	0.028	1.81912e-17	Nip	LOC_Os01g42234
7.35005e-22	0.458227	0.483	0.107	1.90381e-17	Nip	LOC_Os05g43040
8.56982e-22	0.426671	0.993	0.898	2.21976e-17	Nip	LOC_Os02g37420
8.70834e-22	0.3449	0.429	0.076	2.25563e-17	Nip	LOC_Os04g37904
8.8413e-22	0.440336	0.993	0.906	2.29007e-17	Nip	LOC_Os10g17280
1.28129e-21	0.36413	0.415	0.071	3.31879e-17	Nip	LOC_Os04g55290
1.37813e-21	0.772138	1	0.967	3.56964e-17	Nip	LOC_Os05g04440
1.6255e-21	0.860532	0.918	0.71	4.21038e-17	Nip	LOC_Os03g28040
1.71946e-21	0.436149	0.218	0	4.45374e-17	Nip	LOC_Os02g09220
1.71946e-21	0.242725	0.218	0	4.45374e-17	Nip	LOC_Os07g36504
1.71946e-21	0.237377	0.218	0	4.45374e-17	Nip	LOC_Os09g26110
1.71946e-21	0.21012	0.218	0	4.45374e-17	Nip	LOC_Os05g50654
1.71946e-21	0.208592	0.218	0	4.45374e-17	Nip	LOC_Os11g21296
1.84054e-21	0.231171	0.238	0.005	4.76736e-17	Nip	LOC_Os01g70340
2.60209e-21	0.354375	0.395	0.066	6.73994e-17	Nip	LOC_Os01g65090
3.15078e-21	0.671019	0.857	0.499	8.16116e-17	Nip	LOC_Os01g54670
3.37876e-21	0.420103	0.612	0.209	8.75167e-17	Nip	LOC_Os03g41080
3.5744e-21	0.334905	0.252	0.01	9.2584e-17	Nip	LOC_Os02g52010
3.82961e-21	0.278293	0.279	0.018	9.91946e-17	Nip	LOC_Os07g10460
4.4648e-21	0.49618	0.986	0.888	1.15647e-16	Nip	LOC_Os02g50940
5.86105e-21	0.452613	0.381	0.064	1.51813e-16	Nip	LOC_Os03g15270
5.99976e-21	0.237404	0.231	0.005	1.55406e-16	Nip	LOC_Os10g27220
6.08923e-21	0.489839	0.741	0.346	1.57723e-16	Nip	LOC_Os09g28750
6.59464e-21	0.580121	0.918	0.791	1.70814e-16	Nip	LOC_Os07g26460
7.31876e-21	0.579801	1	0.957	1.89571e-16	Nip	LOC_Os03g12690
7.82893e-21	0.237454	0.211	0	2.02785e-16	Nip	LOC_Os09g06719
8.22673e-21	0.572515	0.789	0.384	2.13089e-16	Nip	LOC_Os08g30770
9.9119e-21	0.220268	0.231	0.005	2.56738e-16	Nip	LOC_Os08g11220
1.01256e-20	0.241489	0.259	0.013	2.62273e-16	Nip	LOC_Os02g31160
1.06398e-20	0.271206	0.238	0.008	2.75592e-16	Nip	LOC_Os08g04470
1.08024e-20	0.37317	0.435	0.089	2.79804e-16	Nip	LOC_Os03g38000
1.49803e-20	0.219411	0.238	0.008	3.88019e-16	Nip	LOC_Os08g32660
3.54668e-20	0.250699	0.204	0	9.18662e-16	Nip	LOC_Os06g19200
3.54668e-20	0.208676	0.204	0	9.18662e-16	Nip	LOC_Os01g71630
3.54668e-20	0.204087	0.204	0	9.18662e-16	Nip	LOC_Os02g06760
3.81849e-20	0.628569	0.578	0.188	9.89066e-16	Nip	LOC_Os05g28740
4.27447e-20	0.457521	0.483	0.125	1.10717e-15	Nip	LOC_Os03g14570
4.58041e-20	0.214506	0.259	0.015	1.18642e-15	Nip	LOC_Os04g44400
4.8111e-20	0.615189	0.537	0.17	1.24617e-15	Nip	LOC_Os03g20500
6.16934e-20	0.457069	0.422	0.084	1.59798e-15	Nip	LOC_Os07g47790
6.29982e-20	0.545539	0.748	0.405	1.63178e-15	Nip	LOC_Os02g22160
7.82132e-20	0.725341	0.986	0.891	2.02588e-15	Nip	LOC_Os01g57030
9.63117e-20	1.02499	0.735	0.377	2.49467e-15	Nip	LOC_Os01g06990
1.19516e-19	0.251895	0.286	0.025	3.0957e-15	Nip	LOC_Os04g38480
1.30848e-19	0.252522	0.218	0.005	3.38922e-15	Nip	LOC_Os01g43280
1.50567e-19	0.563044	0.959	0.789	3.89998e-15	Nip	LOC_Os01g02920
1.51764e-19	0.222839	0.218	0.005	3.93098e-15	Nip	LOC_Os06g41990
1.54367e-19	0.965538	0.952	0.761	3.9984e-15	Nip	LOC_Os05g04410
1.59873e-19	0.329759	0.197	0	4.14102e-15	Nip	LOC_Os05g39320
1.59873e-19	0.271241	0.197	0	4.14102e-15	Nip	LOC_Os10g38780
1.64384e-19	0.622694	0.789	0.45	4.25787e-15	Nip	LOC_Os08g43550
2.06256e-19	0.726439	0.735	0.379	5.34245e-15	Nip	LOC_Os03g04020
3.02068e-19	0.48433	0.469	0.115	7.82417e-15	Nip	LOC_Os03g08930
3.34477e-19	0.316011	0.401	0.081	8.66363e-15	Nip	LOC_Os10g41520
3.52768e-19	1.03562	0.605	0.262	9.1374e-15	Nip	LOC_Os07g47620
3.59508e-19	0.47062	0.619	0.234	9.31198e-15	Nip	LOC_Os05g01030
3.69346e-19	0.393426	0.973	0.949	9.5668e-15	Nip	LOC_Os08g27850
4.37111e-19	0.38604	0.408	0.084	1.1322e-14	Nip	LOC_Os02g19924
4.39318e-19	0.654403	0.884	0.634	1.13792e-14	Nip	LOC_Os10g25130
4.50759e-19	0.247388	0.293	0.031	1.16756e-14	Nip	LOC_Os06g49530
5.16449e-19	0.747755	0.796	0.537	1.33771e-14	Nip	LOC_Os08g25720
5.20462e-19	0.221885	0.272	0.023	1.3481e-14	Nip	LOC_Os08g36170
5.42504e-19	0.402436	0.408	0.089	1.40519e-14	Nip	LOC_Os07g42740
6.2826e-19	0.34185	0.476	0.125	1.62732e-14	Nip	LOC_Os02g03700
7.17103e-19	0.250022	0.19	0	1.85744e-14	Nip	LOC_Os04g03920
7.17103e-19	0.20096	0.19	0	1.85744e-14	Nip	LOC_Os03g08059
7.32148e-19	0.239222	0.259	0.02	1.89641e-14	Nip	LOC_Os07g07680
7.5556e-19	0.497756	0.891	0.606	1.95705e-14	Nip	LOC_Os05g08414
7.64075e-19	0.416312	1	0.995	1.97911e-14	Nip	LOC_Os05g33380
7.87278e-19	0.402033	0.245	0.015	2.03921e-14	Nip	LOC_Os02g56460
8.43867e-19	0.579796	0.803	0.463	2.18579e-14	Nip	LOC_Os03g59690
1.01962e-18	0.630767	0.639	0.262	2.64103e-14	Nip	LOC_Os04g52800
1.07832e-18	0.224737	0.218	0.008	2.79306e-14	Nip	LOC_Os05g29920
1.08126e-18	0.517674	0.401	0.087	2.80068e-14	Nip	LOC_Os01g55940
1.18319e-18	0.479921	0.476	0.132	3.06469e-14	Nip	LOC_Os06g14180
1.2678e-18	0.242581	0.313	0.041	3.28385e-14	Nip	LOC_Os02g40080
1.26909e-18	0.434007	0.367	0.069	3.2872e-14	Nip	LOC_Os06g48850
1.41658e-18	0.451543	0.884	0.57	3.66922e-14	Nip	LOC_Os05g51700
1.59754e-18	0.258882	0.361	0.059	4.13796e-14	Nip	LOC_Os05g41540
1.61823e-18	0.404004	0.517	0.155	4.19154e-14	Nip	LOC_Os05g39110
1.68801e-18	0.36137	0.381	0.074	4.37228e-14	Nip	LOC_Os09g15670
1.72422e-18	0.476862	0.449	0.117	4.46607e-14	Nip	LOC_Os01g04800
1.84124e-18	0.226241	0.224	0.01	4.76919e-14	Nip	LOC_Os11g10060
2.27848e-18	0.31771	0.449	0.112	5.90171e-14	Nip	LOC_Os07g32450
2.36709e-18	0.35495	0.381	0.074	6.13125e-14	Nip	LOC_Os07g48280
2.45333e-18	0.707386	0.959	0.776	6.35461e-14	Nip	LOC_Os06g09450
3.11359e-18	0.59305	0.844	0.58	8.06481e-14	Nip	LOC_Os12g35610
3.2009e-18	0.511149	0.184	0	8.29098e-14	Nip	LOC_Os10g21670
3.2009e-18	0.215511	0.184	0	8.29098e-14	Nip	LOC_Os08g02864
3.31183e-18	0.584518	0.435	0.104	8.5783e-14	Nip	LOC_Os11g06770
3.31775e-18	0.300543	0.286	0.033	8.59363e-14	Nip	LOC_Os06g48860
4.74165e-18	0.439485	1	0.997	1.22818e-13	Nip	LOC_Os07g17330
5.05371e-18	0.261357	0.367	0.066	1.30901e-13	Nip	LOC_Os01g42770
5.64747e-18	0.207467	0.211	0.008	1.46281e-13	Nip	LOC_Os12g37890
5.86518e-18	0.215293	0.245	0.018	1.5192e-13	Nip	LOC_Os09g07380
6.11719e-18	0.389626	0.578	0.193	1.58448e-13	Nip	LOC_Os01g64730
6.97651e-18	0.927995	0.81	0.557	1.80705e-13	Nip	LOC_Os05g30500
8.85827e-18	0.663749	0.782	0.481	2.29447e-13	Nip	LOC_Os01g09030
8.93603e-18	0.480987	0.707	0.336	2.31461e-13	Nip	LOC_Os07g35810
9.10298e-18	0.311189	1	1	2.35785e-13	Nip	LOC_Os02g38920
1.41834e-17	0.2234	0.313	0.046	3.67379e-13	Nip	LOC_Os10g39870
1.53607e-17	0.372042	0.51	0.16	3.97872e-13	Nip	LOC_Os06g46700
1.58526e-17	0.650463	0.973	0.822	4.10613e-13	Nip	LOC_Os04g52130
1.76908e-17	0.296051	0.367	0.071	4.58228e-13	Nip	LOC_Os09g25310
1.80622e-17	0.412407	0.327	0.053	4.67846e-13	Nip	LOC_Os08g35190
2.24155e-17	0.60373	0.925	0.697	5.80606e-13	Nip	LOC_Os10g14194
2.28192e-17	0.609653	0.98	0.893	5.91062e-13	Nip	LOC_Os04g46960
2.34783e-17	0.384441	0.986	0.88	6.08135e-13	Nip	LOC_Os05g34540
2.45752e-17	0.266619	0.286	0.036	6.36546e-13	Nip	LOC_Os03g61710
2.58416e-17	0.636143	0.333	0.059	6.69348e-13	Nip	LOC_Os05g03960
2.72984e-17	0.546854	0.673	0.328	7.07082e-13	Nip	LOC_Os01g01520
2.82972e-17	0.302126	0.395	0.089	7.32954e-13	Nip	LOC_Os03g01090
2.85161e-17	0.447224	0.864	0.555	7.38625e-13	Nip	LOC_Os07g07000
3.17018e-17	0.279455	0.374	0.076	8.21139e-13	Nip	LOC_Os12g37550
3.58831e-17	0.225015	0.218	0.013	9.29444e-13	Nip	LOC_Os02g04440
4.07322e-17	0.545857	0.993	0.873	1.05505e-12	Nip	LOC_Os03g02040
4.24883e-17	0.285149	0.367	0.071	1.10053e-12	Nip	LOC_Os02g52840
4.55456e-17	0.226407	0.224	0.015	1.17972e-12	Nip	LOC_Os03g16260
4.56164e-17	0.247085	0.279	0.033	1.18156e-12	Nip	LOC_Os05g50500
4.614e-17	0.348997	0.299	0.043	1.19512e-12	Nip	LOC_Os03g18130
5.01023e-17	0.340613	0.327	0.056	1.29775e-12	Nip	LOC_Os01g60800
5.10575e-17	0.471519	0.755	0.407	1.32249e-12	Nip	LOC_Os01g70170
5.20334e-17	0.368473	0.34	0.064	1.34777e-12	Nip	LOC_Os12g02570
6.96871e-17	0.323502	0.415	0.104	1.80504e-12	Nip	LOC_Os01g65094
7.06825e-17	0.452897	1	0.997	1.83082e-12	Nip	LOC_Os06g22919
8.69747e-17	0.248337	0.286	0.038	2.25282e-12	Nip	LOC_Os02g34940
8.83405e-17	0.607325	0.816	0.501	2.28819e-12	Nip	LOC_Os06g45140
1.01928e-16	0.212046	0.238	0.02	2.64013e-12	Nip	LOC_Os08g03440
1.02743e-16	0.668862	0.81	0.501	2.66126e-12	Nip	LOC_Os08g13840
1.08612e-16	0.201351	0.197	0.008	2.81327e-12	Nip	LOC_Os10g37880
1.29286e-16	0.258235	0.177	0.003	3.34877e-12	Nip	LOC_Os10g18340
1.40413e-16	0.244585	0.177	0.003	3.63699e-12	Nip	LOC_Os05g45710
1.52771e-16	0.223331	0.211	0.013	3.95706e-12	Nip	LOC_Os11g25454
1.89706e-16	0.320508	0.408	0.104	4.91376e-12	Nip	LOC_Os08g33920
2.29118e-16	0.409773	0.34	0.064	5.9346e-12	Nip	LOC_Os08g04360
2.59884e-16	0.212635	0.238	0.023	6.73153e-12	Nip	LOC_Os09g01690
2.68163e-16	0.486349	0.83	0.522	6.94596e-12	Nip	LOC_Os01g62950
2.88902e-16	0.383745	0.272	0.036	7.48314e-12	Nip	LOC_Os08g05960
2.99427e-16	0.567355	0.925	0.83	7.75575e-12	Nip	LOC_Os01g55540
3.17572e-16	0.473792	0.796	0.522	8.22574e-12	Nip	LOC_Os03g50440
3.38739e-16	0.436907	0.755	0.377	8.77402e-12	Nip	LOC_Os01g68940
4.01772e-16	0.436613	0.823	0.527	1.04067e-11	Nip	LOC_Os05g43540
4.14253e-16	0.206539	0.265	0.033	1.073e-11	Nip	LOC_Os03g05780
4.22599e-16	0.476705	0.993	0.901	1.09462e-11	Nip	LOC_Os03g28940
6.53583e-16	0.552683	0.728	0.438	1.69291e-11	Nip	LOC_Os10g39810
8.51227e-16	0.319573	1	0.987	2.20485e-11	Nip	LOC_Os04g51270
1.0066e-15	0.489225	0.803	0.44	2.6073e-11	Nip	LOC_Os11g01040
1.07357e-15	0.551888	1	0.969	2.78077e-11	Nip	LOC_Os10g30790
1.0736e-15	0.200533	0.211	0.015	2.78083e-11	Nip	LOC_Os09g16714
1.11665e-15	0.351594	0.626	0.27	2.89234e-11	Nip	LOC_Os02g05030
1.21189e-15	0.218529	0.156	0	3.13904e-11	Nip	LOC_Os03g60760
1.24997e-15	0.44058	0.286	0.046	3.23768e-11	Nip	LOC_Os05g33570
1.36753e-15	0.444022	1	0.941	3.54218e-11	Nip	LOC_Os05g30940
1.47279e-15	0.473165	0.939	0.858	3.81483e-11	Nip	LOC_Os01g62420
1.50222e-15	0.294216	0.361	0.081	3.89106e-11	Nip	LOC_Os05g26890
1.99906e-15	0.459809	0.517	0.196	5.17797e-11	Nip	LOC_Os04g57870
2.38323e-15	0.285056	1	1	6.17304e-11	Nip	LOC_Os03g16980
2.50604e-15	0.41523	0.973	0.863	6.49115e-11	Nip	LOC_Os11g05110
2.5652e-15	0.229739	0.163	0.003	6.64439e-11	Nip	LOC_Os11g42500
2.71636e-15	0.327633	0.483	0.163	7.03592e-11	Nip	LOC_Os05g06310
2.76511e-15	0.310726	0.415	0.112	7.16219e-11	Nip	LOC_Os04g56990
3.16599e-15	0.486483	0.497	0.178	8.20055e-11	Nip	LOC_Os01g47400
3.46663e-15	0.322236	0.98	0.921	8.97928e-11	Nip	LOC_Os03g16150
3.94439e-15	0.335621	1	0.992	1.02168e-10	Nip	LOC_Os10g08550
3.95207e-15	0.360282	0.531	0.191	1.02366e-10	Nip	LOC_Os09g28180
3.99893e-15	0.460798	0.993	0.913	1.0358e-10	Nip	LOC_Os01g55830
4.29827e-15	0.366933	0.381	0.102	1.11334e-10	Nip	LOC_Os07g42650
4.37849e-15	0.584226	0.789	0.494	1.13412e-10	Nip	LOC_Os02g51710
4.69348e-15	0.435356	0.986	0.936	1.21571e-10	Nip	LOC_Os03g53270
4.9886e-15	0.693248	0.626	0.318	1.29215e-10	Nip	LOC_Os06g49340
5.27567e-15	0.354527	0.259	0.036	1.3665e-10	Nip	LOC_Os07g35480
5.65846e-15	0.53363	0.483	0.17	1.46565e-10	Nip	LOC_Os07g44780
5.72329e-15	0.432025	1	0.99	1.48245e-10	Nip	LOC_Os09g36860
5.95772e-15	0.350906	0.211	0.018	1.54317e-10	Nip	LOC_Os01g55240
6.159e-15	0.215696	0.279	0.043	1.5953e-10	Nip	LOC_Os07g10410
6.32439e-15	0.277986	0.361	0.087	1.63814e-10	Nip	LOC_Os06g42700
6.78866e-15	0.25492	0.224	0.023	1.7584e-10	Nip	LOC_Os05g34110
6.83553e-15	0.374111	0.49	0.168	1.77054e-10	Nip	LOC_Os06g50830
6.96733e-15	0.26929	0.231	0.025	1.80468e-10	Nip	LOC_Os04g46980
[truncated: 529 more rows]
